# Supplementary material for: MC38 colorectal tumor cell lines from two different sources display substantial differences in transcriptome, mutanome and neoantigen expression
Source: Front Immunol. 2023 Mar 8;14:1102282. doi: 10.3389/fimmu.2023.1102282 (PMC10030996; doi:10.3389/fimmu.2023.1102282)
Supplement: Supplementary file 2 [file Table_1.xlsx]

## Sheet: MC38-K
Supplementary Table S1A: SNVs and small insertions and deletions (indels) detected in MC38-K cells.
position	ref	alt1	alt2	classification	indel	frameshift	synonymous	amino_acid_substitution	gene	transcript	exons	mean_expression	gene_expression	repeat	dbsnp	dbsnp_validation_level	chr	pos_(one_based)	dataset	number_of_datasets
chr8_random_78553	A	-AGG	*	intron	TRUE	NA	TRUE	NA	NA	NA	NA	NA	NA	(GGAGAA)n	NA	NA	chr8_random	78554	INDEL_replicate_1	1
chr8_random_78784	A	-AGG	*	intron	TRUE	NA	TRUE	NA	NA	NA	NA	NA	NA	(GGAGAA)n	NA	NA	chr8_random	78785	INDEL_replicate_1,INDEL_replicate_2	2
chr8_random_78859	G	-AGA	*	intron	TRUE	NA	TRUE	NA	NA	NA	NA	NA	NA	NA	NA	NA	chr8_random	78860	INDEL_replicate_2	1
chr8_random_78922	A	-AGG	*	intron	TRUE	NA	TRUE	NA	NA	NA	NA	NA	NA	(GAA)n	NA	NA	chr8_random	78923	INDEL_replicate_2	1
chr8_random_78934	A	+AGG	*	intron	TRUE	NA	TRUE	NA	NA	NA	NA	NA	NA	(GAA)n	NA	NA	chr8_random	78935	INDEL_replicate_2	1
chr8_random_79114	G	-AGA	*	intron	TRUE	NA	TRUE	NA	NA	NA	NA	NA	NA	(GGAGAA)n	NA	NA	chr8_random	79115	INDEL_replicate_2	1
chr8_random_79399	A	G	*	intron	FALSE	NA	TRUE	NA	NA	NA	NA	NA	NA	(GGAGAA)n	NA	NA	chr8_random	79400	SNV_replicate_1	1
chr8_random_79584	C	A	*	intron	FALSE	NA	TRUE	NA	NA	NA	NA	NA	NA	NA	NA	NA	chr8_random	79585	SNV_replicate_1	1
chr8_random_117405	G	A	*	intron	FALSE	NA	TRUE	NA	NA	NA	NA	NA	NA	(CA)n	NA	NA	chr8_random	117406	SNV_replicate_1	1
chr8_random_117407	G	A	*	intron	FALSE	NA	TRUE	NA	NA	NA	NA	NA	NA	(CA)n	NA	NA	chr8_random	117408	SNV_replicate_1	1
chr8_random_172704	G	C	*	intron	FALSE	NA	TRUE	NA	NA	NA	NA	NA	NA	NA	rs37282285	by-frequency	chr8_random	172705	SNV_replicate_2	1
chr8_random_338695	G	C	*	intron	FALSE	NA	TRUE	NA	NA	NA	NA	NA	NA	NA	NA	NA	chr8_random	338696	SNV_replicate_1,SNV_replicate_2	2
chr8_random_717315	G	C	*	intron	FALSE	NA	TRUE	NA	NA	NA	NA	NA	NA	NA	NA	NA	chr8_random	717316	SNV_replicate_1	1
chr8_random_845899	T	C	*	intron	FALSE	NA	TRUE	NA	NA	NA	NA	NA	NA	NA	NA	NA	chr8_random	845900	SNV_replicate_2	1
chr8_random_845913	T	G	*	intron	FALSE	NA	TRUE	NA	NA	NA	NA	NA	NA	NA	NA	NA	chr8_random	845914	SNV_replicate_1,SNV_replicate_2	2
chr8_random_846014	G	A	*	intron	FALSE	NA	TRUE	NA	NA	NA	NA	NA	NA	Lx4A	NA	NA	chr8_random	846015	SNV_replicate_1,SNV_replicate_2	2
chr8_random_846044	C	A	*	intron	FALSE	NA	TRUE	NA	NA	NA	NA	NA	NA	Lx4A	NA	NA	chr8_random	846045	SNV_replicate_1,SNV_replicate_2	2
chr8_random_846047	T	G	*	intron	FALSE	NA	TRUE	NA	NA	NA	NA	NA	NA	Lx4A	NA	NA	chr8_random	846048	SNV_replicate_1,SNV_replicate_2	2
chrX_5463161	T	A	*	intron_splicing	FALSE	NA	TRUE	NA	NA	NA	NA	NA	NA	NA	NA	NA	chrX	5463162	SNV_replicate_1,SNV_replicate_2	2
chrX_5562127	C	T	*	intron_splicing	FALSE	NA	TRUE	NA	NA	NA	NA	NA	NA	NA	NA	NA	chrX	5562128	SNV_replicate_2	1
chrX_5659431	G	T	*	transcript	FALSE	NA	FALSE	P216T P337T	AU022751	uc009skv.2 uc012hdw.1	uc009skv.2#exon.1 uc012hdw.1#exon.0	0.000734508	0.00146901621376 0.0	NA	NA	NA	chrX	5659432	SNV_replicate_1	1
chrX_6157804	T	G	*	intron_splicing	FALSE	NA	TRUE	NA	NA	NA	NA	NA	NA	NA	NA	NA	chrX	6157805	SNV_replicate_1,SNV_replicate_2	2
chrX_6338847	T	-GA	*	intron_splicing	TRUE	NA	TRUE	NA	NA	NA	NA	NA	NA	NA	NA	NA	chrX	6338848	INDEL_replicate_1	1
chrX_6562403	A	-AC	*	intron_splicing	TRUE	NA	TRUE	NA	NA	NA	NA	NA	NA	B4A	NA	NA	chrX	6562404	INDEL_replicate_1	1
chrX_6655485	G	T	*	transcript	FALSE	NA	FALSE	E831- E822-	Akap4	uc009slc.1 uc009sld.1	uc009slc.1#exon.5 uc009sld.1#exon.5	0	0.0	NA	NA	NA	chrX	6655486	SNV_replicate_1,SNV_replicate_2	2
chrX_7163402	G	C	*	intron_splicing	FALSE	NA	TRUE	NA	NA	NA	NA	NA	NA	NA	NA	NA	chrX	7163403	SNV_replicate_1,SNV_replicate_2	2
chrX_7181434	G	A	*	transcript	FALSE	NA	FALSE	R27-	Ccdc22	uc009sln.1	uc009sln.1#exon.1	18.3478	18.3478194923	NA	NA	NA	chrX	7181435	SNV_replicate_1	1
chrX_7184049	C	T	*	intron_splicing	FALSE	NA	TRUE	NA	NA	NA	NA	NA	NA	L1M5	NA	NA	chrX	7184050	SNV_replicate_2	1
chrX_7187148	T	-C	*	transcript	TRUE	NA	TRUE	NA	Cacna1f	uc009slq.1	uc009slq.1#exon.2	0	0.0	NA	NA	NA	chrX	7187149	INDEL_replicate_1,INDEL_replicate_2	2
chrX_7202185	G	C	*	intron_splicing	FALSE	NA	TRUE	NA	NA	NA	NA	NA	NA	NA	NA	NA	chrX	7202186	SNV_replicate_1,SNV_replicate_2	2
chrX_7203354	G	-T	*	intron_splicing	TRUE	NA	TRUE	NA	NA	NA	NA	NA	NA	NA	NA	NA	chrX	7203355	INDEL_replicate_1,INDEL_replicate_2	2
chrX_7226088	A	-G	*	intron_splicing	TRUE	NA	TRUE	NA	NA	NA	NA	NA	NA	NA	NA	NA	chrX	7226089	INDEL_replicate_1	1
chrX_7245822	A	T	*	intron_splicing	FALSE	NA	TRUE	NA	NA	NA	NA	NA	NA	NA	NA	NA	chrX	7245823	SNV_replicate_2	1
chrX_7246533	C	A	*	intron_splicing	FALSE	NA	TRUE	NA	NA	NA	NA	NA	NA	NA	NA	NA	chrX	7246534	SNV_replicate_1,SNV_replicate_2	2
chrX_7253523	T	C	*	intron_splicing	FALSE	NA	TRUE	NA	NA	NA	NA	NA	NA	MTC	NA	NA	chrX	7253524	SNV_replicate_1	1
chrX_7257119	C	A	*	transcript	FALSE	NA	TRUE	NA	Magix Pdzx	uc009sly.1 uc009slz.1	uc009sly.1#exon.1 uc009slz.1#exon.1	0.0432217	0.0864433132696 4.72566295859e-11	NA	NA	NA	chrX	7257120	SNV_replicate_1,SNV_replicate_2	2
chrX_7299920	G	-T	*	intron_splicing	TRUE	NA	TRUE	NA	NA	NA	NA	NA	NA	NA	NA	NA	chrX	7299921	INDEL_replicate_2	1
chrX_7378382	G	T	*	intron_splicing	FALSE	NA	TRUE	NA	NA	NA	NA	NA	NA	NA	NA	NA	chrX	7378383	SNV_replicate_1,SNV_replicate_2	2
chrX_7387962	C	A	*	intron_splicing	FALSE	NA	TRUE	NA	NA	NA	NA	NA	NA	(A)n	NA	NA	chrX	7387963	SNV_replicate_1	1
chrX_7462802	G	A	*	intron_splicing	FALSE	NA	TRUE	NA	NA	NA	NA	NA	NA	NA	NA	NA	chrX	7462803	SNV_replicate_1,SNV_replicate_2	2
chrX_7487144	G	T	*	intron_splicing	FALSE	NA	TRUE	NA	NA	NA	NA	NA	NA	NA	NA	NA	chrX	7487145	SNV_replicate_1	1
chrX_7528038	C	T	*	intron_splicing	FALSE	NA	TRUE	NA	NA	NA	NA	NA	NA	B1_Mur2	NA	NA	chrX	7528039	SNV_replicate_1,SNV_replicate_2	2
chrX_7662914	C	G	*	intron_splicing	FALSE	NA	TRUE	NA	NA	NA	NA	NA	NA	NA	NA	NA	chrX	7662915	SNV_replicate_1,SNV_replicate_2	2
chrX_7664152	C	T	*	intron_splicing	FALSE	NA	TRUE	NA	NA	NA	NA	NA	NA	NA	NA	NA	chrX	7664153	SNV_replicate_1,SNV_replicate_2	2
chrX_7683269	G	T	*	transcript	FALSE	NA	TRUE	NA	Gm6787	uc009snt.1	uc009snt.1#exon.3	0.123061	0.123060683576	NA	NA	NA	chrX	7683270	SNV_replicate_2	1
chrX_7721932	T	A	*	intron_splicing	FALSE	NA	TRUE	NA	NA	NA	NA	NA	NA	NA	NA	NA	chrX	7721933	SNV_replicate_2	1
chrX_7848510	T	G	*	intron_splicing	FALSE	NA	TRUE	NA	NA	NA	NA	NA	NA	NA	NA	NA	chrX	7848511	SNV_replicate_1,SNV_replicate_2	2
chrX_7860251	T	-CC	*	intron_splicing	TRUE	NA	TRUE	NA	NA	NA	NA	NA	NA	polypyrimidine	NA	NA	chrX	7860252	INDEL_replicate_2	1
chrX_8470915	G	-C	*	transcript	TRUE	NA	TRUE	NA	B630019K06Rik	uc009spi.2	uc009spi.2#exon.0	1.60847	1.60846636585	NA	NA	NA	chrX	8470916	INDEL_replicate_1,INDEL_replicate_2	2
chrX_8905429	G	C	*	intron_splicing	FALSE	NA	TRUE	NA	NA	NA	NA	NA	NA	NA	NA	NA	chrX	8905430	SNV_replicate_1	1
chrX_9015365	T	C	*	transcript	FALSE	NA	FALSE	I564V	Cybb	uc009spv.2	uc009spv.2#exon.12	0.0167167	0.0167167312321	NA	NA	NA	chrX	9015366	SNV_replicate_1,SNV_replicate_2	2
chrX_9017126	G	A	*	transcript	FALSE	NA	FALSE	H494Y	Cybb	uc009spv.2	uc009spv.2#exon.11	0.0167167	0.0167167312321	NA	NA	NA	chrX	9017127	SNV_replicate_1,SNV_replicate_2	2
chrX_9540504	T	G	*	intron_splicing	FALSE	NA	TRUE	NA	NA	NA	NA	NA	NA	AT_rich	NA	NA	chrX	9540505	SNV_replicate_1	1
chrX_9569980	T	-G	*	intron_splicing	TRUE	NA	TRUE	NA	NA	NA	NA	NA	NA	NA	NA	NA	chrX	9569981	INDEL_replicate_2	1
chrX_9785960	C	T	*	intron_splicing	FALSE	NA	TRUE	NA	NA	NA	NA	NA	NA	NA	NA	NA	chrX	9785961	SNV_replicate_1,SNV_replicate_2	2
chrX_9844191	T	-AA	*	intron_splicing	TRUE	NA	TRUE	NA	NA	NA	NA	NA	NA	NA	NA	NA	chrX	9844192	INDEL_replicate_2	1
chrX_9880472	A	T	*	transcript	FALSE	NA	TRUE	NA	Otc	uc009sqk.1	uc009sqk.1#exon.5	0.00116996	0.00116996335442	NA	NA	NA	chrX	9880473	SNV_replicate_1,SNV_replicate_2	2
chrX_9889347	G	C	*	intron_splicing	FALSE	NA	TRUE	NA	NA	NA	NA	NA	NA	NA	NA	NA	chrX	9889348	SNV_replicate_1,SNV_replicate_2	2
chrX_10167504	A	-T	*	transcript	TRUE	NA	TRUE	NA	Tspan7	uc009sql.1	uc009sql.1#exon.5	0.116694	0.116693965556	NA	NA	NA	chrX	10167505	INDEL_replicate_1,INDEL_replicate_2	2
chrX_10541940	C	+TG	*	intron_splicing	TRUE	NA	TRUE	NA	NA	NA	NA	NA	NA	(TG)n	NA	NA	chrX	10541941	INDEL_replicate_2	1
chrX_11444862	A	-T	*	intron_splicing	TRUE	NA	TRUE	NA	NA	NA	NA	NA	NA	NA	NA	NA	chrX	11444863	INDEL_replicate_1,INDEL_replicate_2	2
chrX_11490182	A	C	*	intron_splicing	FALSE	NA	TRUE	NA	NA	NA	NA	NA	NA	NA	NA	NA	chrX	11490183	SNV_replicate_2	1
chrX_11625956	C	A	*	intron_splicing	FALSE	NA	TRUE	NA	NA	NA	NA	NA	NA	NA	NA	NA	chrX	11625957	SNV_replicate_1	1
chrX_11625957	A	C	*	intron_splicing	FALSE	NA	TRUE	NA	NA	NA	NA	NA	NA	NA	NA	NA	chrX	11625958	SNV_replicate_1	1
chrX_11632531	G	-C	*	intron_splicing	TRUE	NA	TRUE	NA	NA	NA	NA	NA	NA	NA	NA	NA	chrX	11632532	INDEL_replicate_1,INDEL_replicate_2	2
chrX_11729615	G	+A	*	intron_splicing	TRUE	NA	TRUE	NA	NA	NA	NA	NA	NA	NA	NA	NA	chrX	11729616	INDEL_replicate_1,INDEL_replicate_2	2
chrX_12241588	G	T	*	intron_splicing	FALSE	NA	TRUE	NA	NA	NA	NA	NA	NA	B1_Mur2	NA	NA	chrX	12241589	SNV_replicate_2	1
chrX_12922790	A	-TGAACACGCGCGCACG	*	intron_splicing	TRUE	NA	TRUE	NA	NA	NA	NA	NA	NA	RSINE1	NA	NA	chrX	12922791	INDEL_replicate_2	1
chrX_12955698	C	A	*	intron_splicing	FALSE	NA	TRUE	NA	NA	NA	NA	NA	NA	NA	NA	NA	chrX	12955699	SNV_replicate_1,SNV_replicate_2	2
chrX_13099110	A	T	*	transcript	FALSE	NA	TRUE	NA	Cask	uc009sro.1 uc009srp.1 uc012hez.1 uc012hfa.1	uc009sro.1#exon.8 uc009srp.1#exon.24 uc012hez.1#exon.25 uc012hfa.1#exon.23	1.16172	0.85731467526 2.82779747925 0.667971183387 0.293790274653	NA	NA	NA	chrX	13099111	SNV_replicate_1	1
chrX_13110614	C	T	*	transcript	FALSE	NA	FALSE	V745I V785I V221I V762I	Cask	uc009sro.1 uc009srp.1 uc012hez.1 uc012hfa.1	uc009sro.1#exon.6 uc009srp.1#exon.22 uc012hez.1#exon.23 uc012hfa.1#exon.21	1.16172	0.85731467526 2.82779747925 0.667971183387 0.293790274653	NA	NA	NA	chrX	13110615	SNV_replicate_1,SNV_replicate_2	2
chrX_13131705	C	T	*	intron_splicing	FALSE	NA	TRUE	NA	NA	NA	NA	NA	NA	NA	NA	NA	chrX	13131706	SNV_replicate_1	1
chrX_13357561	T	-G	*	intron_splicing	TRUE	NA	TRUE	NA	NA	NA	NA	NA	NA	Lx2B	NA	NA	chrX	13357562	INDEL_replicate_2	1
chrX_13423104	C	A	*	intron_splicing	FALSE	NA	TRUE	NA	NA	NA	NA	NA	NA	NA	NA	NA	chrX	13423105	SNV_replicate_1,SNV_replicate_2	2
chrX_13892552	T	A	*	intron_splicing	FALSE	NA	TRUE	NA	NA	NA	NA	NA	NA	U2	NA	NA	chrX	13892553	SNV_replicate_2	1
chrX_14211307	A	+C	*	intron_splicing	TRUE	NA	TRUE	NA	NA	NA	NA	NA	NA	NA	NA	NA	chrX	14211308	INDEL_replicate_1	1
chrX_15956855	A	C	*	intron_splicing	FALSE	NA	TRUE	NA	NA	NA	NA	NA	NA	NA	NA	NA	chrX	15956856	SNV_replicate_1,SNV_replicate_2	2
chrX_16188654	C	G	*	intron_splicing	FALSE	NA	TRUE	NA	NA	NA	NA	NA	NA	NA	NA	NA	chrX	16188655	SNV_replicate_1,SNV_replicate_2	2
chrX_16301778	G	A	*	intron_splicing	FALSE	NA	TRUE	NA	NA	NA	NA	NA	NA	NA	NA	NA	chrX	16301779	SNV_replicate_1,SNV_replicate_2	2
chrX_16316176	A	C	*	intron_splicing	FALSE	NA	TRUE	NA	NA	NA	NA	NA	NA	NA	NA	NA	chrX	16316177	SNV_replicate_1,SNV_replicate_2	2
chrX_16896544	G	T	*	intron_splicing	FALSE	NA	TRUE	NA	NA	NA	NA	NA	NA	NA	NA	NA	chrX	16896545	SNV_replicate_1,SNV_replicate_2	2
chrX_17148603	G	A	*	transcript	FALSE	NA	TRUE	NA	Fundc1	uc009ssf.1	uc009ssf.1#exon.0	0.173354	0.173353569828	NA	NA	NA	chrX	17148604	SNV_replicate_2	1
chrX_17839334	A	T	*	intron_splicing	FALSE	NA	TRUE	NA	NA	NA	NA	NA	NA	NA	NA	NA	chrX	17839335	SNV_replicate_1	1
chrX_19763184	C	A	*	intron_splicing	FALSE	NA	TRUE	NA	NA	NA	NA	NA	NA	NA	NA	NA	chrX	19763185	SNV_replicate_1,SNV_replicate_2	2
chrX_19765735	T	G	*	intron_splicing	FALSE	NA	TRUE	NA	NA	NA	NA	NA	NA	L1MC3	NA	NA	chrX	19765736	SNV_replicate_2	1
chrX_20056359	T	-ATAATA	*	intron_splicing	TRUE	NA	TRUE	NA	NA	NA	NA	NA	NA	NA	NA	NA	chrX	20056360	INDEL_replicate_2	1
chrX_20106294	G	+T	*	intron_splicing	TRUE	NA	TRUE	NA	NA	NA	NA	NA	NA	NA	NA	NA	chrX	20106295	INDEL_replicate_1,INDEL_replicate_2	2
chrX_20296846	T	-C	*	intron_splicing	TRUE	NA	TRUE	NA	NA	NA	NA	NA	NA	NA	NA	NA	chrX	20296847	INDEL_replicate_1,INDEL_replicate_2	2
chrX_20660899	T	A	*	intron_splicing	FALSE	NA	TRUE	NA	NA	NA	NA	NA	NA	(CA)n	NA	NA	chrX	20660900	SNV_replicate_1	1
chrX_20698415	G	A	*	intron_splicing	FALSE	NA	TRUE	NA	NA	NA	NA	NA	NA	(GGA)n	NA	NA	chrX	20698416	SNV_replicate_1	1
chrX_20698421	G	A	*	intron_splicing	FALSE	NA	TRUE	NA	NA	NA	NA	NA	NA	(GGA)n	NA	NA	chrX	20698422	SNV_replicate_1,SNV_replicate_2	2
chrX_20698430	G	A	*	intron_splicing	FALSE	NA	TRUE	NA	NA	NA	NA	NA	NA	(GGA)n	NA	NA	chrX	20698431	SNV_replicate_1,SNV_replicate_2	2
chrX_20698437	A	T	*	intron_splicing	FALSE	NA	TRUE	NA	NA	NA	NA	NA	NA	(GGA)n	NA	NA	chrX	20698438	SNV_replicate_2	1
chrX_20939711	T	-GAG	*	intron_splicing	TRUE	NA	TRUE	NA	NA	NA	NA	NA	NA	NA	NA	NA	chrX	20939712	INDEL_replicate_2	1
chrX_21064485	A	G	*	transcript	FALSE	NA	TRUE	NA	Agtr2	uc009suq.2	uc009suq.2#exon.2	0	0.0	NA	NA	NA	chrX	21064486	SNV_replicate_1,SNV_replicate_2	2
chrX_21259471	T	-CTC	*	intron_splicing	TRUE	NA	TRUE	NA	NA	NA	NA	NA	NA	(TTCTCC)n	NA	NA	chrX	21259472	INDEL_replicate_1	1
chrX_21804686	G	T	*	intron_splicing	FALSE	NA	TRUE	NA	NA	NA	NA	NA	NA	Lx3_Mus	NA	NA	chrX	21804687	SNV_replicate_1,SNV_replicate_2	2
chrX_22812732	G	A	*	transcript	FALSE	NA	FALSE	Q322- Q312-	Klhl13	uc009sut.1 uc009suu.1 uc009suv.1	uc009sut.1#exon.4 uc009suu.1#exon.5 uc009suv.1#exon.6	0.845872	0.0 0.0747254081916 2.46289044347	NA	NA	NA	chrX	22812733	SNV_replicate_1	1
chrX_23484665	A	T	*	transcript	FALSE	NA	TRUE	NA	Gm4907	uc012hfi.1	uc012hfi.1#exon.1	0.0219188	0.0219188116791	NA	NA	NA	chrX	23484666	SNV_replicate_1,SNV_replicate_2	2
chrX_25179864	C	A	*	intron_splicing	FALSE	NA	TRUE	NA	NA	NA	NA	NA	NA	MMTV-int	NA	NA	chrX	25179865	SNV_replicate_1	1
chrX_25179865	C	G	*	intron_splicing	FALSE	NA	TRUE	NA	NA	NA	NA	NA	NA	MMTV-int	NA	NA	chrX	25179866	SNV_replicate_1	1
chrX_30374193	T	A	*	intron_splicing	FALSE	NA	TRUE	NA	NA	NA	NA	NA	NA	NA	NA	NA	chrX	30374194	SNV_replicate_1	1
chrX_30772595	C	A	*	intron_splicing	FALSE	NA	TRUE	NA	NA	NA	NA	NA	NA	NA	NA	NA	chrX	30772596	SNV_replicate_1	1
chrX_31531465	T	C	*	intron_splicing	FALSE	NA	TRUE	NA	NA	NA	NA	NA	NA	NA	NA	NA	chrX	31531466	SNV_replicate_1	1
chrX_31771738	G	+TGA	*	intron_splicing	TRUE	NA	TRUE	NA	NA	NA	NA	NA	NA	(TGG)n	NA	NA	chrX	31771739	INDEL_replicate_1	1
chrX_32159421	A	G	*	intron_splicing	FALSE	NA	TRUE	NA	NA	NA	NA	NA	NA	NA	NA	NA	chrX	32159422	SNV_replicate_1	1
chrX_33524842	G	T	*	transcript	FALSE	NA	FALSE	A699S	Dock11	uc009sxi.1	uc009sxi.1#exon.18	10.3035	10.303467818	NA	NA	NA	chrX	33524843	SNV_replicate_1,SNV_replicate_2	2
chrX_33556213	T	C	*	transcript	FALSE	NA	TRUE	NA	Dock11	uc009sxi.1	uc009sxi.1#exon.32	10.3035	10.303467818	NA	NA	NA	chrX	33556214	SNV_replicate_2	1
chrX_33565447	A	-G	*	intron_splicing	TRUE	NA	TRUE	NA	NA	NA	NA	NA	NA	NA	NA	NA	chrX	33565448	INDEL_replicate_1	1
chrX_33574455	G	A	*	intron_splicing	FALSE	NA	TRUE	NA	NA	NA	NA	NA	NA	NA	NA	NA	chrX	33574456	SNV_replicate_2	1
chrX_33574456	G	A	*	intron_splicing	FALSE	NA	TRUE	NA	NA	NA	NA	NA	NA	NA	NA	NA	chrX	33574457	SNV_replicate_2	1
chrX_33577521	C	T	*	intron_splicing	FALSE	NA	TRUE	NA	NA	NA	NA	NA	NA	NA	NA	NA	chrX	33577522	SNV_replicate_1,SNV_replicate_2	2
chrX_33599336	A	G	*	intron_splicing	FALSE	NA	TRUE	NA	NA	NA	NA	NA	NA	L1_Mus2	NA	NA	chrX	33599337	SNV_replicate_2	1
chrX_34158683	C	T	*	transcript	FALSE	NA	TRUE	NA	Akap17b	uc009sxp.1 uc012hft.1	uc009sxp.1#exon.3 uc012hft.1#exon.2	0.943426	0.60959610635 1.27725635972	NA	NA	NA	chrX	34158684	SNV_replicate_2	1
chrX_34338471	A	G	*	transcript	FALSE	NA	FALSE	N277S	Slc25a5	uc009sxs.1	uc009sxs.1#exon.3	587.855	587.854878422	NA	NA	NA	chrX	34338472	SNV_replicate_1,SNV_replicate_2	2
chrX_34431874	C	A	*	intron_splicing	FALSE	NA	TRUE	NA	NA	NA	NA	NA	NA	NA	NA	NA	chrX	34431875	SNV_replicate_1,SNV_replicate_2	2
chrX_34462764	A	G	*	intron_splicing	FALSE	NA	TRUE	NA	NA	NA	NA	NA	NA	(CA)n	NA	NA	chrX	34462765	SNV_replicate_1	1
chrX_34697029	G	A	*	intron_splicing	FALSE	NA	TRUE	NA	NA	NA	NA	NA	NA	NA	rs29831522	unknown	chrX	34697030	SNV_replicate_2	1
chrX_35580268	C	G	*	intron_splicing	FALSE	NA	TRUE	NA	NA	NA	NA	NA	NA	(CA)n	NA	NA	chrX	35580269	SNV_replicate_1,SNV_replicate_2	2
chrX_35580270	C	G	*	intron_splicing	FALSE	NA	TRUE	NA	NA	NA	NA	NA	NA	(CA)n	NA	NA	chrX	35580271	SNV_replicate_1,SNV_replicate_2	2
chrX_35580272	G	C	*	intron_splicing	FALSE	NA	TRUE	NA	NA	NA	NA	NA	NA	(GA)n	NA	NA	chrX	35580273	SNV_replicate_1	1
chrX_35777557	T	C	*	transcript	FALSE	NA	FALSE	S332G	Lamp2	uc009szv.1 uc009szw.1 uc009szx.1	uc009szv.1#exon.7 uc009szw.1#exon.7 uc009szx.1#exon.7	29.5596	0.356189617975 38.7884645287 49.5340349598	NA	NA	NA	chrX	35777558	SNV_replicate_1,SNV_replicate_2	2
chrX_35918016	T	A	*	intron_splicing	FALSE	NA	TRUE	NA	NA	NA	NA	NA	NA	NA	NA	NA	chrX	35918017	SNV_replicate_1,SNV_replicate_2	2
chrX_35955117	A	C	*	transcript	FALSE	NA	FALSE	K9N K8N	Mcts1	uc009tae.1 uc009tad.1 uc009taf.1	uc009tae.1#exon.1 uc009tad.1#exon.1 uc009taf.1#exon.1	9.81133	4.89769486751 24.419633504 0.116649248224	NA	NA	NA	chrX	35955118	SNV_replicate_1,SNV_replicate_2	2
chrX_36039266	C	G	*	intron_splicing	FALSE	NA	TRUE	NA	NA	NA	NA	NA	NA	NA	NA	NA	chrX	36039267	SNV_replicate_1,SNV_replicate_2	2
chrX_36342719	C	-TG	*	intron_splicing	TRUE	NA	TRUE	NA	NA	NA	NA	NA	NA	NA	NA	NA	chrX	36342720	INDEL_replicate_2	1
chrX_38015060	A	T	*	intron_splicing	FALSE	NA	TRUE	NA	NA	NA	NA	NA	NA	NA	NA	NA	chrX	38015061	SNV_replicate_1,SNV_replicate_2	2
chrX_38647978	T	A	*	intron_splicing	FALSE	NA	TRUE	NA	NA	NA	NA	NA	NA	NA	NA	NA	chrX	38647979	SNV_replicate_1,SNV_replicate_2	2
chrX_38831823	C	A	*	transcript	FALSE	NA	FALSE	A113D	Gria3	uc009taj.1 uc009tak.2 uc012hgn.1 uc012hgo.1 uc009tam.2 uc009tal.2	uc009taj.1#exon.3 uc009tak.2#exon.2 uc012hgn.1#exon.2 uc012hgo.1#exon.2 uc009tam.2#exon.2 uc009tal.2#exon.2	0.00457035	0.0274221030135 0.0	NA	NA	NA	chrX	38831824	SNV_replicate_1,SNV_replicate_2	2
chrX_38832092	T	A	*	intron_splicing	FALSE	NA	TRUE	NA	NA	NA	NA	NA	NA	NA	NA	NA	chrX	38832093	SNV_replicate_1,SNV_replicate_2	2
chrX_39156344	C	A	*	intron_splicing	FALSE	NA	TRUE	NA	NA	NA	NA	NA	NA	NA	NA	NA	chrX	39156345	SNV_replicate_1,SNV_replicate_2	2
chrX_39622769	T	A	*	intron_splicing	FALSE	NA	TRUE	NA	NA	NA	NA	NA	NA	AT_rich	NA	NA	chrX	39622770	SNV_replicate_2	1
chrX_39855873	T	C	*	transcript	FALSE	NA	TRUE	NA	Sh2d1a	uc009tbb.1	uc009tbb.1#exon.0	0	0.0	NA	NA	NA	chrX	39855874	SNV_replicate_1,SNV_replicate_2	2
chrX_39855875	G	T	*	transcript	FALSE	NA	TRUE	NA	Sh2d1a	uc009tbb.1	uc009tbb.1#exon.0	0	0.0	NA	NA	NA	chrX	39855876	SNV_replicate_1,SNV_replicate_2	2
chrX_39885566	G	T	*	intron_splicing	FALSE	NA	TRUE	NA	NA	NA	NA	NA	NA	(TTTTG)n	NA	NA	chrX	39885567	SNV_replicate_1	1
chrX_39890214	A	T	*	intron_splicing	FALSE	NA	TRUE	NA	NA	NA	NA	NA	NA	(TG)n	NA	NA	chrX	39890215	SNV_replicate_1	1
chrX_40048222	G	A	*	intron_splicing	FALSE	NA	TRUE	NA	NA	NA	NA	NA	NA	NA	NA	NA	chrX	40048223	SNV_replicate_2	1
chrX_40082939	G	T	*	intron_splicing	FALSE	NA	TRUE	NA	NA	NA	NA	NA	NA	NA	NA	NA	chrX	40082940	SNV_replicate_1,SNV_replicate_2	2
chrX_40169979	C	A	*	transcript	FALSE	NA	FALSE	G616V	Odz1	uc009tbc.1	uc009tbc.1#exon.10	0.00201927	0.00201927128517	NA	NA	NA	chrX	40169980	SNV_replicate_1,SNV_replicate_2	2
chrX_40169980	C	A	*	transcript	FALSE	NA	FALSE	G616-	Odz1	uc009tbc.1	uc009tbc.1#exon.10	0.00201927	0.00201927128517	NA	NA	NA	chrX	40169981	SNV_replicate_1,SNV_replicate_2	2
chrX_41820056	G	T	*	intron_splicing	FALSE	NA	TRUE	NA	NA	NA	NA	NA	NA	NA	NA	NA	chrX	41820057	SNV_replicate_1,SNV_replicate_2	2
chrX_42143073	G	A	*	transcript	FALSE	NA	FALSE	T8M	Dcaf12l1	uc009tbh.2 uc009tbg.2	uc009tbh.2#exon.0 uc009tbg.2#exon.0	0.000367774	0.000735531541305 1.55883763511e-08	NA	NA	NA	chrX	42143074	SNV_replicate_2	1
chrX_42902180	C	A	*	intron_splicing	FALSE	NA	TRUE	NA	NA	NA	NA	NA	NA	NA	NA	NA	chrX	42902181	SNV_replicate_1,SNV_replicate_2	2
chrX_43809306	C	A	*	transcript	FALSE	NA	FALSE	M55I	Gm4987	uc009tbk.1	uc009tbk.1#exon.0	0.0178577	0.0178577406864	NA	NA	NA	chrX	43809307	SNV_replicate_1,SNV_replicate_2	2
chrX_44734314	T	A	*	intron_splicing	FALSE	NA	TRUE	NA	NA	NA	NA	NA	NA	NA	NA	NA	chrX	44734315	SNV_replicate_1,SNV_replicate_2	2
chrX_44936732	C	A	*	intron_splicing	FALSE	NA	TRUE	NA	NA	NA	NA	NA	NA	NA	NA	NA	chrX	44936733	SNV_replicate_1,SNV_replicate_2	2
chrX_45205638	A	C	*	intron_splicing	FALSE	NA	TRUE	NA	NA	NA	NA	NA	NA	NA	NA	NA	chrX	45205639	SNV_replicate_1,SNV_replicate_2	2
chrX_45237008	G	-T	*	intron_splicing	TRUE	NA	TRUE	NA	NA	NA	NA	NA	NA	(TTTG)n	NA	NA	chrX	45237009	INDEL_replicate_1,INDEL_replicate_2	2
chrX_45287932	C	T	*	intron_splicing	FALSE	NA	TRUE	NA	NA	NA	NA	NA	NA	NA	NA	NA	chrX	45287933	SNV_replicate_2	1
chrX_45465041	G	+C	*	intron_splicing	TRUE	NA	TRUE	NA	NA	NA	NA	NA	NA	NA	rs30145058	unknown	chrX	45465042	INDEL_replicate_1,INDEL_replicate_2	2
chrX_45465046	G	T	*	intron_splicing	FALSE	NA	TRUE	NA	NA	NA	NA	NA	NA	NA	NA	NA	chrX	45465047	SNV_replicate_1,SNV_replicate_2	2
chrX_45508215	G	T	*	transcript	FALSE	NA	FALSE	G73-	Sash3	uc009tbw.1	uc009tbw.1#exon.2	0.0195182	0.0195182458387	NA	NA	NA	chrX	45508216	SNV_replicate_1,SNV_replicate_2	2
chrX_45627929	G	A	*	intron_splicing	FALSE	NA	TRUE	NA	NA	NA	NA	NA	NA	NA	NA	NA	chrX	45627930	SNV_replicate_1	1
chrX_45721018	T	G	*	transcript	FALSE	NA	FALSE	L84R	Bcorl1	uc009tcc.1	uc009tcc.1#exon.4	7.12668	7.12668087748	NA	NA	NA	chrX	45721019	SNV_replicate_1,SNV_replicate_2	2
chrX_45728266	G	-A	*	transcript	TRUE	TRUE	FALSE	NA	Bcorl1	uc009tcc.1	uc009tcc.1#exon.5	7.12668	7.12668087748	NA	NA	NA	chrX	45728267	INDEL_replicate_1,INDEL_replicate_2	2
chrX_45829052	A	-T	*	intron_splicing	TRUE	NA	TRUE	NA	NA	NA	NA	NA	NA	B4	NA	NA	chrX	45829053	INDEL_replicate_2	1
chrX_45901609	A	G	*	intron_splicing	FALSE	NA	TRUE	NA	NA	NA	NA	NA	NA	(TG)n	NA	NA	chrX	45901610	SNV_replicate_1	1
chrX_45987910	G	T	*	intron_splicing	FALSE	NA	TRUE	NA	NA	NA	NA	NA	NA	T-rich	NA	NA	chrX	45987911	SNV_replicate_1,SNV_replicate_2	2
chrX_46243014	A	T	*	intron_splicing	FALSE	NA	TRUE	NA	NA	NA	NA	NA	NA	NA	NA	NA	chrX	46243015	SNV_replicate_1,SNV_replicate_2	2
chrX_46849801	G	-A	*	intron_splicing	TRUE	NA	TRUE	NA	NA	NA	NA	NA	NA	NA	NA	NA	chrX	46849802	INDEL_replicate_1,INDEL_replicate_2	2
chrX_47135785	A	C	*	transcript	FALSE	NA	TRUE	NA	Igsf1	uc012hgu.1 uc009tdg.2 uc009tdh.2	uc012hgu.1#exon.9 uc009tdg.2#exon.10 uc009tdh.2#exon.19	3.85164e-08	1.15549118667e-07 0.0	NA	NA	NA	chrX	47135786	SNV_replicate_1	1
chrX_47298206	G	T	*	intron_splicing	FALSE	NA	TRUE	NA	NA	NA	NA	NA	NA	NA	NA	NA	chrX	47298207	SNV_replicate_1,SNV_replicate_2	2
chrX_47679710	C	+T	*	intron_splicing	TRUE	NA	TRUE	NA	NA	NA	NA	NA	NA	NA	NA	NA	chrX	47679711	INDEL_replicate_1,INDEL_replicate_2	2
chrX_48241204	A	-T	*	intron_splicing	TRUE	NA	TRUE	NA	NA	NA	NA	NA	NA	NA	NA	NA	chrX	48241205	INDEL_replicate_1,INDEL_replicate_2	2
chrX_48250456	T	G	*	transcript	FALSE	NA	TRUE	NA	Frmd7	uc012hgz.1	uc012hgz.1#exon.10	0.00221666	0.00221666383278	NA	NA	NA	chrX	48250457	SNV_replicate_1,SNV_replicate_2	2
chrX_48262790	A	G	*	intron_splicing	FALSE	NA	TRUE	NA	NA	NA	NA	NA	NA	NA	NA	NA	chrX	48262791	SNV_replicate_1,SNV_replicate_2	2
chrX_48394320	G	-GGA	*	intron_splicing	TRUE	NA	TRUE	NA	NA	NA	NA	NA	NA	(GGA)n	NA	NA	chrX	48394321	INDEL_replicate_1	1
chrX_48394360	G	-GAA	*	intron_splicing	TRUE	NA	TRUE	NA	NA	NA	NA	NA	NA	(GGA)n	NA	NA	chrX	48394361	INDEL_replicate_1	1
chrX_48661416	T	-TCC	*	intron_splicing	TRUE	NA	TRUE	NA	NA	NA	NA	NA	NA	NA	NA	NA	chrX	48661417	INDEL_replicate_1	1
chrX_48781716	T	C	*	intron_splicing	FALSE	NA	TRUE	NA	NA	NA	NA	NA	NA	NA	NA	NA	chrX	48781717	SNV_replicate_1,SNV_replicate_2	2
chrX_49290183	A	+AAGG	*	intron_splicing	TRUE	NA	TRUE	NA	NA	NA	NA	NA	NA	(GGAA)n	NA	NA	chrX	49290184	INDEL_replicate_1	1
chrX_49389098	T	-AGC	*	intron_splicing	TRUE	NA	TRUE	NA	NA	NA	NA	NA	NA	(TAG)n	NA	NA	chrX	49389099	INDEL_replicate_2	1
chrX_50125626	G	A	*	intron_splicing	FALSE	NA	TRUE	NA	NA	NA	NA	NA	NA	NA	NA	NA	chrX	50125627	SNV_replicate_1,SNV_replicate_2	2
chrX_50125734	C	A	*	intron_splicing	FALSE	NA	TRUE	NA	NA	NA	NA	NA	NA	NA	NA	NA	chrX	50125735	SNV_replicate_1	1
chrX_50373472	G	T	*	intron_splicing	FALSE	NA	TRUE	NA	NA	NA	NA	NA	NA	NA	NA	NA	chrX	50373473	SNV_replicate_1,SNV_replicate_2	2
chrX_51384786	G	T	*	intron_splicing	FALSE	NA	TRUE	NA	NA	NA	NA	NA	NA	NA	NA	NA	chrX	51384787	SNV_replicate_1	1
chrX_53628358	T	C	*	transcript	FALSE	NA	TRUE	NA	Ncrna00086	uc009tgd.2	uc009tgd.2#exon.0	0.0167197	0.0167197059094	NA	NA	NA	chrX	53628359	SNV_replicate_1,SNV_replicate_2	2
chrX_53751111	G	A	*	transcript	FALSE	NA	FALSE	M1I M527I	Ddx26b	uc009tgg.2 uc009tgh.2	uc009tgg.2#exon.11 uc009tgh.2#exon.1	2.9071	4.74195362149 1.07223783236	NA	NA	NA	chrX	53751112	SNV_replicate_1,SNV_replicate_2	2
chrX_53881395	G	T	*	intron_splicing	FALSE	NA	TRUE	NA	NA	NA	NA	NA	NA	NA	NA	NA	chrX	53881396	SNV_replicate_2	1
chrX_54044796	T	C	*	intron_splicing	FALSE	NA	TRUE	NA	NA	NA	NA	NA	NA	NA	NA	NA	chrX	54044797	SNV_replicate_1,SNV_replicate_2	2
chrX_54147878	G	T	*	intron_splicing	FALSE	NA	TRUE	NA	NA	NA	NA	NA	NA	NA	NA	NA	chrX	54147879	SNV_replicate_1,SNV_replicate_2	2
chrX_54244218	G	A	*	intron_splicing	FALSE	NA	TRUE	NA	NA	NA	NA	NA	NA	B1_Mm	NA	NA	chrX	54244219	SNV_replicate_1,SNV_replicate_2	2
chrX_54721446	C	G	*	intron_splicing	FALSE	NA	TRUE	NA	NA	NA	NA	NA	NA	(TG)n	NA	NA	chrX	54721447	SNV_replicate_1	1
chrX_54754450	T	G	*	transcript	FALSE	NA	FALSE	H172P	Gpr101	uc009thn.2	uc009thn.2#exon.1	0	0.0	NA	NA	NA	chrX	54754451	SNV_replicate_1,SNV_replicate_2	2
chrX_54912935	A	G	*	intron_splicing	FALSE	NA	TRUE	NA	NA	NA	NA	NA	NA	NA	NA	NA	chrX	54912936	SNV_replicate_2	1
chrX_55048118	T	-G	*	intron_splicing	TRUE	NA	TRUE	NA	NA	NA	NA	NA	NA	NA	NA	NA	chrX	55048119	INDEL_replicate_1	1
chrX_55063683	A	-C	*	intron_splicing	TRUE	NA	TRUE	NA	NA	NA	NA	NA	NA	B1_Mus1	NA	NA	chrX	55063684	INDEL_replicate_1	1
chrX_55284476	C	G	*	transcript	FALSE	NA	FALSE	F40L F38L	Zic3	uc009tho.1 uc009thp.1	uc009tho.1#exon.0 uc009thp.1#exon.0	0	0.0	NA	NA	NA	chrX	55284477	SNV_replicate_1,SNV_replicate_2	2
chrX_55284477	G	C	*	transcript	FALSE	NA	FALSE	G41R G39R	Zic3	uc009tho.1 uc009thp.1	uc009tho.1#exon.0 uc009thp.1#exon.0	0	0.0	NA	NA	NA	chrX	55284478	SNV_replicate_1,SNV_replicate_2	2
chrX_55294607	T	A	*	transcript	FALSE	NA	TRUE	NA	Zic3	uc009thp.1	uc009thp.1#exon.2	0	0.0	NA	NA	NA	chrX	55294608	SNV_replicate_1,SNV_replicate_2	2
chrX_56316689	C	G	*	transcript	FALSE	NA	TRUE	NA	Fgf13	uc009tht.1 uc009thu.1	uc009tht.1#exon.4 uc009thu.1#exon.4	0.122966	0.0 0.245931290369	NA	NA	NA	chrX	56316690	SNV_replicate_1,SNV_replicate_2	2
chrX_56419014	C	-GA	*	intron_splicing	TRUE	NA	TRUE	NA	NA	NA	NA	NA	NA	NA	NA	NA	chrX	56419015	INDEL_replicate_1	1
chrX_57269319	T	-C	*	intron_splicing	TRUE	NA	TRUE	NA	NA	NA	NA	NA	NA	(TTTTC)n	NA	NA	chrX	57269320	INDEL_replicate_1	1
chrX_57299342	G	A	*	intron_splicing	FALSE	NA	TRUE	NA	NA	NA	NA	NA	NA	NA	NA	NA	chrX	57299343	SNV_replicate_1,SNV_replicate_2	2
chrX_57360861	A	T	*	intron_splicing	FALSE	NA	TRUE	NA	NA	NA	NA	NA	NA	NA	NA	NA	chrX	57360862	SNV_replicate_1	1
chrX_57830867	G	T	*	intron_splicing	FALSE	NA	TRUE	NA	NA	NA	NA	NA	NA	NA	NA	NA	chrX	57830868	SNV_replicate_1,SNV_replicate_2	2
chrX_57980280	T	A	*	intron_splicing	FALSE	NA	TRUE	NA	NA	NA	NA	NA	NA	NA	NA	NA	chrX	57980281	SNV_replicate_1,SNV_replicate_2	2
chrX_58071675	T	C	*	intron_splicing	FALSE	NA	TRUE	NA	NA	NA	NA	NA	NA	NA	NA	NA	chrX	58071676	SNV_replicate_1,SNV_replicate_2	2
chrX_58075039	C	-A	*	intron_splicing	TRUE	NA	TRUE	NA	NA	NA	NA	NA	NA	NA	NA	NA	chrX	58075040	INDEL_replicate_1	1
chrX_59387180	T	-CC	*	intron_splicing	TRUE	NA	TRUE	NA	NA	NA	NA	NA	NA	NA	NA	NA	chrX	59387181	INDEL_replicate_1	1
chrX_59507999	T	-GAG	*	intron_splicing	TRUE	NA	TRUE	NA	NA	NA	NA	NA	NA	GA-rich	NA	NA	chrX	59508000	INDEL_replicate_1	1
chrX_60814740	A	-C	*	intron_splicing	TRUE	NA	TRUE	NA	NA	NA	NA	NA	NA	Lx4B	NA	NA	chrX	60814741	INDEL_replicate_1	1
chrX_61051619	T	-G	*	intron_splicing	TRUE	NA	TRUE	NA	NA	NA	NA	NA	NA	Lx5	NA	NA	chrX	61051620	INDEL_replicate_1,INDEL_replicate_2	2
chrX_61524631	A	T	*	transcript	FALSE	NA	FALSE	C535S	Slitrk4	uc009tio.1 uc009tip.1	uc009tio.1#exon.2 uc009tip.1#exon.1	0	0.0	NA	NA	NA	chrX	61524632	SNV_replicate_1,SNV_replicate_2	2
chrX_61665605	A	-C	*	intron_splicing	TRUE	NA	TRUE	NA	NA	NA	NA	NA	NA	(CA)n	NA	NA	chrX	61665606	INDEL_replicate_1	1
chrX_62731935	T	-TCC	*	intron_splicing	TRUE	NA	TRUE	NA	NA	NA	NA	NA	NA	CT-rich	NA	NA	chrX	62731936	INDEL_replicate_2	1
chrX_65464465	T	C	*	intron_splicing	FALSE	NA	TRUE	NA	NA	NA	NA	NA	NA	CT-rich	NA	NA	chrX	65464466	SNV_replicate_2	1
chrX_65797262	A	C	*	intron_splicing	FALSE	NA	TRUE	NA	NA	NA	NA	NA	NA	(ATG)n	NA	NA	chrX	65797263	SNV_replicate_1	1
chrX_66776757	T	G	*	intron_splicing	FALSE	NA	TRUE	NA	NA	NA	NA	NA	NA	NA	NA	NA	chrX	66776758	SNV_replicate_1,SNV_replicate_2	2
chrX_66986845	A	-G	*	intron_splicing	TRUE	NA	TRUE	NA	NA	NA	NA	NA	NA	GA-rich	NA	NA	chrX	66986846	INDEL_replicate_1	1
chrX_67093562	A	T	*	intron_splicing	FALSE	NA	TRUE	NA	NA	NA	NA	NA	NA	(GA)n	NA	NA	chrX	67093563	SNV_replicate_1	1
chrX_67675474	G	A	*	intron_splicing	FALSE	NA	TRUE	NA	NA	NA	NA	NA	NA	NA	NA	NA	chrX	67675475	SNV_replicate_2	1
chrX_67793134	G	C	*	intron_splicing	FALSE	NA	TRUE	NA	NA	NA	NA	NA	NA	NA	NA	NA	chrX	67793135	SNV_replicate_1,SNV_replicate_2	2
chrX_67853537	A	T	*	intron_splicing	FALSE	NA	TRUE	NA	NA	NA	NA	NA	NA	NA	NA	NA	chrX	67853538	SNV_replicate_1,SNV_replicate_2	2
chrX_68507346	T	A	*	intron_splicing	FALSE	NA	TRUE	NA	NA	NA	NA	NA	NA	NA	NA	NA	chrX	68507347	SNV_replicate_1,SNV_replicate_2	2
chrX_68646421	C	T	*	intron_splicing	FALSE	NA	TRUE	NA	NA	NA	NA	NA	NA	NA	NA	NA	chrX	68646422	SNV_replicate_2	1
chrX_69049062	T	C	*	intron_splicing	FALSE	NA	TRUE	NA	NA	NA	NA	NA	NA	NA	NA	NA	chrX	69049063	SNV_replicate_1,SNV_replicate_2	2
chrX_69061816	G	A	*	intron_splicing	FALSE	NA	TRUE	NA	NA	NA	NA	NA	NA	NA	NA	NA	chrX	69061817	SNV_replicate_2	1
chrX_69248616	C	T	*	transcript	FALSE	NA	TRUE	NA	Cnga2	uc009tkk.1	uc009tkk.1#exon.1	0.000843598	0.00084359837638	NA	NA	NA	chrX	69248617	SNV_replicate_1,SNV_replicate_2	2
chrX_69248852	T	C	*	intron_splicing	FALSE	NA	TRUE	NA	NA	NA	NA	NA	NA	(TTTC)n	NA	NA	chrX	69248853	SNV_replicate_1,SNV_replicate_2	2
chrX_69507450	A	G	*	intron_splicing	FALSE	NA	TRUE	NA	NA	NA	NA	NA	NA	NA	NA	NA	chrX	69507451	SNV_replicate_1,SNV_replicate_2	2
chrX_69538097	A	-GAG	*	intron_splicing	TRUE	NA	TRUE	NA	NA	NA	NA	NA	NA	(GAA)n	NA	NA	chrX	69538098	INDEL_replicate_1,INDEL_replicate_2	2
chrX_69690691	C	T	*	transcript	FALSE	NA	FALSE	S322N	Gabra3	uc009tkp.2	uc009tkp.2#exon.8	0.0147817	0.0147817375029	NA	NA	NA	chrX	69690692	SNV_replicate_1,SNV_replicate_2	2
chrX_70082136	T	C	*	intron_splicing	FALSE	NA	TRUE	NA	NA	NA	NA	NA	NA	NA	NA	NA	chrX	70082137	SNV_replicate_1,SNV_replicate_2	2
chrX_70115632	C	A	*	intron_splicing	FALSE	NA	TRUE	NA	NA	NA	NA	NA	NA	NA	NA	NA	chrX	70115633	SNV_replicate_1,SNV_replicate_2	2
chrX_70160227	T	G	*	transcript	FALSE	NA	FALSE	K127T K118T	Cetn2	uc009tkt.1 uc009tku.1	uc009tkt.1#exon.2 uc009tku.1#exon.3	14.4945	0.414993423152 28.5740878561	NA	NA	NA	chrX	70160228	SNV_replicate_1,SNV_replicate_2	2
chrX_70473515	C	A	*	intron_splicing	FALSE	NA	TRUE	NA	NA	NA	NA	NA	NA	NA	NA	NA	chrX	70473516	SNV_replicate_1,SNV_replicate_2	2
chrX_70487648	G	T	*	intron_splicing	FALSE	NA	TRUE	NA	NA	NA	NA	NA	NA	NA	NA	NA	chrX	70487649	SNV_replicate_1	1
chrX_70598425	G	A	*	intron_splicing	FALSE	NA	TRUE	NA	NA	NA	NA	NA	NA	NA	NA	NA	chrX	70598426	SNV_replicate_1,SNV_replicate_2	2
chrX_70692608	T	-G	*	intron_splicing	TRUE	NA	TRUE	NA	NA	NA	NA	NA	NA	NA	NA	NA	chrX	70692609	INDEL_replicate_1	1
chrX_70735926	C	G	*	intron_splicing	FALSE	NA	TRUE	NA	NA	NA	NA	NA	NA	(TC)n	NA	NA	chrX	70735927	SNV_replicate_1	1
chrX_70735928	C	G	*	intron_splicing	FALSE	NA	TRUE	NA	NA	NA	NA	NA	NA	(TC)n	NA	NA	chrX	70735929	SNV_replicate_1	1
chrX_70779316	G	-CA	*	intron_splicing	TRUE	NA	TRUE	NA	NA	NA	NA	NA	NA	(TG)n	NA	NA	chrX	70779317	INDEL_replicate_1	1
chrX_70780762	G	A	*	transcript	FALSE	NA	FALSE	E343K	Atp2b3	uc009tlz.1 uc009tma.1	uc009tlz.1#exon.7 uc009tma.1#exon.6	0.0113948	0.0 0.02278951745	NA	NA	NA	chrX	70780763	SNV_replicate_1,SNV_replicate_2	2
chrX_70823509	G	C	*	intron_splicing	FALSE	NA	TRUE	NA	NA	NA	NA	NA	NA	NA	NA	NA	chrX	70823510	SNV_replicate_1	1
chrX_70966473	C	T	*	intron_splicing	FALSE	NA	TRUE	NA	NA	NA	NA	NA	NA	NA	NA	NA	chrX	70966474	SNV_replicate_1,SNV_replicate_2	2
chrX_71004503	T	A	*	transcript	FALSE	NA	FALSE	V213E	Plxnb3	uc009tmn.2	uc009tmn.2#exon.1	0.0336563	0.0336562630891	NA	NA	NA	chrX	71004504	SNV_replicate_1,SNV_replicate_2	2
chrX_71014433	G	C	*	intron_splicing	FALSE	NA	TRUE	NA	NA	NA	NA	NA	NA	NA	NA	NA	chrX	71014434	SNV_replicate_1,SNV_replicate_2	2
chrX_71145538	G	T	*	transcript	FALSE	NA	FALSE	A71D	Arhgap4	uc012hkl.1 uc009tnb.2	uc012hkl.1#exon.5 uc009tnb.2#exon.4	0.03895	0.0779000372669 0.0	NA	NA	NA	chrX	71145539	SNV_replicate_1,SNV_replicate_2	2
chrX_71162187	G	-A	*	intron_splicing	TRUE	NA	TRUE	NA	NA	NA	NA	NA	NA	NA	NA	NA	chrX	71162188	INDEL_replicate_2	1
chrX_71171707	G	C	*	intron_splicing	FALSE	NA	TRUE	NA	NA	NA	NA	NA	NA	NA	NA	NA	chrX	71171708	SNV_replicate_1,SNV_replicate_2	2
chrX_71381567	C	A	*	intron_splicing	FALSE	NA	TRUE	NA	NA	NA	NA	NA	NA	NA	NA	NA	chrX	71381568	SNV_replicate_1,SNV_replicate_2	2
chrX_71406838	T	C	*	transcript	FALSE	NA	FALSE	Q62R	Tex28	uc012hkq.1	uc012hkq.1#exon.2	0	0.0	NA	NA	NA	chrX	71406839	SNV_replicate_1,SNV_replicate_2	2
chrX_71506886	C	A	*	transcript	FALSE	NA	TRUE	NA	Emd	uc009tob.1	uc009tob.1#exon.5	1.57201	1.57201217594	A-rich	NA	NA	chrX	71506887	SNV_replicate_2	1
chrX_71581358	G	T	*	transcript	FALSE	NA	FALSE	W788C	Plxna3	uc009top.1 uc009too.1 uc012hku.1	uc009top.1#exon.9 uc009too.1#exon.12 uc012hku.1#exon.12	0.407569	0.17611464402 1.04659130271 0.0	NA	NA	NA	chrX	71581359	SNV_replicate_1,SNV_replicate_2	2
chrX_71585966	G	A	*	intron_splicing	FALSE	NA	TRUE	NA	NA	NA	NA	NA	NA	NA	NA	NA	chrX	71585967	SNV_replicate_1,SNV_replicate_2	2
chrX_71732469	G	T	*	intron_splicing	FALSE	NA	TRUE	NA	NA	NA	NA	NA	NA	NA	NA	NA	chrX	71732470	SNV_replicate_1,SNV_replicate_2	2
chrX_71812559	G	A	*	intron_splicing	FALSE	NA	TRUE	NA	NA	NA	NA	NA	NA	NA	NA	NA	chrX	71812560	SNV_replicate_1,SNV_replicate_2	2
chrX_71816343	G	T	*	intron_splicing	FALSE	NA	TRUE	NA	NA	NA	NA	NA	NA	NA	NA	NA	chrX	71816344	SNV_replicate_1,SNV_replicate_2	2
chrX_72004274	A	T	*	intron_splicing	FALSE	NA	TRUE	NA	NA	NA	NA	NA	NA	NA	NA	NA	chrX	72004275	SNV_replicate_2	1
chrX_72036429	C	T	*	intron_splicing	FALSE	NA	TRUE	NA	NA	NA	NA	NA	NA	NA	NA	NA	chrX	72036430	SNV_replicate_2	1
chrX_72158840	T	C	*	intron_splicing	FALSE	NA	TRUE	NA	NA	NA	NA	NA	NA	(TTTC)n	NA	NA	chrX	72158841	SNV_replicate_2	1
chrX_72330172	G	T	*	transcript	FALSE	NA	TRUE	NA	Gab3	uc009tpm.1 uc009tpn.1	uc009tpm.1#exon.0 uc009tpn.1#exon.0	0.346241	0.0104166828444 0.682065020303	(CTG)n	NA	NA	chrX	72330173	SNV_replicate_1,SNV_replicate_2	2
chrX_72346230	T	-TCTC	*	intron_splicing	TRUE	NA	TRUE	NA	NA	NA	NA	NA	NA	NA	NA	NA	chrX	72346231	INDEL_replicate_2	1
chrX_72350975	C	T	*	intron_splicing	FALSE	NA	TRUE	NA	NA	NA	NA	NA	NA	NA	NA	NA	chrX	72350976	SNV_replicate_2	1
chrX_73844319	C	T	*	intron_splicing	FALSE	NA	TRUE	NA	NA	NA	NA	NA	NA	SYNREP_MM	NA	NA	chrX	73844320	SNV_replicate_1	1
chrX_74956260	G	A	*	intron_splicing	FALSE	NA	TRUE	NA	NA	NA	NA	NA	NA	NA	NA	NA	chrX	74956261	SNV_replicate_1	1
chrX_75041016	C	T	*	transcript	FALSE	NA	TRUE	NA	Prkx	uc009tqp.1 uc009tqq.1	uc009tqp.1#exon.0 uc009tqq.1#exon.0	5.79556	11.4465320435 0.144585048444	NA	NA	NA	chrX	75041017	SNV_replicate_2	1
chrX_75698596	G	A	*	intron_splicing	FALSE	NA	TRUE	NA	NA	NA	NA	NA	NA	NA	NA	NA	chrX	75698597	SNV_replicate_2	1
chrX_76101712	T	G	*	intron_splicing	FALSE	NA	TRUE	NA	NA	NA	NA	NA	NA	NA	NA	NA	chrX	76101713	SNV_replicate_1,SNV_replicate_2	2
chrX_76102663	G	T	*	intron_splicing	FALSE	NA	TRUE	NA	NA	NA	NA	NA	NA	NA	NA	NA	chrX	76102664	SNV_replicate_1,SNV_replicate_2	2
chrX_76761455	T	+A	*	intron_splicing	TRUE	NA	TRUE	NA	NA	NA	NA	NA	NA	NA	NA	NA	chrX	76761456	INDEL_replicate_1	1
chrX_77306231	C	G	*	intron_splicing	FALSE	NA	TRUE	NA	NA	NA	NA	NA	NA	NA	NA	NA	chrX	77306232	SNV_replicate_1,SNV_replicate_2	2
chrX_77307240	C	T	*	intron_splicing	FALSE	NA	TRUE	NA	NA	NA	NA	NA	NA	L1MA4	NA	NA	chrX	77307241	SNV_replicate_1,SNV_replicate_2	2
chrX_77487615	C	-G	*	intron_splicing	TRUE	NA	TRUE	NA	NA	NA	NA	NA	NA	RMER6-int	NA	NA	chrX	77487616	INDEL_replicate_1	1
chrX_78312899	G	-C	*	intron_splicing	TRUE	NA	TRUE	NA	NA	NA	NA	NA	NA	RMER10A	NA	NA	chrX	78312900	INDEL_replicate_2	1
chrX_78517442	G	A	*	intron_splicing	FALSE	NA	TRUE	NA	NA	NA	NA	NA	NA	NA	NA	NA	chrX	78517443	SNV_replicate_2	1
chrX_80194336	G	T	*	transcript	FALSE	NA	TRUE	NA	dystrophin Dmd	uc009trh.2 uc009tri.2	uc009trh.2#exon.0 uc009tri.2#exon.0	0.00897019	0.0151183315909 0.00282205147674	NA	NA	NA	chrX	80194337	SNV_replicate_2	1
chrX_80194664	G	A	*	intron_splicing	FALSE	NA	TRUE	NA	NA	NA	NA	NA	NA	(TG)n	NA	NA	chrX	80194665	SNV_replicate_1	1
chrX_80872624	A	G	*	transcript	FALSE	NA	FALSE	K225R K248R	dystrophin Dmd	uc009trj.1 uc009tri.2	uc009trj.1#exon.7 uc009tri.2#exon.7	0.00141103	0.0 0.00282205147674	NA	NA	NA	chrX	80872625	SNV_replicate_1,SNV_replicate_2	2
chrX_80877898	G	C	*	intron_splicing	FALSE	NA	TRUE	NA	NA	NA	NA	NA	NA	(TCC)n	NA	NA	chrX	80877899	SNV_replicate_2	1
chrX_81051375	C	T	*	intron_splicing	FALSE	NA	TRUE	NA	NA	NA	NA	NA	NA	NA	NA	NA	chrX	81051376	SNV_replicate_2	1
chrX_81059007	A	C	*	intron_splicing	FALSE	NA	TRUE	NA	NA	NA	NA	NA	NA	NA	NA	NA	chrX	81059008	SNV_replicate_1,SNV_replicate_2	2
chrX_81075983	G	A	*	intron_splicing	FALSE	NA	TRUE	NA	NA	NA	NA	NA	NA	NA	NA	NA	chrX	81075984	SNV_replicate_1,SNV_replicate_2	2
chrX_81100870	C	T	*	intron_splicing	FALSE	NA	TRUE	NA	NA	NA	NA	NA	NA	NA	NA	NA	chrX	81100871	SNV_replicate_2	1
chrX_81123822	A	T	*	transcript	FALSE	NA	FALSE	L1453F	Dmd	uc009tri.2	uc009tri.2#exon.31	0.00282205	0.00282205147674	NA	NA	NA	chrX	81123823	SNV_replicate_1,SNV_replicate_2	2
chrX_81719433	C	-T	*	intron_splicing	TRUE	NA	TRUE	NA	NA	NA	NA	NA	NA	NA	NA	NA	chrX	81719434	INDEL_replicate_1	1
chrX_81719443	T	-C	*	intron_splicing	TRUE	NA	TRUE	NA	NA	NA	NA	NA	NA	NA	NA	NA	chrX	81719444	INDEL_replicate_2	1
chrX_81777204	T	-C	*	intron_splicing	TRUE	NA	TRUE	NA	NA	NA	NA	NA	NA	NA	NA	NA	chrX	81777205	INDEL_replicate_1,INDEL_replicate_2	2
chrX_82384570	T	-G	*	intron_splicing	TRUE	NA	TRUE	NA	NA	NA	NA	NA	NA	NA	NA	NA	chrX	82384571	INDEL_replicate_1	1
chrX_82384571	G	T	*	intron_splicing	FALSE	NA	TRUE	NA	NA	NA	NA	NA	NA	NA	NA	NA	chrX	82384572	SNV_replicate_2	1
chrX_82390107	C	T	*	intron_splicing	FALSE	NA	TRUE	NA	NA	NA	NA	NA	NA	NA	NA	NA	chrX	82390108	SNV_replicate_1,SNV_replicate_2	2
chrX_82395817	C	-A	*	intron_splicing	TRUE	NA	TRUE	NA	NA	NA	NA	NA	NA	NA	NA	NA	chrX	82395818	INDEL_replicate_1,INDEL_replicate_2	2
chrX_82487966	T	G	*	intron_splicing	FALSE	NA	TRUE	NA	NA	NA	NA	NA	NA	NA	NA	NA	chrX	82487967	SNV_replicate_2	1
chrX_83320458	A	+G	*	intron_splicing	TRUE	NA	TRUE	NA	NA	NA	NA	NA	NA	(GA)n	NA	NA	chrX	83320459	INDEL_replicate_1	1
chrX_83563219	G	T	*	intron_splicing	FALSE	NA	TRUE	NA	NA	NA	NA	NA	NA	NA	NA	NA	chrX	83563220	SNV_replicate_1,SNV_replicate_2	2
chrX_83590742	A	G	*	intron_splicing	FALSE	NA	TRUE	NA	NA	NA	NA	NA	NA	NA	NA	NA	chrX	83590743	SNV_replicate_2	1
chrX_83643620	G	T	*	intron_splicing	FALSE	NA	TRUE	NA	NA	NA	NA	NA	NA	NA	NA	NA	chrX	83643621	SNV_replicate_1,SNV_replicate_2	2
chrX_83643908	C	A	*	intron_splicing	FALSE	NA	TRUE	NA	NA	NA	NA	NA	NA	NA	NA	NA	chrX	83643909	SNV_replicate_1,SNV_replicate_2	2
chrX_85135710	G	C	*	intron_splicing	FALSE	NA	TRUE	NA	NA	NA	NA	NA	NA	NA	NA	NA	chrX	85135711	SNV_replicate_1,SNV_replicate_2	2
chrX_85499807	T	C	*	intron_splicing	FALSE	NA	TRUE	NA	NA	NA	NA	NA	NA	NA	NA	NA	chrX	85499808	SNV_replicate_1	1
chrX_85818343	C	T	*	intron_splicing	FALSE	NA	TRUE	NA	NA	NA	NA	NA	NA	NA	NA	NA	chrX	85818344	SNV_replicate_1	1
chrX_88137647	A	T	*	transcript	FALSE	NA	TRUE	NA	Gm44	uc012hls.1	uc012hls.1#exon.0	3.19061	3.19061155629	NA	NA	NA	chrX	88137648	SNV_replicate_1	1
chrX_88401242	C	A	*	intron_splicing	FALSE	NA	TRUE	NA	NA	NA	NA	NA	NA	NA	NA	NA	chrX	88401243	SNV_replicate_1,SNV_replicate_2	2
chrX_89134706	T	G	*	intron_splicing	FALSE	NA	TRUE	NA	NA	NA	NA	NA	NA	NA	NA	NA	chrX	89134707	SNV_replicate_1,SNV_replicate_2	2
chrX_89248760	C	T	*	intron_splicing	FALSE	NA	TRUE	NA	NA	NA	NA	NA	NA	NA	NA	NA	chrX	89248761	SNV_replicate_1,SNV_replicate_2	2
chrX_89365234	G	A	*	transcript	FALSE	NA	FALSE	P247S	Mageb18	uc009tsn.1	uc009tsn.1#exon.4	0.0061869	0.00618689905265	NA	NA	NA	chrX	89365235	SNV_replicate_1,SNV_replicate_2	2
chrX_90534522	G	T	*	transcript	FALSE	NA	FALSE	A280S	Arx	uc009tsq.1 uc009tsr.1	uc009tsq.1#exon.2 uc009tsr.1#exon.1	0	0.0	(CCG)n	NA	NA	chrX	90534523	SNV_replicate_2	1
chrX_90725942	T	G	*	transcript	FALSE	NA	FALSE	T1144P	Pola1	uc009tss.2	uc009tss.2#exon.30	23.928	23.9280119248	NA	NA	NA	chrX	90725943	SNV_replicate_1,SNV_replicate_2	2
chrX_90806542	C	G	*	intron_splicing	FALSE	NA	TRUE	NA	NA	NA	NA	NA	NA	(GA)n	NA	NA	chrX	90806543	SNV_replicate_2	1
chrX_91214524	A	-GAG	*	transcript	TRUE	NA	TRUE	NA	AU015836	uc009tsy.2	uc009tsy.2#exon.0	0.0191779	0.019177864108	NA	NA	NA	chrX	91214525	INDEL_replicate_1	1
chrX_91217417	G	T	*	intron_splicing	FALSE	NA	TRUE	NA	NA	NA	NA	NA	NA	NA	NA	NA	chrX	91217418	SNV_replicate_1	1
chrX_91627723	G	T	*	intron_splicing	FALSE	NA	TRUE	NA	NA	NA	NA	NA	NA	B1F	NA	NA	chrX	91627724	SNV_replicate_1,SNV_replicate_2	2
chrX_91785944	A	-G	*	intron_splicing	TRUE	NA	TRUE	NA	NA	NA	NA	NA	NA	NA	NA	NA	chrX	91785945	INDEL_replicate_2	1
chrX_91882806	G	-C	*	transcript	TRUE	TRUE	FALSE	NA	Gspt2	uc009tto.1	uc009tto.1#exon.0	5.80688	5.80687873419	NA	NA	NA	chrX	91882807	INDEL_replicate_1,INDEL_replicate_2	2
chrX_92018417	G	T	*	intron_splicing	FALSE	NA	TRUE	NA	NA	NA	NA	NA	NA	NA	NA	NA	chrX	92018418	SNV_replicate_1,SNV_replicate_2	2
chrX_92220783	T	G	*	transcript	FALSE	NA	FALSE	-250Y	Spin4	uc009tts.2	uc009tts.2#exon.0	1.83183	1.83183305463	NA	NA	NA	chrX	92220784	SNV_replicate_1	1
chrX_92307953	G	A	*	intron_splicing	FALSE	NA	TRUE	NA	NA	NA	NA	NA	NA	NA	NA	NA	chrX	92307954	SNV_replicate_2	1
chrX_93345943	G	+T	*	intron_splicing	TRUE	NA	TRUE	NA	NA	NA	NA	NA	NA	NA	NA	NA	chrX	93345944	INDEL_replicate_1,INDEL_replicate_2	2
chrX_93360488	A	-G	*	intron_splicing	TRUE	NA	TRUE	NA	NA	NA	NA	NA	NA	(GGGAGA)n	NA	NA	chrX	93360489	INDEL_replicate_1	1
chrX_93553759	T	-A	*	intron_splicing	TRUE	NA	TRUE	NA	NA	NA	NA	NA	NA	NA	NA	NA	chrX	93553760	INDEL_replicate_1,INDEL_replicate_2	2
chrX_93681364	T	G	*	intron_splicing	FALSE	NA	TRUE	NA	NA	NA	NA	NA	NA	MIRc	NA	NA	chrX	93681365	SNV_replicate_2	1
chrX_93749072	G	C	*	intron_splicing	FALSE	NA	TRUE	NA	NA	NA	NA	NA	NA	NA	NA	NA	chrX	93749073	SNV_replicate_1,SNV_replicate_2	2
chrX_94539527	C	T	*	intron_splicing	FALSE	NA	TRUE	NA	NA	NA	NA	NA	NA	(T)n	NA	NA	chrX	94539528	SNV_replicate_1,SNV_replicate_2	2
chrX_94539532	C	T	*	intron_splicing	FALSE	NA	TRUE	NA	NA	NA	NA	NA	NA	(T)n	NA	NA	chrX	94539533	SNV_replicate_1,SNV_replicate_2	2
chrX_95021708	G	T	*	intron_splicing	FALSE	NA	TRUE	NA	NA	NA	NA	NA	NA	NA	NA	NA	chrX	95021709	SNV_replicate_1,SNV_replicate_2	2
chrX_95346347	G	T	*	transcript	FALSE	NA	FALSE	G410W	Ar	uc009tuv.1	uc009tuv.1#exon.0	2.32777	2.3277655556	NA	NA	NA	chrX	95346348	SNV_replicate_1,SNV_replicate_2	2
chrX_95510112	C	T	*	intron_splicing	FALSE	NA	TRUE	NA	NA	NA	NA	NA	NA	NA	NA	NA	chrX	95510113	SNV_replicate_2	1
chrX_95840467	A	C	*	intron_splicing	FALSE	NA	TRUE	NA	NA	NA	NA	NA	NA	NA	NA	NA	chrX	95840468	SNV_replicate_2	1
chrX_95998347	A	T	*	transcript	FALSE	NA	FALSE	I109K	Ophn1	uc009tvb.1	uc009tvb.1#exon.2	0.00172643	0.00172643447261	NA	NA	NA	chrX	95998348	SNV_replicate_1	1
chrX_96381837	G	T	*	intron_splicing	FALSE	NA	TRUE	NA	NA	NA	NA	NA	NA	NA	NA	NA	chrX	96381838	SNV_replicate_1	1
chrX_96585573	C	-CCT	*	intron_splicing	TRUE	NA	TRUE	NA	NA	NA	NA	NA	NA	CT-rich	NA	NA	chrX	96585574	INDEL_replicate_1	1
chrX_97120843	C	+T	*	intron_splicing	TRUE	NA	TRUE	NA	NA	NA	NA	NA	NA	(TCC)n	NA	NA	chrX	97120844	INDEL_replicate_2	1
chrX_97624729	C	A	*	transcript	FALSE	NA	FALSE	R127S	Otud6a	uc012hms.1	uc012hms.1#exon.0	0.0465705	0.046570503123	NA	NA	NA	chrX	97624730	SNV_replicate_1,SNV_replicate_2	2
chrX_97689940	G	T	*	intron_splicing	FALSE	NA	TRUE	NA	NA	NA	NA	NA	NA	NA	NA	NA	chrX	97689941	SNV_replicate_1,SNV_replicate_2	2
chrX_97773004	A	C	*	intron_splicing	FALSE	NA	TRUE	NA	NA	NA	NA	NA	NA	NA	NA	NA	chrX	97773005	SNV_replicate_1,SNV_replicate_2	2
chrX_97788659	G	A	*	transcript	FALSE	NA	FALSE	R324C	P2ry4	uc009twc.1	uc009twc.1#exon.2	0.0777484	0.0777484403491	NA	NA	NA	chrX	97788660	SNV_replicate_1,SNV_replicate_2	2
chrX_97833974	T	G	*	intron_splicing	FALSE	NA	TRUE	NA	NA	NA	NA	NA	NA	NA	NA	NA	chrX	97833975	SNV_replicate_1,SNV_replicate_2	2
chrX_97933402	A	-TC	*	transcript	TRUE	NA	TRUE	NA	AK158152	uc009twl.1	uc009twl.1#exon.2	0.015415	0.0154149666967	NA	NA	NA	chrX	97933403	INDEL_replicate_2	1
chrX_98010295	G	T	*	intron_splicing	FALSE	NA	TRUE	NA	NA	NA	NA	NA	NA	NA	NA	NA	chrX	98010296	SNV_replicate_1,SNV_replicate_2	2
chrX_98212341	A	+C	*	intron_splicing	TRUE	NA	TRUE	NA	NA	NA	NA	NA	NA	(CA)n	NA	NA	chrX	98212342	INDEL_replicate_2	1
chrX_98279680	T	G	*	intron_splicing	FALSE	NA	TRUE	NA	NA	NA	NA	NA	NA	NA	NA	NA	chrX	98279681	SNV_replicate_1,SNV_replicate_2	2
chrX_98472506	T	C	*	intron_splicing	FALSE	NA	TRUE	NA	NA	NA	NA	NA	NA	PB1D10	NA	NA	chrX	98472507	SNV_replicate_1	1
chrX_98476563	G	T	*	transcript	FALSE	NA	FALSE	D679Y D584Y	Med12	uc009txf.1 uc012hmx.1 uc009txe.1	uc009txf.1#exon.12 uc012hmx.1#exon.12 uc009txe.1#exon.13	4.57627	0.861496191462 8.97275377352 3.89457239719	NA	NA	NA	chrX	98476564	SNV_replicate_1,SNV_replicate_2	2
chrX_98488311	G	A	*	intron_splicing	FALSE	NA	TRUE	NA	NA	NA	NA	NA	NA	NA	NA	NA	chrX	98488312	SNV_replicate_1	1
chrX_98488911	G	T	*	transcript	FALSE	NA	FALSE	Q1902H Q429H Q1807H	Med12	uc009txh.1 uc009txf.1 uc012hmx.1 uc009txe.1	uc009txh.1#exon.8 uc009txf.1#exon.37 uc012hmx.1#exon.37 uc009txe.1#exon.38	4.34226	3.64022684794 0.861496191462 8.97275377352 3.89457239719	NA	NA	NA	chrX	98488912	SNV_replicate_1,SNV_replicate_2	2
chrX_98503886	A	G	*	intron_splicing	FALSE	NA	TRUE	NA	NA	NA	NA	NA	NA	NA	NA	NA	chrX	98503887	SNV_replicate_1	1
chrX_98513320	G	T	*	transcript	FALSE	NA	FALSE	V320L V300L	Nlgn3	uc009txi.2 uc009txj.2	uc009txi.2#exon.10 uc009txj.2#exon.5	0.0109832	0.0105169116468 0.0114494693905	NA	NA	NA	chrX	98513321	SNV_replicate_1,SNV_replicate_2	2
chrX_98515215	T	C	*	transcript	FALSE	NA	FALSE	L718P L698P	Nlgn3	uc009txi.2 uc009txj.2	uc009txi.2#exon.11 uc009txj.2#exon.6	0.0109832	0.0105169116468 0.0114494693905	NA	NA	NA	chrX	98515216	SNV_replicate_1,SNV_replicate_2	2
chrX_98601129	G	T	*	transcript	FALSE	NA	TRUE	NA	Zmym3	uc012hmy.1 uc009txl.2 uc009txm.2	uc012hmy.1#exon.23 uc009txl.2#exon.23 uc009txm.2#exon.24	2.32805	3.44120645657 0.70375684761 2.83918232063	NA	NA	NA	chrX	98601130	SNV_replicate_1,SNV_replicate_2	2
chrX_98734532	T	-A	*	intron_splicing	TRUE	NA	TRUE	NA	NA	NA	NA	NA	NA	NA	NA	NA	chrX	98734533	INDEL_replicate_1	1
chrX_98791582	G	T	*	transcript	FALSE	NA	FALSE	G1237V G1824V G851V	Taf1	uc009txw.1 uc009txx.1 uc009txy.1	uc009txw.1#exon.39 uc009txx.1#exon.26 uc009txy.1#exon.18	6.75236	3.31178095742 16.4964965732 0.448798415099	NA	NA	NA	chrX	98791583	SNV_replicate_1,SNV_replicate_2	2
chrX_98904386	C	A	*	intron_splicing	FALSE	NA	TRUE	NA	NA	NA	NA	NA	NA	NA	NA	NA	chrX	98904387	SNV_replicate_1,SNV_replicate_2	2
chrX_98987524	G	T	*	intron_splicing	FALSE	NA	TRUE	NA	NA	NA	NA	NA	NA	NA	NA	NA	chrX	98987525	SNV_replicate_1	1
chrX_99314765	T	G	*	intron_splicing	FALSE	NA	TRUE	NA	NA	NA	NA	NA	NA	NA	NA	NA	chrX	99314766	SNV_replicate_1,SNV_replicate_2	2
chrX_99812838	G	A	*	intron_splicing	FALSE	NA	TRUE	NA	NA	NA	NA	NA	NA	ID4_	NA	NA	chrX	99812839	SNV_replicate_2	1
chrX_100358973	G	T	*	intron_splicing	FALSE	NA	TRUE	NA	NA	NA	NA	NA	NA	NA	NA	NA	chrX	100358974	SNV_replicate_1,SNV_replicate_2	2
chrX_100532630	T	-A	*	intron_splicing	TRUE	NA	TRUE	NA	NA	NA	NA	NA	NA	NA	NA	NA	chrX	100532631	INDEL_replicate_1	1
chrX_100682628	G	T	*	intron_splicing	FALSE	NA	TRUE	NA	NA	NA	NA	NA	NA	NA	NA	NA	chrX	100682629	SNV_replicate_1,SNV_replicate_2	2
chrX_100693766	T	-C	*	intron_splicing	TRUE	NA	TRUE	NA	NA	NA	NA	NA	NA	NA	NA	NA	chrX	100693767	INDEL_replicate_1	1
chrX_100793413	A	C	*	intron_splicing	FALSE	NA	TRUE	NA	NA	NA	NA	NA	NA	NA	NA	NA	chrX	100793414	SNV_replicate_1,SNV_replicate_2	2
chrX_101083612	T	A	*	intron_splicing	FALSE	NA	TRUE	NA	NA	NA	NA	NA	NA	NA	NA	NA	chrX	101083613	SNV_replicate_1,SNV_replicate_2	2
chrX_101238497	C	-A	*	intron_splicing	TRUE	NA	TRUE	NA	NA	NA	NA	NA	NA	RLTR28B	NA	NA	chrX	101238498	INDEL_replicate_2	1
chrX_101283711	A	T	*	intron_splicing	FALSE	NA	TRUE	NA	NA	NA	NA	NA	NA	NA	NA	NA	chrX	101283712	SNV_replicate_1,SNV_replicate_2	2
chrX_101540996	A	-T	*	intron_splicing	TRUE	NA	TRUE	NA	NA	NA	NA	NA	NA	NA	NA	NA	chrX	101540997	INDEL_replicate_2	1
chrX_103382372	G	T	*	intron_splicing	FALSE	NA	TRUE	NA	NA	NA	NA	NA	NA	NA	NA	NA	chrX	103382373	SNV_replicate_2	1
chrX_104784871	G	-GACGAC	*	intron_splicing	TRUE	NA	TRUE	NA	NA	NA	NA	NA	NA	(GGA)n	NA	NA	chrX	104784872	INDEL_replicate_1	1
chrX_105943043	C	-A	*	intron_splicing	TRUE	NA	TRUE	NA	NA	NA	NA	NA	NA	(GGA)n	NA	NA	chrX	105943044	INDEL_replicate_1	1
chrX_105966656	C	G	*	intron_splicing	FALSE	NA	TRUE	NA	NA	NA	NA	NA	NA	NA	NA	NA	chrX	105966657	SNV_replicate_1,SNV_replicate_2	2
chrX_106000653	T	G	*	intron_splicing	FALSE	NA	TRUE	NA	NA	NA	NA	NA	NA	NA	NA	NA	chrX	106000654	SNV_replicate_1,SNV_replicate_2	2
chrX_107106377	G	T	*	intron_splicing	FALSE	NA	TRUE	NA	NA	NA	NA	NA	NA	NA	NA	NA	chrX	107106378	SNV_replicate_1,SNV_replicate_2	2
chrX_107570122	T	C	*	transcript	FALSE	NA	TRUE	NA	Gm7134	uc012hnz.1	uc012hnz.1#exon.0	0	0.0	NA	NA	NA	chrX	107570123	SNV_replicate_2	1
chrX_108524295	T	C	*	intron_splicing	FALSE	NA	TRUE	NA	NA	NA	NA	NA	NA	NA	NA	NA	chrX	108524296	SNV_replicate_1,SNV_replicate_2	2
chrX_108530858	C	A	*	intron_splicing	FALSE	NA	TRUE	NA	NA	NA	NA	NA	NA	NA	NA	NA	chrX	108530859	SNV_replicate_1,SNV_replicate_2	2
chrX_108686627	G	-GAA	*	intron_splicing	TRUE	NA	TRUE	NA	NA	NA	NA	NA	NA	(GAA)n	NA	NA	chrX	108686628	INDEL_replicate_2	1
chrX_108774361	T	A	*	intron_splicing	FALSE	NA	TRUE	NA	NA	NA	NA	NA	NA	NA	NA	NA	chrX	108774362	SNV_replicate_1	1
chrX_109276175	C	A	*	intron_splicing	FALSE	NA	TRUE	NA	NA	NA	NA	NA	NA	NA	NA	NA	chrX	109276176	SNV_replicate_1,SNV_replicate_2	2
chrX_109276917	A	T	*	intron_splicing	FALSE	NA	TRUE	NA	NA	NA	NA	NA	NA	NA	NA	NA	chrX	109276918	SNV_replicate_1,SNV_replicate_2	2
chrX_109276993	T	C	*	intron_splicing	FALSE	NA	TRUE	NA	NA	NA	NA	NA	NA	NA	NA	NA	chrX	109276994	SNV_replicate_1,SNV_replicate_2	2
chrX_109717873	C	T	*	intron_splicing	FALSE	NA	TRUE	NA	NA	NA	NA	NA	NA	NA	NA	NA	chrX	109717874	SNV_replicate_1	1
chrX_109737557	C	A	*	intron_splicing	FALSE	NA	TRUE	NA	NA	NA	NA	NA	NA	NA	NA	NA	chrX	109737558	SNV_replicate_1,SNV_replicate_2	2
chrX_109745426	G	T	*	intron_splicing	FALSE	NA	TRUE	NA	NA	NA	NA	NA	NA	NA	NA	NA	chrX	109745427	SNV_replicate_2	1
chrX_109760975	A	C	*	intron_splicing	FALSE	NA	TRUE	NA	NA	NA	NA	NA	NA	NA	NA	NA	chrX	109760976	SNV_replicate_1,SNV_replicate_2	2
chrX_109811774	T	G	*	intron_splicing	FALSE	NA	TRUE	NA	NA	NA	NA	NA	NA	NA	NA	NA	chrX	109811775	SNV_replicate_1,SNV_replicate_2	2
chrX_110299220	C	G	*	intron_splicing	FALSE	NA	TRUE	NA	NA	NA	NA	NA	NA	NA	NA	NA	chrX	110299221	SNV_replicate_1,SNV_replicate_2	2
chrX_110299221	A	C	*	intron_splicing	FALSE	NA	TRUE	NA	NA	NA	NA	NA	NA	NA	NA	NA	chrX	110299222	SNV_replicate_1,SNV_replicate_2	2
chrX_110411935	A	-AG	*	transcript	TRUE	NA	TRUE	NA	Dach2	uc009udr.2 uc009uds.1	uc009udr.2#exon.0 uc009uds.1#exon.0	0	0.0	NA	NA	NA	chrX	110411936	INDEL_replicate_1	1
chrX_110931485	T	G	*	intron_splicing	FALSE	NA	TRUE	NA	NA	NA	NA	NA	NA	NA	NA	NA	chrX	110931486	SNV_replicate_1,SNV_replicate_2	2
chrX_110949194	G	A	*	transcript	FALSE	NA	TRUE	NA	Dach2	uc009udp.1 uc009udq.1 uc009uds.1	uc009udp.1#exon.15 uc009udq.1#exon.15 uc009uds.1#exon.12	0.000453327	0.00135998054608 0.0	NA	NA	NA	chrX	110949195	SNV_replicate_1,SNV_replicate_2	2
chrX_111135909	C	G	*	intron_splicing	FALSE	NA	TRUE	NA	NA	NA	NA	NA	NA	NA	NA	NA	chrX	111135910	SNV_replicate_1	1
chrX_111312600	G	-A	*	intron_splicing	TRUE	NA	TRUE	NA	NA	NA	NA	NA	NA	NA	NA	NA	chrX	111312601	INDEL_replicate_1,INDEL_replicate_2	2
chrX_111469961	A	-GT	*	intron_splicing	TRUE	NA	TRUE	NA	NA	NA	NA	NA	NA	RMER17C	NA	NA	chrX	111469962	INDEL_replicate_2	1
chrX_111604086	G	T	*	intron_splicing	FALSE	NA	TRUE	NA	NA	NA	NA	NA	NA	NA	NA	NA	chrX	111604087	SNV_replicate_1	1
chrX_111604931	G	T	*	intron_splicing	FALSE	NA	TRUE	NA	NA	NA	NA	NA	NA	NA	NA	NA	chrX	111604932	SNV_replicate_1,SNV_replicate_2	2
chrX_111656540	A	+T	*	intron_splicing	TRUE	NA	TRUE	NA	NA	NA	NA	NA	NA	NA	NA	NA	chrX	111656541	INDEL_replicate_1,INDEL_replicate_2	2
chrX_111656818	G	C	*	transcript	FALSE	NA	FALSE	S320T	Klhl4	uc009udu.1	uc009udu.1#exon.5	0.134005	0.134005324318	NA	NA	NA	chrX	111656819	SNV_replicate_1,SNV_replicate_2	2
chrX_111888085	C	-T	*	intron_splicing	TRUE	NA	TRUE	NA	NA	NA	NA	NA	NA	NA	NA	NA	chrX	111888086	INDEL_replicate_2	1
chrX_112556873	G	A	*	intron_splicing	FALSE	NA	TRUE	NA	NA	NA	NA	NA	NA	NA	NA	NA	chrX	112556874	SNV_replicate_2	1
chrX_112573431	C	A	*	intron_splicing	FALSE	NA	TRUE	NA	NA	NA	NA	NA	NA	NA	NA	NA	chrX	112573432	SNV_replicate_2	1
chrX_114000309	C	A	*	intron_splicing	FALSE	NA	TRUE	NA	NA	NA	NA	NA	NA	NA	NA	NA	chrX	114000310	SNV_replicate_1	1
chrX_114423772	G	T	*	intron_splicing	FALSE	NA	TRUE	NA	NA	NA	NA	NA	NA	NA	NA	NA	chrX	114423773	SNV_replicate_1	1
chrX_114638979	C	A	*	intron_splicing	FALSE	NA	TRUE	NA	NA	NA	NA	NA	NA	NA	NA	NA	chrX	114638980	SNV_replicate_1,SNV_replicate_2	2
chrX_115661648	G	+CA	*	intron_splicing	TRUE	NA	TRUE	NA	NA	NA	NA	NA	NA	NA	NA	NA	chrX	115661649	INDEL_replicate_2	1
chrX_117293081	C	A	*	intron_splicing	FALSE	NA	TRUE	NA	NA	NA	NA	NA	NA	NA	NA	NA	chrX	117293082	SNV_replicate_1	1
chrX_119510956	T	A	*	transcript	FALSE	NA	TRUE	NA	Nap1l3	uc009uel.1	uc009uel.1#exon.0	3.01275	3.01275048654	NA	NA	NA	chrX	119510957	SNV_replicate_1,SNV_replicate_2	2
chrX_120399082	G	A	*	intron_splicing	FALSE	NA	TRUE	NA	NA	NA	NA	NA	NA	NA	NA	NA	chrX	120399083	SNV_replicate_2	1
chrX_120859211	C	+A	*	intron_splicing	TRUE	NA	TRUE	NA	NA	NA	NA	NA	NA	Lx3A	NA	NA	chrX	120859212	INDEL_replicate_1	1
chrX_121242098	A	G	*	transcript	FALSE	NA	FALSE	I611T I64T	Vmn2r121	uc009uep.1 uc009vfh.1	uc009uep.1#exon.5 uc009vfh.1#exon.1	0.00429449	0.0 0.00858897233152	NA	rs50469287	unknown	chrX	121242099	SNV_replicate_2	1
chrX_121247419	A	G	*	intron_splicing	FALSE	NA	TRUE	NA	NA	NA	NA	NA	NA	NA	NA	NA	chrX	121247420	SNV_replicate_1	1
chrX_121247431	C	T	*	intron_splicing	FALSE	NA	TRUE	NA	NA	NA	NA	NA	NA	B1_Mus1	NA	NA	chrX	121247432	SNV_replicate_1	1
chrX_124587478	T	-G	*	intron_splicing	TRUE	NA	TRUE	NA	NA	NA	NA	NA	NA	NA	NA	NA	chrX	124587479	INDEL_replicate_2	1
chrX_124796027	G	T	*	intron_splicing	FALSE	NA	TRUE	NA	NA	NA	NA	NA	NA	NA	NA	NA	chrX	124796028	SNV_replicate_1,SNV_replicate_2	2
chrX_126494448	G	-A	*	intron_splicing	TRUE	NA	TRUE	NA	NA	NA	NA	NA	NA	NA	NA	NA	chrX	126494449	INDEL_replicate_1,INDEL_replicate_2	2
chrX_126494739	T	A	*	intron_splicing	FALSE	NA	TRUE	NA	NA	NA	NA	NA	NA	NA	NA	NA	chrX	126494740	SNV_replicate_1,SNV_replicate_2	2
chrX_129630046	A	T	*	intron_splicing	FALSE	NA	TRUE	NA	NA	NA	NA	NA	NA	NA	NA	NA	chrX	129630047	SNV_replicate_1,SNV_replicate_2	2
chrX_129630135	G	T	*	intron_splicing	FALSE	NA	TRUE	NA	NA	NA	NA	NA	NA	NA	NA	NA	chrX	129630136	SNV_replicate_1,SNV_replicate_2	2
chrX_130216630	C	T	*	transcript	FALSE	NA	FALSE	R763K	Pcdh19	uc009uew.2	uc009uew.2#exon.1	0.368973	0.368973309831	NA	NA	NA	chrX	130216631	SNV_replicate_1,SNV_replicate_2	2
chrX_130466083	A	C	*	transcript	FALSE	NA	TRUE	NA	Srpx2	uc009ufc.1 uc009ufd.1	uc009ufc.1#exon.11 uc009ufd.1#exon.10	0.0341032	0.0534441983221 0.0147622645628	NA	NA	NA	chrX	130466084	SNV_replicate_1,SNV_replicate_2	2
chrX_130495010	A	G	*	intron_splicing	FALSE	NA	TRUE	NA	NA	NA	NA	NA	NA	NA	NA	NA	chrX	130495011	SNV_replicate_1,SNV_replicate_2	2
chrX_130649334	T	A	*	intron_splicing	FALSE	NA	TRUE	NA	NA	NA	NA	NA	NA	Lx8	NA	NA	chrX	130649335	SNV_replicate_1,SNV_replicate_2	2
chrX_131093660	T	A	*	intron_splicing	FALSE	NA	TRUE	NA	NA	NA	NA	NA	NA	(TC)n	NA	NA	chrX	131093661	SNV_replicate_1	1
chrX_131108040	C	G	*	intron_splicing	FALSE	NA	TRUE	NA	NA	NA	NA	NA	NA	PB1D9	NA	NA	chrX	131108041	SNV_replicate_2	1
chrX_131120930	A	C	*	intron_splicing	FALSE	NA	TRUE	NA	NA	NA	NA	NA	NA	NA	NA	NA	chrX	131120931	SNV_replicate_1,SNV_replicate_2	2
chrX_131139671	G	T	*	transcript	FALSE	NA	FALSE	E76-	Hnrnph2	uc009ugh.1 uc009ugi.1	uc009ugh.1#exon.3 uc009ugi.1#exon.2	16.4829	10.3983613056 22.5673618138	NA	NA	NA	chrX	131139672	SNV_replicate_1,SNV_replicate_2	2
chrX_131227580	C	A	*	intron_splicing	FALSE	NA	TRUE	NA	NA	NA	NA	NA	NA	NA	NA	NA	chrX	131227581	SNV_replicate_1,SNV_replicate_2	2
chrX_131228629	G	A	*	transcript	FALSE	NA	FALSE	E182K	Armcx4	uc012hok.1	uc012hok.1#exon.0	5.70425	5.70424554465	NA	NA	NA	chrX	131228630	SNV_replicate_1,SNV_replicate_2	2
chrX_131864954	C	-T	*	intron_splicing	TRUE	NA	TRUE	NA	NA	NA	NA	NA	NA	NA	NA	NA	chrX	131864955	INDEL_replicate_2	1
chrX_132114188	G	-A	*	intron_splicing	TRUE	NA	TRUE	NA	NA	NA	NA	NA	NA	NA	NA	NA	chrX	132114189	INDEL_replicate_2	1
chrX_132114665	T	G	*	intron_splicing	FALSE	NA	TRUE	NA	NA	NA	NA	NA	NA	(TG)n	NA	NA	chrX	132114666	SNV_replicate_1,SNV_replicate_2	2
chrX_132117477	T	A	*	intron_splicing	FALSE	NA	TRUE	NA	NA	NA	NA	NA	NA	NA	NA	NA	chrX	132117478	SNV_replicate_1,SNV_replicate_2	2
chrX_132119384	G	T	*	intron_splicing	FALSE	NA	TRUE	NA	NA	NA	NA	NA	NA	NA	NA	NA	chrX	132119385	SNV_replicate_2	1
chrX_132377431	G	T	*	transcript	FALSE	NA	FALSE	G334W	Gprasp2	uc009uhs.2 uc009uhu.2 uc009uht.2	uc009uhs.2#exon.6 uc009uhu.2#exon.6 uc009uht.2#exon.6	0.00307082	0.0 0.00921244600974	NA	NA	NA	chrX	132377432	SNV_replicate_1,SNV_replicate_2	2
chrX_132705752	A	C	*	intron_splicing	FALSE	NA	TRUE	NA	NA	NA	NA	NA	NA	C-rich	NA	NA	chrX	132705753	SNV_replicate_1,SNV_replicate_2	2
chrX_132780903	G	C	*	transcript	FALSE	NA	TRUE	NA	Wbp5	uc009uij.1	uc009uij.1#exon.2	127.637	127.637327981	NA	NA	NA	chrX	132780904	SNV_replicate_1,SNV_replicate_2	2
chrX_133069197	C	T	*	intron_splicing	FALSE	NA	TRUE	NA	NA	NA	NA	NA	NA	NA	NA	NA	chrX	133069198	SNV_replicate_1	1
chrX_133310115	G	T	*	intron_splicing	FALSE	NA	TRUE	NA	NA	NA	NA	NA	NA	NA	NA	NA	chrX	133310116	SNV_replicate_1,SNV_replicate_2	2
chrX_133395432	C	T	*	transcript	FALSE	NA	TRUE	NA	Rab9b	uc009uje.1	uc009uje.1#exon.2	0.0939668	0.0939668139411	NA	NA	NA	chrX	133395433	SNV_replicate_1,SNV_replicate_2	2
chrX_133653032	G	-CTC	*	transcript	TRUE	FALSE	FALSE	NA	Esx1	uc009ujs.1	uc009ujs.1#exon.2	1.75626	1.75626149572	(TCC)n	NA	NA	chrX	133653033	INDEL_replicate_1	1
chrX_133675991	T	G	*	intron_splicing	FALSE	NA	TRUE	NA	NA	NA	NA	NA	NA	NA	NA	NA	chrX	133675992	SNV_replicate_1	1
chrX_133793785	A	-CTC	*	intron_splicing	TRUE	NA	TRUE	NA	NA	NA	NA	NA	NA	NA	NA	NA	chrX	133793786	INDEL_replicate_2	1
chrX_134186596	C	A	*	intron_splicing	FALSE	NA	TRUE	NA	NA	NA	NA	NA	NA	NA	NA	NA	chrX	134186597	SNV_replicate_1	1
chrX_135791910	C	A	*	intron_splicing	FALSE	NA	TRUE	NA	NA	NA	NA	NA	NA	L1_Mus1	NA	NA	chrX	135791911	SNV_replicate_1,SNV_replicate_2	2
chrX_136342992	G	C	*	intron_splicing	FALSE	NA	TRUE	NA	NA	NA	NA	NA	NA	NA	NA	NA	chrX	136342993	SNV_replicate_2	1
chrX_136368811	T	-AC	*	intron_splicing	TRUE	NA	TRUE	NA	NA	NA	NA	NA	NA	(CA)n	NA	NA	chrX	136368812	INDEL_replicate_1	1
chrX_136372604	G	A	*	intron_splicing	FALSE	NA	TRUE	NA	NA	NA	NA	NA	NA	NA	NA	NA	chrX	136372605	SNV_replicate_2	1
chrX_136967548	G	T	*	intron_splicing	FALSE	NA	TRUE	NA	NA	NA	NA	NA	NA	NA	NA	NA	chrX	136967549	SNV_replicate_1,SNV_replicate_2	2
chrX_136967796	T	G	*	intron_splicing	FALSE	NA	TRUE	NA	NA	NA	NA	NA	NA	NA	NA	NA	chrX	136967797	SNV_replicate_1,SNV_replicate_2	2
chrX_137333866	C	G	*	intron_splicing	FALSE	NA	TRUE	NA	NA	NA	NA	NA	NA	NA	NA	NA	chrX	137333867	SNV_replicate_1,SNV_replicate_2	2
chrX_137520738	G	T	*	intron_splicing	FALSE	NA	TRUE	NA	NA	NA	NA	NA	NA	NA	NA	NA	chrX	137520739	SNV_replicate_1,SNV_replicate_2	2
chrX_137529323	G	A	*	intron_splicing	FALSE	NA	TRUE	NA	NA	NA	NA	NA	NA	NA	NA	NA	chrX	137529324	SNV_replicate_1	1
chrX_137532842	A	-GG	*	intron_splicing	TRUE	NA	TRUE	NA	NA	NA	NA	NA	NA	(CAGAGA)n	NA	NA	chrX	137532843	INDEL_replicate_2	1
chrX_137601205	T	A	*	transcript	FALSE	NA	TRUE	NA	Col4a6	uc012hpp.1	uc012hpp.1#exon.44	3.45595	3.45594588523	NA	NA	NA	chrX	137601206	SNV_replicate_1,SNV_replicate_2	2
chrX_137616586	C	A	*	intron_splicing	FALSE	NA	TRUE	NA	NA	NA	NA	NA	NA	NA	NA	NA	chrX	137616587	SNV_replicate_2	1
chrX_137616856	T	C	*	transcript	FALSE	NA	TRUE	NA	Col4a6	uc012hpp.1	uc012hpp.1#exon.33	3.45595	3.45594588523	NA	NA	NA	chrX	137616857	SNV_replicate_1	1
chrX_137636846	T	G	*	intron_splicing	FALSE	NA	TRUE	NA	NA	NA	NA	NA	NA	(G)n	NA	NA	chrX	137636847	SNV_replicate_1,SNV_replicate_2	2
chrX_137654009	C	A	*	intron_splicing	FALSE	NA	TRUE	NA	NA	NA	NA	NA	NA	(CCAA)n	NA	NA	chrX	137654010	SNV_replicate_2	1
chrX_137993603	T	+G	*	intron_splicing	TRUE	NA	TRUE	NA	NA	NA	NA	NA	NA	Lx9	NA	NA	chrX	137993604	INDEL_replicate_2	1
chrX_138053024	T	G	*	intron_splicing	FALSE	NA	TRUE	NA	NA	NA	NA	NA	NA	NA	NA	NA	chrX	138053025	SNV_replicate_1,SNV_replicate_2	2
chrX_138672493	A	-T	*	transcript	TRUE	NA	TRUE	NA	Nxt2	uc012hpq.1 uc009ulr.2	uc012hpq.1#exon.4 uc009ulr.2#exon.3	3.03224	1.13133696385 4.93313798465	NA	NA	NA	chrX	138672494	INDEL_replicate_2	1
chrX_138732597	T	G	*	transcript	FALSE	NA	FALSE	V118G	Hnrnpa1	uc009uls.1	uc009uls.1#exon.0	0.64935	0.64935014869	NA	NA	NA	chrX	138732598	SNV_replicate_1,SNV_replicate_2	2
chrX_138732696	G	A	*	transcript	FALSE	NA	FALSE	R151H	Hnrnpa1	uc009uls.1	uc009uls.1#exon.0	0.64935	0.64935014869	NA	rs50799139	unknown	chrX	138732697	SNV_replicate_1,SNV_replicate_2	2
chrX_138733005	C	A	*	transcript	FALSE	NA	FALSE	P254Q	Hnrnpa1	uc009uls.1	uc009uls.1#exon.0	0.64935	0.64935014869	NA	NA	NA	chrX	138733006	SNV_replicate_1,SNV_replicate_2	2
chrX_138767042	C	A	*	intron_splicing	FALSE	NA	TRUE	NA	NA	NA	NA	NA	NA	RSINE1	NA	NA	chrX	138767043	SNV_replicate_2	1
chrX_139240389	C	T	*	intron_splicing	FALSE	NA	TRUE	NA	NA	NA	NA	NA	NA	NA	NA	NA	chrX	139240390	SNV_replicate_2	1
chrX_139240392	G	T	*	intron_splicing	FALSE	NA	TRUE	NA	NA	NA	NA	NA	NA	NA	NA	NA	chrX	139240393	SNV_replicate_2	1
chrX_139617892	T	-G	*	intron_splicing	TRUE	NA	TRUE	NA	NA	NA	NA	NA	NA	(T)n	NA	NA	chrX	139617893	INDEL_replicate_2	1
chrX_139617893	G	T	*	intron_splicing	FALSE	NA	TRUE	NA	NA	NA	NA	NA	NA	(T)n	NA	NA	chrX	139617894	SNV_replicate_1	1
chrX_140128048	G	C	*	intron_splicing	FALSE	NA	TRUE	NA	NA	NA	NA	NA	NA	NA	NA	NA	chrX	140128049	SNV_replicate_1,SNV_replicate_2	2
chrX_140238450	T	C	*	intron_splicing	FALSE	NA	TRUE	NA	NA	NA	NA	NA	NA	NA	NA	NA	chrX	140238451	SNV_replicate_1,SNV_replicate_2	2
chrX_140245449	C	G	*	transcript	FALSE	NA	FALSE	G79R	Capn6	uc009umk.2	uc009umk.2#exon.2	1.68991	1.68991147623	NA	NA	NA	chrX	140245450	SNV_replicate_1,SNV_replicate_2	2
chrX_140311963	T	G	*	intron_splicing	FALSE	NA	TRUE	NA	NA	NA	NA	NA	NA	NA	NA	NA	chrX	140311964	SNV_replicate_1,SNV_replicate_2	2
chrX_140365969	T	A	*	intron_splicing	FALSE	NA	TRUE	NA	NA	NA	NA	NA	NA	NA	NA	NA	chrX	140365970	SNV_replicate_1,SNV_replicate_2	2
chrX_140790230	G	T	*	intron_splicing	FALSE	NA	TRUE	NA	NA	NA	NA	NA	NA	NA	NA	NA	chrX	140790231	SNV_replicate_1,SNV_replicate_2	2
chrX_140862288	G	A	*	transcript	FALSE	NA	FALSE	H326Y	Trpc5	uc009umv.1 uc009umw.1	uc009umv.1#exon.3 uc009umw.1#exon.3	0.00421846	0.00843692506928 0.0	NA	NA	NA	chrX	140862289	SNV_replicate_1,SNV_replicate_2	2
chrX_140897769	C	+T	*	intron_splicing	TRUE	NA	TRUE	NA	NA	NA	NA	NA	NA	CT-rich	NA	NA	chrX	140897770	INDEL_replicate_1	1
chrX_141906261	G	C	*	intron_splicing	FALSE	NA	TRUE	NA	NA	NA	NA	NA	NA	NA	NA	NA	chrX	141906262	SNV_replicate_1,SNV_replicate_2	2
chrX_141910438	G	T	*	intron_splicing	FALSE	NA	TRUE	NA	NA	NA	NA	NA	NA	(TTTTG)n	NA	NA	chrX	141910439	SNV_replicate_1,SNV_replicate_2	2
chrX_142429680	G	C	*	intron_splicing	FALSE	NA	TRUE	NA	NA	NA	NA	NA	NA	NA	NA	NA	chrX	142429681	SNV_replicate_1,SNV_replicate_2	2
chrX_143916216	T	-A	*	intron_splicing	TRUE	NA	TRUE	NA	NA	NA	NA	NA	NA	NA	NA	NA	chrX	143916217	INDEL_replicate_1,INDEL_replicate_2	2
chrX_144200550	C	T	*	intron_splicing	FALSE	NA	TRUE	NA	NA	NA	NA	NA	NA	NA	NA	NA	chrX	144200551	SNV_replicate_1	1
chrX_146518057	T	C	*	intron_splicing	FALSE	NA	TRUE	NA	NA	NA	NA	NA	NA	Charlie2a	rs45846690	unknown	chrX	146518058	SNV_replicate_1	1
chrX_146656842	A	C	*	transcript	FALSE	NA	TRUE	NA	Bmi1	uc009uoe.1	uc009uoe.1#exon.1	0.000994591	0.000994590655355	NA	NA	NA	chrX	146656843	SNV_replicate_1,SNV_replicate_2	2
chrX_146982150	C	-CT	*	intron_splicing	TRUE	NA	TRUE	NA	NA	NA	NA	NA	NA	NA	NA	NA	chrX	146982151	INDEL_replicate_1	1
chrX_146992650	G	A	*	transcript	FALSE	NA	FALSE	A270T A255T	Alas2	uc009uoj.1 uc009uok.1	uc009uoj.1#exon.5 uc009uok.1#exon.5	0.200491	0.314257795421 0.086723677151	NA	NA	NA	chrX	146992651	SNV_replicate_2	1
chrX_147006641	C	A	*	transcript	FALSE	NA	FALSE	G407V G293V G414V	Apex2	uc009uol.1 uc009uom.1 uc012hqo.1	uc009uol.1#exon.4 uc009uom.1#exon.5 uc012hqo.1#exon.5	4.32736	0.212262383899 12.3396950961 0.430110515838	NA	NA	NA	chrX	147006642	SNV_replicate_1,SNV_replicate_2	2
chrX_147019277	G	T	*	intron_splicing	FALSE	NA	TRUE	NA	NA	NA	NA	NA	NA	NA	NA	NA	chrX	147019278	SNV_replicate_1	1
chrX_147428787	T	C	*	intron_splicing	FALSE	NA	TRUE	NA	NA	NA	NA	NA	NA	NA	NA	NA	chrX	147428788	SNV_replicate_1,SNV_replicate_2	2
chrX_147567758	C	G	*	intron_splicing	FALSE	NA	TRUE	NA	NA	NA	NA	NA	NA	(G)n	NA	NA	chrX	147567759	SNV_replicate_1	1
chrX_147641994	G	-A	*	intron_splicing	TRUE	NA	TRUE	NA	NA	NA	NA	NA	NA	NA	NA	NA	chrX	147641995	INDEL_replicate_1,INDEL_replicate_2	2
chrX_148186299	G	-TGT	*	intron_splicing	TRUE	NA	TRUE	NA	NA	NA	NA	NA	NA	NA	NA	NA	chrX	148186300	INDEL_replicate_1	1
chrX_148291117	C	A	*	transcript	FALSE	NA	FALSE	H356N H282N	Huwe1	uc009upk.1 uc009upl.1 uc009upm.1 uc009upp.1 uc009upn.1 uc009upq.1	uc009upk.1#exon.13 uc009upl.1#exon.13 uc009upm.1#exon.12 uc009upp.1#exon.13 uc009upn.1#exon.12 uc009upq.1#exon.10	13.362	8.89087472061 1.43231757512 0.0 3.62844206271 40.4061242627 25.8145335883	NA	NA	NA	chrX	148291118	SNV_replicate_1,SNV_replicate_2	2
chrX_148292557	G	T	*	intron_splicing	FALSE	NA	TRUE	NA	NA	NA	NA	NA	NA	NA	NA	NA	chrX	148292558	SNV_replicate_1,SNV_replicate_2	2
chrX_148352959	C	A	*	transcript	FALSE	NA	TRUE	NA	Huwe1 KIAA312	uc009upr.1 uc009upn.1 uc009upq.1 uc009ups.1	uc009upr.1#exon.27 uc009upn.1#exon.65 uc009upq.1#exon.63 uc009ups.1#exon.0	26.846	24.9297780974 40.4061242627 25.8145335883 16.2333810193	NA	NA	NA	chrX	148352960	SNV_replicate_1,SNV_replicate_2	2
chrX_148362923	A	C	*	transcript	FALSE	NA	FALSE	K3958T K668T K3957T	Huwe1 KIAA312	uc009upn.1 uc009upq.1 uc009ups.1	uc009upn.1#exon.74 uc009upq.1#exon.72 uc009ups.1#exon.9	27.4847	40.4061242627 25.8145335883 16.2333810193	NA	NA	NA	chrX	148362924	SNV_replicate_1,SNV_replicate_2	2
chrX_148367084	A	T	*	intron_splicing	FALSE	NA	TRUE	NA	NA	NA	NA	NA	NA	NA	NA	NA	chrX	148367085	SNV_replicate_1	1
chrX_148457295	A	T	*	transcript	FALSE	NA	TRUE	NA	Smc1a	uc009upx.2	uc009upx.2#exon.1	111.712	111.71167745	NA	NA	NA	chrX	148457296	SNV_replicate_1,SNV_replicate_2	2
chrX_148706318	G	T	*	intron_splicing	FALSE	NA	TRUE	NA	NA	NA	NA	NA	NA	NA	NA	NA	chrX	148706319	SNV_replicate_1,SNV_replicate_2	2
chrX_148812507	C	-G	*	intron_splicing	TRUE	NA	TRUE	NA	NA	NA	NA	NA	NA	Lx7	NA	NA	chrX	148812508	INDEL_replicate_2	1
chrX_149232695	A	G	*	intron_splicing	FALSE	NA	TRUE	NA	NA	NA	NA	NA	NA	NA	NA	NA	chrX	149232696	SNV_replicate_1	1
chrX_149269340	C	-T	*	intron_splicing	TRUE	NA	TRUE	NA	NA	NA	NA	NA	NA	NA	NA	NA	chrX	149269341	INDEL_replicate_2	1
chrX_149370007	C	-CCT	*	intron_splicing	TRUE	NA	TRUE	NA	NA	NA	NA	NA	NA	Lx2	NA	NA	chrX	149370008	INDEL_replicate_1	1
chrX_149443841	T	C	*	transcript	FALSE	NA	FALSE	C630R	Usp51	uc009uqp.2	uc009uqp.2#exon.1	0	0.0	NA	NA	NA	chrX	149443842	SNV_replicate_1,SNV_replicate_2	2
chrX_149558820	C	-A	*	intron_splicing	TRUE	NA	TRUE	NA	NA	NA	NA	NA	NA	NA	NA	NA	chrX	149558821	INDEL_replicate_1,INDEL_replicate_2	2
chrX_149575952	A	G	*	intron_splicing	FALSE	NA	TRUE	NA	NA	NA	NA	NA	NA	NA	NA	NA	chrX	149575953	SNV_replicate_1,SNV_replicate_2	2
chrX_149594882	A	G	*	intron_splicing	FALSE	NA	TRUE	NA	NA	NA	NA	NA	NA	NA	NA	NA	chrX	149594883	SNV_replicate_1,SNV_replicate_2	2
chrX_149604580	T	C	*	intron_splicing	FALSE	NA	TRUE	NA	NA	NA	NA	NA	NA	NA	NA	NA	chrX	149604581	SNV_replicate_1,SNV_replicate_2	2
chrX_149819263	T	A	*	intron_splicing	FALSE	NA	TRUE	NA	NA	NA	NA	NA	NA	(TG)n	NA	NA	chrX	149819264	SNV_replicate_2	1
chrX_150189488	A	-AC	*	intron_splicing	TRUE	NA	TRUE	NA	NA	NA	NA	NA	NA	L1_Mur3	NA	NA	chrX	150189489	INDEL_replicate_1	1
chrX_150218260	A	T	*	intron_splicing	FALSE	NA	TRUE	NA	NA	NA	NA	NA	NA	NA	NA	NA	chrX	150218261	SNV_replicate_1,SNV_replicate_2	2
chrX_150661611	C	A	*	intron_splicing	FALSE	NA	TRUE	NA	NA	NA	NA	NA	NA	NA	NA	NA	chrX	150661612	SNV_replicate_1,SNV_replicate_2	2
chrX_150661670	T	C	*	intron_splicing	FALSE	NA	TRUE	NA	NA	NA	NA	NA	NA	Lx5	NA	NA	chrX	150661671	SNV_replicate_1,SNV_replicate_2	2
chrX_151407427	G	T	*	intron_splicing	FALSE	NA	TRUE	NA	NA	NA	NA	NA	NA	NA	NA	NA	chrX	151407428	SNV_replicate_1,SNV_replicate_2	2
chrX_151590226	C	A	*	intron_splicing	FALSE	NA	TRUE	NA	NA	NA	NA	NA	NA	NA	NA	NA	chrX	151590227	SNV_replicate_1,SNV_replicate_2	2
chrX_151732001	G	T	*	transcript	FALSE	NA	TRUE	NA	Acot9	uc009urs.1 uc009urt.1	uc009urs.1#exon.14 uc009urt.1#exon.15	34.4171	68.1847299911 0.649537245312	NA	NA	NA	chrX	151732002	SNV_replicate_1,SNV_replicate_2	2
chrX_152021650	G	A	*	intron_splicing	FALSE	NA	TRUE	NA	NA	NA	NA	NA	NA	NA	NA	NA	chrX	152021651	SNV_replicate_1	1
chrX_152357555	C	T	*	intron_splicing	FALSE	NA	TRUE	NA	NA	NA	NA	NA	NA	NA	NA	NA	chrX	152357556	SNV_replicate_1,SNV_replicate_2	2
chrX_153852546	C	A	*	intron_splicing	FALSE	NA	TRUE	NA	NA	NA	NA	NA	NA	NA	NA	NA	chrX	153852547	SNV_replicate_1,SNV_replicate_2	2
chrX_153978906	C	G	*	intron_splicing	FALSE	NA	TRUE	NA	NA	NA	NA	NA	NA	NA	NA	NA	chrX	153978907	SNV_replicate_1,SNV_replicate_2	2
chrX_155852866	C	-G	*	intron_splicing	TRUE	NA	TRUE	NA	NA	NA	NA	NA	NA	GC_rich	NA	NA	chrX	155852867	INDEL_replicate_1	1
chrX_155910788	T	G	*	transcript	FALSE	NA	TRUE	NA	Mtap7d2	uc009usp.1 uc009uso.1 uc009usn.1 uc009usq.1	uc009usp.1#exon.3 uc009uso.1#exon.4 uc009usn.1#exon.7 uc009usq.1#exon.3	0.00259599	0.00198392453834 0.00484069082782 0.0 0.00355935136142	NA	NA	NA	chrX	155910789	SNV_replicate_1,SNV_replicate_2	2
chrX_156202206	C	T	*	intron_splicing	FALSE	NA	TRUE	NA	NA	NA	NA	NA	NA	(CA)n	NA	NA	chrX	156202207	SNV_replicate_1	1
chrX_156202208	T	C	*	intron_splicing	FALSE	NA	TRUE	NA	NA	NA	NA	NA	NA	(CA)n	NA	NA	chrX	156202209	SNV_replicate_1	1
chrX_156241748	A	T	*	transcript	FALSE	NA	TRUE	NA	Sh3kbp1	uc009usu.1 uc009uss.2 uc009ust.2 uc009usv.2 uc012hrf.1 uc009usw.2	uc009usu.1#exon.2 uc009uss.2#exon.3 uc009ust.2#exon.3 uc009usv.2#exon.2 uc012hrf.1#exon.2 uc009usw.2#exon.2	2.15774	5.54466846244 0.034997619238 2.06427714007 4.8322932018 0.0212996990669 0.448899735323	NA	NA	NA	chrX	156241749	SNV_replicate_1,SNV_replicate_2	2
chrX_156254272	G	T	*	intron_splicing	FALSE	NA	TRUE	NA	NA	NA	NA	NA	NA	Charlie4a	NA	NA	chrX	156254273	SNV_replicate_1,SNV_replicate_2	2
chrX_156482293	G	T	*	intron_splicing	FALSE	NA	TRUE	NA	NA	NA	NA	NA	NA	NA	NA	NA	chrX	156482294	SNV_replicate_1,SNV_replicate_2	2
chrX_156743851	A	-C	*	intron_splicing	TRUE	NA	TRUE	NA	NA	NA	NA	NA	NA	Lx7	NA	NA	chrX	156743852	INDEL_replicate_1	1
chrX_156800624	G	-A	*	intron_splicing	TRUE	NA	TRUE	NA	NA	NA	NA	NA	NA	B1_Mur4	NA	NA	chrX	156800625	INDEL_replicate_1,INDEL_replicate_2	2
chrX_157216696	A	-GAG	*	intron_splicing	TRUE	NA	TRUE	NA	NA	NA	NA	NA	NA	GA-rich	NA	NA	chrX	157216697	INDEL_replicate_1	1
chrX_157681439	A	C	*	transcript	FALSE	NA	FALSE	Q793H Q775H Q849H Q136H	Scml2	uc009utz.1 uc009utv.1 uc009utx.1 uc009uty.1	uc009utz.1#exon.2 uc009utv.1#exon.20 uc009utx.1#exon.23 uc009uty.1#exon.21	0.000303339	0.0 0.00121335565237	NA	NA	NA	chrX	157681440	SNV_replicate_1,SNV_replicate_2	2
chrX_157891280	T	-C	*	intron_splicing	TRUE	NA	TRUE	NA	NA	NA	NA	NA	NA	NA	NA	NA	chrX	157891281	INDEL_replicate_2	1
chrX_158027951	C	-TCT	*	intron_splicing	TRUE	NA	TRUE	NA	NA	NA	NA	NA	NA	(TTC)n	NA	NA	chrX	158027952	INDEL_replicate_1	1
chrX_158217109	G	T	*	transcript	FALSE	NA	TRUE	NA	Rai2	uc009uua.2 uc009uub.2	uc009uua.2#exon.1 uc009uub.2#exon.1	0	0.0	NA	NA	NA	chrX	158217110	SNV_replicate_1,SNV_replicate_2	2
chrX_158309235	G	C	*	intron_splicing	FALSE	NA	TRUE	NA	NA	NA	NA	NA	NA	(TC)n	NA	NA	chrX	158309236	SNV_replicate_1,SNV_replicate_2	2
chrX_158309243	G	C	*	intron_splicing	FALSE	NA	TRUE	NA	NA	NA	NA	NA	NA	(TC)n	NA	NA	chrX	158309244	SNV_replicate_2	1
chrX_158309250	A	T	*	intron_splicing	FALSE	NA	TRUE	NA	NA	NA	NA	NA	NA	(TC)n	NA	NA	chrX	158309251	SNV_replicate_2	1
chrX_158309664	C	G	*	intron_splicing	FALSE	NA	TRUE	NA	NA	NA	NA	NA	NA	NA	NA	NA	chrX	158309665	SNV_replicate_1,SNV_replicate_2	2
chrX_158920235	T	-C	*	intron_splicing	TRUE	NA	TRUE	NA	NA	NA	NA	NA	NA	RMER17D	NA	NA	chrX	158920236	INDEL_replicate_1	1
chrX_158945323	T	G	*	intron_splicing	FALSE	NA	TRUE	NA	NA	NA	NA	NA	NA	NA	NA	NA	chrX	158945324	SNV_replicate_1,SNV_replicate_2	2
chrX_158960899	A	C	*	transcript	FALSE	NA	FALSE	F295V F296V F168V	Reps2	uc009uud.1 uc009uue.1 uc012hri.1	uc009uud.1#exon.6 uc009uue.1#exon.6 uc012hri.1#exon.6	0.00894564	0.0268369278882 0.0	NA	NA	NA	chrX	158960900	SNV_replicate_1,SNV_replicate_2	2
chrX_159159072	G	C	*	intron_splicing	FALSE	NA	TRUE	NA	NA	NA	NA	NA	NA	B1_Mur4	NA	NA	chrX	159159073	SNV_replicate_1,SNV_replicate_2	2
chrX_159283847	G	A	*	intron_splicing	FALSE	NA	TRUE	NA	NA	NA	NA	NA	NA	NA	NA	NA	chrX	159283848	SNV_replicate_1,SNV_replicate_2	2
chrX_159372348	G	T	*	intron_splicing	FALSE	NA	TRUE	NA	NA	NA	NA	NA	NA	NA	NA	NA	chrX	159372349	SNV_replicate_1,SNV_replicate_2	2
chrX_159374509	C	G	*	intron_splicing	FALSE	NA	TRUE	NA	NA	NA	NA	NA	NA	(CA)n	NA	NA	chrX	159374510	SNV_replicate_1	1
chrX_159374511	C	G	*	intron_splicing	FALSE	NA	TRUE	NA	NA	NA	NA	NA	NA	(CA)n	NA	NA	chrX	159374512	SNV_replicate_1,SNV_replicate_2	2
chrX_159666390	A	C	*	intron_splicing	FALSE	NA	TRUE	NA	NA	NA	NA	NA	NA	Lx6	NA	NA	chrX	159666391	SNV_replicate_1,SNV_replicate_2	2
chrX_159711239	T	G	*	intron_splicing	FALSE	NA	TRUE	NA	NA	NA	NA	NA	NA	(TTAGGC)n	NA	NA	chrX	159711240	SNV_replicate_2	1
chrX_159952910	G	T	*	transcript	FALSE	NA	TRUE	NA	Grpr	uc009uuu.1	uc009uuu.1#exon.2	0.0158818	0.0158818431877	NA	NA	NA	chrX	159952911	SNV_replicate_1,SNV_replicate_2	2
chrX_159952965	A	G	*	transcript	FALSE	NA	FALSE	L338P	Grpr	uc009uuu.1	uc009uuu.1#exon.2	0.0158818	0.0158818431877	NA	NA	NA	chrX	159952966	SNV_replicate_1,SNV_replicate_2	2
chrX_160426350	G	A	*	intron_splicing	FALSE	NA	TRUE	NA	NA	NA	NA	NA	NA	NA	NA	NA	chrX	160426351	SNV_replicate_2	1
chrX_160438241	G	T	*	transcript	FALSE	NA	FALSE	A90D	Car5b	uc009uvb.2	uc009uvb.2#exon.2	1.36003	1.36003281801	NA	NA	NA	chrX	160438242	SNV_replicate_1,SNV_replicate_2	2
chrX_160510071	C	-GCCGCTGCCGCTGCT	*	transcript	TRUE	NA	TRUE	NA	Siah1b	uc009uvd.1	uc009uvd.1#exon.3	6.86019	6.8601886803	(CCG)n	NA	NA	chrX	160510072	INDEL_replicate_1,INDEL_replicate_2	2
chrX_160510169	C	T	*	intron_splicing	FALSE	NA	TRUE	NA	NA	NA	NA	NA	NA	NA	NA	NA	chrX	160510170	SNV_replicate_1,SNV_replicate_2	2
chrX_160634880	C	A	*	transcript	FALSE	NA	TRUE	NA	Bmx	uc009uvj.2	uc009uvj.2#exon.17	0.00260893	0.00260893337012	NA	NA	NA	chrX	160634881	SNV_replicate_1,SNV_replicate_2	2
chrX_160677834	C	-TG	*	intron_splicing	TRUE	NA	TRUE	NA	NA	NA	NA	NA	NA	NA	NA	NA	chrX	160677835	INDEL_replicate_1	1
chrX_160780319	C	T	*	intron_splicing	FALSE	NA	TRUE	NA	NA	NA	NA	NA	NA	NA	NA	NA	chrX	160780320	SNV_replicate_1	1
chrX_160969608	C	T	*	transcript	FALSE	NA	TRUE	NA	Asb9	uc009uvs.1	uc009uvs.1#exon.4	0.0052123	0.00521229743911	NA	NA	NA	chrX	160969609	SNV_replicate_1,SNV_replicate_2	2
chrX_161403116	C	A	*	intron_splicing	FALSE	NA	TRUE	NA	NA	NA	NA	NA	NA	NA	NA	NA	chrX	161403117	SNV_replicate_1,SNV_replicate_2	2
chrX_161690304	G	T	*	transcript	FALSE	NA	TRUE	NA	Glra2	uc009uwb.1	uc009uwb.1#exon.6	0.0138478	0.0138478178386	NA	NA	NA	chrX	161690305	SNV_replicate_1,SNV_replicate_2	2
chrX_162804769	A	G	*	intron_splicing	FALSE	NA	TRUE	NA	NA	NA	NA	NA	NA	NA	NA	NA	chrX	162804770	SNV_replicate_2	1
chrX_162878440	T	G	*	transcript	FALSE	NA	TRUE	NA	Ofd1	uc009uwr.2	uc009uwr.2#exon.0	4.04491	4.04491373671	NA	NA	NA	chrX	162878441	SNV_replicate_1,SNV_replicate_2	2
chrX_162984566	C	A	*	intron_splicing	FALSE	NA	TRUE	NA	NA	NA	NA	NA	NA	NA	NA	NA	chrX	162984567	SNV_replicate_1,SNV_replicate_2	2
chrX_163052662	G	+C	*	intron_splicing	TRUE	NA	TRUE	NA	NA	NA	NA	NA	NA	NA	NA	NA	chrX	163052663	INDEL_replicate_1	1
chrX_163132951	A	-C	*	intron_splicing	TRUE	NA	TRUE	NA	NA	NA	NA	NA	NA	NA	NA	NA	chrX	163132952	INDEL_replicate_1	1
chrX_163241059	A	-GAG	*	intron_splicing	TRUE	NA	TRUE	NA	NA	NA	NA	NA	NA	GA-rich	NA	NA	chrX	163241060	INDEL_replicate_2	1
chrX_163340146	T	+TTCC	*	intron_splicing	TRUE	NA	TRUE	NA	NA	NA	NA	NA	NA	NA	NA	NA	chrX	163340147	INDEL_replicate_1	1
chrX_163486263	C	-CCA	*	intron_splicing	TRUE	NA	TRUE	NA	NA	NA	NA	NA	NA	NA	NA	NA	chrX	163486264	INDEL_replicate_2	1
chrX_163641454	T	-CTC	*	intron_splicing	TRUE	NA	TRUE	NA	NA	NA	NA	NA	NA	NA	NA	NA	chrX	163641455	INDEL_replicate_2	1
chrX_163645474	G	A	*	intron_splicing	FALSE	NA	TRUE	NA	NA	NA	NA	NA	NA	NA	NA	NA	chrX	163645475	SNV_replicate_2	1
chrX_163645479	G	A	*	intron_splicing	FALSE	NA	TRUE	NA	NA	NA	NA	NA	NA	NA	NA	NA	chrX	163645480	SNV_replicate_1,SNV_replicate_2	2
chrX_163645764	C	-A	*	intron_splicing	TRUE	NA	TRUE	NA	NA	NA	NA	NA	NA	C-rich	NA	NA	chrX	163645765	INDEL_replicate_1,INDEL_replicate_2	2
chrX_163916247	A	+C	*	intron_splicing	TRUE	NA	TRUE	NA	NA	NA	NA	NA	NA	NA	NA	NA	chrX	163916248	INDEL_replicate_2	1
chrX_164512625	G	-A	*	intron_splicing	TRUE	NA	TRUE	NA	NA	NA	NA	NA	NA	NA	NA	NA	chrX	164512626	INDEL_replicate_1,INDEL_replicate_2	2
chrX_164804420	A	T	*	intron_splicing	FALSE	NA	TRUE	NA	NA	NA	NA	NA	NA	NA	NA	NA	chrX	164804421	SNV_replicate_1,SNV_replicate_2	2
chrX_165619360	A	G	*	intron_splicing	FALSE	NA	TRUE	NA	NA	NA	NA	NA	NA	(TG)n	NA	NA	chrX	165619361	SNV_replicate_1	1
chrX_166350726	T	-G	*	intron_splicing	TRUE	NA	TRUE	NA	NA	NA	NA	NA	NA	NA	NA	NA	chrX	166350727	INDEL_replicate_1	1
chrX_166410422	A	-CT	*	intron_splicing	TRUE	NA	TRUE	NA	NA	NA	NA	NA	NA	RMER10A	NA	NA	chrX	166410423	INDEL_replicate_2	1
chrX_166414670	A	+TCTTGTTTTGCAAATTGTATC	*	transcript	TRUE	NA	TRUE	NA	G530011O06Rik	uc009uyi.1	uc009uyi.1#exon.1	4.72009	4.72009458912	L1Md_F2	NA	NA	chrX	166414671	INDEL_replicate_1	1
chrX_166414673	C	G	*	transcript	FALSE	NA	TRUE	NA	G530011O06Rik	uc009uyi.1	uc009uyi.1#exon.1	4.72009	4.72009458912	L1Md_F2	NA	NA	chrX	166414674	SNV_replicate_1	1
chrX_166414821	T	C	*	intron_splicing	FALSE	NA	TRUE	NA	NA	NA	NA	NA	NA	L1_Mm	NA	NA	chrX	166414822	SNV_replicate_1,SNV_replicate_2	2
chrX_166415062	T	+CTG	*	intron_splicing	TRUE	NA	TRUE	NA	NA	NA	NA	NA	NA	NA	NA	NA	chrX	166415063	INDEL_replicate_1,INDEL_replicate_2	2
chrX_166415209	C	A	*	intron_splicing	FALSE	NA	TRUE	NA	NA	NA	NA	NA	NA	NA	rs31824931	unknown	chrX	166415210	SNV_replicate_2	1
chrX_166416705	A	C	*	transcript	FALSE	NA	TRUE	NA	G530011O06Rik	uc009uyi.1	uc009uyi.1#exon.0	4.72009	4.72009458912	NA	rs31819915	unknown	chrX	166416706	SNV_replicate_2	1
chrX_166416748	C	A	*	transcript	FALSE	NA	TRUE	NA	G530011O06Rik	uc009uyi.1	uc009uyi.1#exon.0	4.72009	4.72009458912	NA	rs31819920	unknown	chrX	166416749	SNV_replicate_2	1
chrX_166417277	C	T	*	intron_splicing	FALSE	NA	TRUE	NA	NA	NA	NA	NA	NA	NA	NA	NA	chrX	166417278	SNV_replicate_2	1
chrX_166420006	G	C	*	intron_splicing	FALSE	NA	TRUE	NA	NA	NA	NA	NA	NA	NA	NA	NA	chrX	166420007	SNV_replicate_1,SNV_replicate_2	2
chrX_166421709	C	A	*	intron_splicing	FALSE	NA	TRUE	NA	NA	NA	NA	NA	NA	NA	NA	NA	chrX	166421710	SNV_replicate_1	1
chrX_166421723	G	C	*	intron_splicing	FALSE	NA	TRUE	NA	NA	NA	NA	NA	NA	NA	NA	NA	chrX	166421724	SNV_replicate_1	1
chrX_166421736	G	T	*	intron_splicing	FALSE	NA	TRUE	NA	NA	NA	NA	NA	NA	NA	NA	NA	chrX	166421737	SNV_replicate_1,SNV_replicate_2	2
chrX_166423186	A	G	*	intron_splicing	FALSE	NA	TRUE	NA	NA	NA	NA	NA	NA	NA	NA	NA	chrX	166423187	SNV_replicate_2	1
chrX_166423300	A	G	*	intron_splicing	FALSE	NA	TRUE	NA	NA	NA	NA	NA	NA	NA	NA	NA	chrX	166423301	SNV_replicate_1,SNV_replicate_2	2
chrX_166423493	A	T	*	intron_splicing	FALSE	NA	TRUE	NA	NA	NA	NA	NA	NA	B2_Mm1a	NA	NA	chrX	166423494	SNV_replicate_1	1
chrX_166423940	G	A	*	transcript	FALSE	NA	TRUE	NA	Mid1	uc009uya.1 uc009uye.1 uc009uxz.1 uc009uyc.1 uc009uyd.1	uc009uya.1#exon.7 uc009uye.1#exon.7 uc009uxz.1#exon.7 uc009uyc.1#exon.7 uc009uyd.1#exon.7	15.1265	49.5843536422 0.0 26.0417470275 0.00640158510295	NA	rs31826091	unknown	chrX	166423941	SNV_replicate_1,SNV_replicate_2	2
chrX_166424115	C	T	*	intron_splicing	FALSE	NA	TRUE	NA	NA	NA	NA	NA	NA	NA	rs47187119	unknown	chrX	166424116	SNV_replicate_1,SNV_replicate_2	2
chrX_166424123	T	G	*	intron_splicing	FALSE	NA	TRUE	NA	NA	NA	NA	NA	NA	NA	rs30636993	by-frequency	chrX	166424124	SNV_replicate_2	1
chrX_166424274	C	G	*	intron_splicing	FALSE	NA	TRUE	NA	NA	NA	NA	NA	NA	NA	NA	NA	chrX	166424275	SNV_replicate_1	1
chrX_166424503	C	G	*	intron_splicing	FALSE	NA	TRUE	NA	NA	NA	NA	NA	NA	NA	NA	NA	chrX	166424504	SNV_replicate_2	1
chrX_166424504	C	T	*	intron_splicing	FALSE	NA	TRUE	NA	NA	NA	NA	NA	NA	NA	NA	NA	chrX	166424505	SNV_replicate_2	1
chrX_166425255	G	A	*	intron_splicing	FALSE	NA	TRUE	NA	NA	NA	NA	NA	NA	NA	rs31829614	unknown	chrX	166425256	SNV_replicate_1,SNV_replicate_2	2
chrX_166425259	A	G	*	intron_splicing	FALSE	NA	TRUE	NA	NA	NA	NA	NA	NA	NA	rs31829617	unknown	chrX	166425260	SNV_replicate_1,SNV_replicate_2	2
chrX_166425312	A	T	*	intron_splicing	FALSE	NA	TRUE	NA	NA	NA	NA	NA	NA	NA	NA	NA	chrX	166425313	SNV_replicate_1,SNV_replicate_2	2
chrX_166425357	T	C	*	intron_splicing	FALSE	NA	TRUE	NA	NA	NA	NA	NA	NA	NA	NA	NA	chrX	166425358	SNV_replicate_1,SNV_replicate_2	2
chrX_166425377	T	C	*	intron_splicing	FALSE	NA	TRUE	NA	NA	NA	NA	NA	NA	NA	rs50481032	unknown	chrX	166425378	SNV_replicate_1,SNV_replicate_2	2
chrX_166425378	C	A	*	intron_splicing	FALSE	NA	TRUE	NA	NA	NA	NA	NA	NA	NA	rs48794380	unknown	chrX	166425379	SNV_replicate_1,SNV_replicate_2	2
chrX_166425407	A	C	*	intron_splicing	FALSE	NA	TRUE	NA	NA	NA	NA	NA	NA	NA	NA	NA	chrX	166425408	SNV_replicate_1,SNV_replicate_2	2
chrX_166425554	G	T	*	transcript	FALSE	NA	TRUE	NA	Mid1	uc009uxz.1 uc009uyc.1 uc009uyd.1 uc009uya.1 uc009uye.1	uc009uxz.1#exon.8 uc009uyc.1#exon.8 uc009uyd.1#exon.8 uc009uya.1#exon.8 uc009uye.1#exon.8	15.1265	26.0417470275 0.0 0.00640158510295 49.5843536422	NA	NA	NA	chrX	166425555	SNV_replicate_2	1
chrX_166425721	G	A	*	intron_splicing	FALSE	NA	TRUE	NA	NA	NA	NA	NA	NA	(TCTG)n	rs31830582	unknown	chrX	166425722	SNV_replicate_1,SNV_replicate_2	2
chrX_166425748	T	+C	*	intron_splicing	TRUE	NA	TRUE	NA	NA	NA	NA	NA	NA	(TCTG)n	NA	NA	chrX	166425749	INDEL_replicate_1,INDEL_replicate_2	2
chrX_166425750	T	A	*	intron_splicing	FALSE	NA	TRUE	NA	NA	NA	NA	NA	NA	(TCTG)n	NA	NA	chrX	166425751	SNV_replicate_1,SNV_replicate_2	2
chrX_166425770	G	A	*	intron_splicing	FALSE	NA	TRUE	NA	NA	NA	NA	NA	NA	(TCTG)n	NA	NA	chrX	166425771	SNV_replicate_1,SNV_replicate_2	2
chrX_166425826	C	T	*	intron_splicing	FALSE	NA	TRUE	NA	NA	NA	NA	NA	NA	(TCTG)n	NA	NA	chrX	166425827	SNV_replicate_1	1
chrX_166425827	A	G	*	intron_splicing	FALSE	NA	TRUE	NA	NA	NA	NA	NA	NA	(TCTG)n	NA	NA	chrX	166425828	SNV_replicate_1,SNV_replicate_2	2
chrX_166425854	T	A	*	intron_splicing	FALSE	NA	TRUE	NA	NA	NA	NA	NA	NA	(TCTG)n	NA	NA	chrX	166425855	SNV_replicate_1,SNV_replicate_2	2
chrX_166426787	T	G	*	intron_splicing	FALSE	NA	TRUE	NA	NA	NA	NA	NA	NA	NA	rs31824558	unknown	chrX	166426788	SNV_replicate_1	1
chrX_166426795	T	C	*	transcript	FALSE	NA	FALSE	Y566H Y553H Y347H	Mid1	uc009uxz.1 uc009uyc.1 uc009uyd.1 uc009uya.1 uc009uye.1	uc009uxz.1#exon.9 uc009uyc.1#exon.9 uc009uyd.1#exon.9 uc009uya.1#exon.9 uc009uye.1#exon.9	15.1265	26.0417470275 0.0 0.00640158510295 49.5843536422	NA	NA	NA	chrX	166426796	SNV_replicate_1	1
chrX_166426844	G	T	*	transcript	FALSE	NA	FALSE	G582V G569V G363V	Mid1	uc009uxz.1 uc009uyc.1 uc009uyd.1 uc009uya.1 uc009uye.1	uc009uxz.1#exon.9 uc009uyc.1#exon.9 uc009uyd.1#exon.9 uc009uya.1#exon.9 uc009uye.1#exon.9	15.1265	26.0417470275 0.0 0.00640158510295 49.5843536422	NA	NA	NA	chrX	166426845	SNV_replicate_1	1
chrX_166426914	G	T	*	transcript	FALSE	NA	FALSE	E605D E592D E386D	Mid1	uc009uxz.1 uc009uyc.1 uc009uyd.1 uc009uya.1 uc009uye.1	uc009uxz.1#exon.9 uc009uyc.1#exon.9 uc009uyd.1#exon.9 uc009uya.1#exon.9 uc009uye.1#exon.9	15.1265	26.0417470275 0.0 0.00640158510295 49.5843536422	NA	NA	NA	chrX	166426915	SNV_replicate_1,SNV_replicate_2	2
chrX_166426978	T	G	*	transcript	FALSE	NA	FALSE	S627A S614A S408A	Mid1	uc009uxz.1 uc009uyc.1 uc009uyd.1 uc009uya.1 uc009uye.1	uc009uxz.1#exon.9 uc009uyc.1#exon.9 uc009uyd.1#exon.9 uc009uya.1#exon.9 uc009uye.1#exon.9	15.1265	26.0417470275 0.0 0.00640158510295 49.5843536422	NA	NA	NA	chrX	166426979	SNV_replicate_1,SNV_replicate_2	2
chrX_166427113	C	T	*	transcript	FALSE	NA	FALSE	H672Y H659Y H453Y	Mid1	uc009uxz.1 uc009uyc.1 uc009uyd.1 uc009uya.1 uc009uye.1	uc009uxz.1#exon.9 uc009uyc.1#exon.9 uc009uyd.1#exon.9 uc009uya.1#exon.9 uc009uye.1#exon.9	15.1265	26.0417470275 0.0 0.00640158510295 49.5843536422	NA	NA	NA	chrX	166427114	SNV_replicate_2	1
chrX_166427173	G	T	*	transcript	FALSE	NA	TRUE	NA	Mid1	uc009uxz.1 uc009uyc.1 uc009uyd.1 uc009uya.1 uc009uye.1	uc009uxz.1#exon.9 uc009uyc.1#exon.9 uc009uyd.1#exon.9 uc009uya.1#exon.9 uc009uye.1#exon.9	15.1265	26.0417470275 0.0 0.00640158510295 49.5843536422	NA	NA	NA	chrX	166427174	SNV_replicate_1	1
chrX_166435376	G	A	*	intron_splicing	FALSE	NA	TRUE	NA	NA	NA	NA	NA	NA	NA	rs48515873	unknown	chrX	166435377	SNV_replicate_1	1
chr13_3138392	G	T	*	intron_splicing	FALSE	NA	TRUE	NA	NA	NA	NA	NA	NA	NA	NA	NA	chr13	3138393	SNV_replicate_1,SNV_replicate_2	2
chr13_3352534	C	T	*	intron_splicing	FALSE	NA	TRUE	NA	NA	NA	NA	NA	NA	NA	rs33737370	unknown	chr13	3352535	SNV_replicate_1,SNV_replicate_2	2
chr13_3352536	A	T	*	intron_splicing	FALSE	NA	TRUE	NA	NA	NA	NA	NA	NA	NA	NA	NA	chr13	3352537	SNV_replicate_1,SNV_replicate_2	2
chr13_3587674	C	A	*	transcript	FALSE	NA	FALSE	R434M	BC016423	uc007pix.1	uc007pix.1#exon.10	11.9113	11.9112936619	NA	NA	NA	chr13	3587675	SNV_replicate_1,SNV_replicate_2	2
chr13_3595861	A	G	*	intron_splicing	FALSE	NA	TRUE	NA	NA	NA	NA	NA	NA	B1_Mus2	NA	NA	chr13	3595862	SNV_replicate_1	1
chr13_3660009	T	-TTC	*	intron_splicing	TRUE	NA	TRUE	NA	NA	NA	NA	NA	NA	NA	NA	NA	chr13	3660010	INDEL_replicate_1	1
chr13_4136132	C	G	*	intron_splicing	FALSE	NA	TRUE	NA	NA	NA	NA	NA	NA	(TC)n	NA	NA	chr13	4136133	SNV_replicate_1	1
chr13_4228324	C	-T	*	intron_splicing	TRUE	NA	TRUE	NA	NA	NA	NA	NA	NA	(TCC)n	NA	NA	chr13	4228325	INDEL_replicate_1	1
chr13_7386884	T	G	*	intron_splicing	FALSE	NA	TRUE	NA	NA	NA	NA	NA	NA	NA	NA	NA	chr13	7386885	SNV_replicate_2	1
chr13_8569066	G	T	*	transcript	FALSE	NA	FALSE	Q114H	Adarb2 Adar3	uc007pkf.1 uc007pkg.1 uc007pkh.1	uc007pkf.1#exon.2 uc007pkg.1#exon.2 uc007pkh.1#exon.2	1.12958	0.0210207162939 0.0349818268317 3.33272874479	NA	NA	NA	chr13	8569067	SNV_replicate_1	1
chr13_8569255	C	A	*	transcript	FALSE	NA	TRUE	NA	Adarb2 Adar3	uc007pkf.1 uc007pkg.1 uc007pkh.1	uc007pkf.1#exon.2 uc007pkg.1#exon.2 uc007pkh.1#exon.2	1.12958	0.0210207162939 0.0349818268317 3.33272874479	NA	NA	NA	chr13	8569256	SNV_replicate_1,SNV_replicate_2	2
chr13_8712718	T	A	*	intron_splicing	FALSE	NA	TRUE	NA	NA	NA	NA	NA	NA	NA	NA	NA	chr13	8712719	SNV_replicate_1,SNV_replicate_2	2
chr13_8713076	A	C	*	intron_splicing	FALSE	NA	TRUE	NA	NA	NA	NA	NA	NA	NA	NA	NA	chr13	8713077	SNV_replicate_1,SNV_replicate_2	2
chr13_8846955	T	G	*	intron_splicing	FALSE	NA	TRUE	NA	NA	NA	NA	NA	NA	NA	NA	NA	chr13	8846956	SNV_replicate_1,SNV_replicate_2	2
chr13_9164005	G	A	*	intron_splicing	FALSE	NA	TRUE	NA	NA	NA	NA	NA	NA	(TG)n	NA	NA	chr13	9164006	SNV_replicate_2	1
chr13_9224292	A	G	*	intron_splicing	FALSE	NA	TRUE	NA	NA	NA	NA	NA	NA	NA	NA	NA	chr13	9224293	SNV_replicate_1	1
chr13_9276262	G	T	*	transcript	FALSE	NA	TRUE	NA	Dip2c	uc007pkv.2 uc007pkt.2	uc007pkv.2#exon.0 uc007pkt.2#exon.0	1.55775	2.78799411134 0.327497707689	NA	NA	NA	chr13	9276263	SNV_replicate_1,SNV_replicate_2	2
chr13_9549330	G	T	*	intron_splicing	FALSE	NA	TRUE	NA	NA	NA	NA	NA	NA	NA	NA	NA	chr13	9549331	SNV_replicate_1,SNV_replicate_2	2
chr13_11664337	C	T	*	intron_splicing	FALSE	NA	TRUE	NA	NA	NA	NA	NA	NA	NA	rs50877470	unknown	chr13	11664338	SNV_replicate_1	1
chr13_11690877	C	G	*	intron_splicing	FALSE	NA	TRUE	NA	NA	NA	NA	NA	NA	NA	NA	NA	chr13	11690878	SNV_replicate_1,SNV_replicate_2	2
chr13_11727661	C	A	*	intron_splicing	FALSE	NA	TRUE	NA	NA	NA	NA	NA	NA	NA	NA	NA	chr13	11727662	SNV_replicate_1,SNV_replicate_2	2
chr13_11736069	C	A	*	intron_splicing	FALSE	NA	TRUE	NA	NA	NA	NA	NA	NA	NA	NA	NA	chr13	11736070	SNV_replicate_1,SNV_replicate_2	2
chr13_11746863	T	A	*	intron_splicing	FALSE	NA	TRUE	NA	NA	NA	NA	NA	NA	B3A	NA	NA	chr13	11746864	SNV_replicate_1,SNV_replicate_2	2
chr13_11779372	T	+G	*	intron_splicing	TRUE	NA	TRUE	NA	NA	NA	NA	NA	NA	NA	NA	NA	chr13	11779373	INDEL_replicate_1	1
chr13_11799883	A	T	*	intron_splicing	FALSE	NA	TRUE	NA	NA	NA	NA	NA	NA	(CA)n	NA	NA	chr13	11799884	SNV_replicate_2	1
chr13_11813853	C	T	*	intron_splicing	FALSE	NA	TRUE	NA	NA	NA	NA	NA	NA	NA	NA	NA	chr13	11813854	SNV_replicate_1,SNV_replicate_2	2
chr13_11814927	G	C	*	intron_splicing	FALSE	NA	TRUE	NA	NA	NA	NA	NA	NA	B3A	NA	NA	chr13	11814928	SNV_replicate_1,SNV_replicate_2	2
chr13_11882631	T	-G	*	intron_splicing	TRUE	NA	TRUE	NA	NA	NA	NA	NA	NA	NA	NA	NA	chr13	11882632	INDEL_replicate_1	1
chr13_11886603	T	G	*	intron_splicing	FALSE	NA	TRUE	NA	NA	NA	NA	NA	NA	NA	NA	NA	chr13	11886604	SNV_replicate_2	1
chr13_11886815	C	A	*	transcript	FALSE	NA	FALSE	G790- G797-	Ryr2	uc007pld.1 uc011ywc.1 uc007plf.1	uc007pld.1#exon.20 uc011ywc.1#exon.20 uc007plf.1#exon.19	0.00220128	0.00660383503706 0.0	NA	NA	NA	chr13	11886816	SNV_replicate_1,SNV_replicate_2	2
chr13_11943623	C	A	*	intron_splicing	FALSE	NA	TRUE	NA	NA	NA	NA	NA	NA	NA	NA	NA	chr13	11943624	SNV_replicate_1,SNV_replicate_2	2
chr13_12032424	A	T	*	intron_splicing	FALSE	NA	TRUE	NA	NA	NA	NA	NA	NA	NA	NA	NA	chr13	12032425	SNV_replicate_1,SNV_replicate_2	2
chr13_12325350	G	A	*	intron_splicing	FALSE	NA	TRUE	NA	NA	NA	NA	NA	NA	NA	NA	NA	chr13	12325351	SNV_replicate_1	1
chr13_12327793	C	T	*	transcript	FALSE	NA	TRUE	NA	Mtr	uc007plh.1 uc011ywd.1	uc007plh.1#exon.11 uc011ywd.1#exon.10	8.39149	16.4942003012 0.288786896616	NA	NA	NA	chr13	12327794	SNV_replicate_1,SNV_replicate_2	2
chr13_12386832	A	T	*	intron_splicing	FALSE	NA	TRUE	NA	NA	NA	NA	NA	NA	NA	NA	NA	chr13	12386833	SNV_replicate_1	1
chr13_12402165	C	T	*	intron_splicing	FALSE	NA	TRUE	NA	NA	NA	NA	NA	NA	NA	NA	NA	chr13	12402166	SNV_replicate_2	1
chr13_12432580	C	A	*	intron_splicing	FALSE	NA	TRUE	NA	NA	NA	NA	NA	NA	NA	NA	NA	chr13	12432581	SNV_replicate_1,SNV_replicate_2	2
chr13_12470636	C	A	*	intron_splicing	FALSE	NA	TRUE	NA	NA	NA	NA	NA	NA	NA	NA	NA	chr13	12470637	SNV_replicate_1,SNV_replicate_2	2
chr13_12491274	T	G	*	transcript	FALSE	NA	FALSE	N155K	Heatr1	uc011ywe.1 uc007plk.1	uc011ywe.1#exon.3 uc007plk.1#exon.3	13.3962	0.196168193294 26.5962132295	NA	NA	NA	chr13	12491275	SNV_replicate_1,SNV_replicate_2	2
chr13_12493211	G	C	*	intron_splicing	FALSE	NA	TRUE	NA	NA	NA	NA	NA	NA	NA	NA	NA	chr13	12493212	SNV_replicate_1	1
chr13_12539801	C	A	*	intron_splicing	FALSE	NA	TRUE	NA	NA	NA	NA	NA	NA	NA	NA	NA	chr13	12539802	SNV_replicate_1,SNV_replicate_2	2
chr13_12548728	T	A	*	intron_splicing	FALSE	NA	TRUE	NA	NA	NA	NA	NA	NA	NA	NA	NA	chr13	12548729	SNV_replicate_1	1
chr13_12611990	G	A	*	intron_splicing	FALSE	NA	TRUE	NA	NA	NA	NA	NA	NA	(GAAA)n	NA	NA	chr13	12611991	SNV_replicate_2	1
chr13_12671285	G	T	*	intron_splicing	FALSE	NA	TRUE	NA	NA	NA	NA	NA	NA	NA	NA	NA	chr13	12671286	SNV_replicate_1,SNV_replicate_2	2
chr13_12694153	A	+T	*	intron_splicing	TRUE	NA	TRUE	NA	NA	NA	NA	NA	NA	NA	NA	NA	chr13	12694154	INDEL_replicate_1,INDEL_replicate_2	2
chr13_12742108	T	A	*	intron_splicing	FALSE	NA	TRUE	NA	NA	NA	NA	NA	NA	NA	NA	NA	chr13	12742109	SNV_replicate_1,SNV_replicate_2	2
chr13_13009967	T	C	*	intron_splicing	FALSE	NA	TRUE	NA	NA	NA	NA	NA	NA	NA	NA	NA	chr13	13009968	SNV_replicate_1,SNV_replicate_2	2
chr13_13451538	T	G	*	transcript	FALSE	NA	TRUE	NA	Gpr137b	uc007pmc.1 uc007pmd.1 uc007pme.1	uc007pmc.1#exon.6 uc007pmd.1#exon.6 uc007pme.1#exon.7	2.61817	0.971645830072 1.28802429585 5.59484284692	NA	rs29228249	by-frequency	chr13	13451539	SNV_replicate_1	1
chr13_13466415	A	-TG	*	intron_splicing	TRUE	NA	TRUE	NA	NA	NA	NA	NA	NA	NA	NA	NA	chr13	13466416	INDEL_replicate_1	1
chr13_13511227	C	A	*	intron_splicing	FALSE	NA	TRUE	NA	NA	NA	NA	NA	NA	NA	NA	NA	chr13	13511228	SNV_replicate_1,SNV_replicate_2	2
chr13_13732373	T	C	*	transcript	FALSE	NA	FALSE	L1149S	Lyst	uc007pmi.1 uc007pmj.1	uc007pmi.1#exon.6 uc007pmj.1#exon.6	0.752687	0.00396753659168 1.50140692503	NA	NA	NA	chr13	13732374	SNV_replicate_1,SNV_replicate_2	2
chr13_13744151	C	T	*	intron_splicing	FALSE	NA	TRUE	NA	NA	NA	NA	NA	NA	(T)n	NA	NA	chr13	13744152	SNV_replicate_1	1
chr13_13762091	G	C	*	intron_splicing	FALSE	NA	TRUE	NA	NA	NA	NA	NA	NA	NA	NA	NA	chr13	13762092	SNV_replicate_1,SNV_replicate_2	2
chr13_13803266	C	G	*	intron_splicing	FALSE	NA	TRUE	NA	NA	NA	NA	NA	NA	Tigger7	NA	NA	chr13	13803267	SNV_replicate_1	1
chr13_13869345	C	G	*	transcript	FALSE	NA	FALSE	A3755G	Lyst	uc007pmj.1	uc007pmj.1#exon.52	1.50141	1.50140692503	NA	NA	NA	chr13	13869346	SNV_replicate_1,SNV_replicate_2	2
chr13_13916289	A	-G	*	intron_splicing	TRUE	NA	TRUE	NA	NA	NA	NA	NA	NA	NA	NA	NA	chr13	13916290	INDEL_replicate_2	1
chr13_13983058	A	T	*	intron_splicing	FALSE	NA	TRUE	NA	NA	NA	NA	NA	NA	NA	NA	NA	chr13	13983059	SNV_replicate_1,SNV_replicate_2	2
chr13_14101135	A	C	*	intron_splicing	FALSE	NA	TRUE	NA	NA	NA	NA	NA	NA	NA	NA	NA	chr13	14101136	SNV_replicate_2	1
chr13_14326822	T	G	*	intron_splicing	FALSE	NA	TRUE	NA	NA	NA	NA	NA	NA	NA	NA	NA	chr13	14326823	SNV_replicate_1,SNV_replicate_2	2
chr13_14392599	G	A	*	transcript	FALSE	NA	FALSE	A967V A954V A598V	Hecw1	uc007pnd.2 uc011ywk.1 uc007pnf.1	uc007pnd.2#exon.13 uc011ywk.1#exon.13 uc007pnf.1#exon.5	0.00879005	0.0 0.0263701483604	NA	NA	NA	chr13	14392600	SNV_replicate_1,SNV_replicate_2	2
chr13_14526576	C	T	*	intron_splicing	FALSE	NA	TRUE	NA	NA	NA	NA	NA	NA	NA	NA	NA	chr13	14526577	SNV_replicate_1,SNV_replicate_2	2
chr13_16098618	A	-AAG	*	intron_splicing	TRUE	NA	TRUE	NA	NA	NA	NA	NA	NA	NA	NA	NA	chr13	16098619	INDEL_replicate_1	1
chr13_16814075	T	+C	*	intron_splicing	TRUE	NA	TRUE	NA	NA	NA	NA	NA	NA	(TTC)n	NA	NA	chr13	16814076	INDEL_replicate_1	1
chr13_17163032	C	+CT	*	intron_splicing	TRUE	NA	TRUE	NA	NA	NA	NA	NA	NA	C-rich	NA	NA	chr13	17163033	INDEL_replicate_1	1
chr13_17669539	T	G	*	intron_splicing	FALSE	NA	TRUE	NA	NA	NA	NA	NA	NA	NA	NA	NA	chr13	17669540	SNV_replicate_1,SNV_replicate_2	2
chr13_18244035	T	G	*	intron_splicing	FALSE	NA	TRUE	NA	NA	NA	NA	NA	NA	NA	NA	NA	chr13	18244036	SNV_replicate_2	1
chr13_18470202	G	T	*	intron_splicing	FALSE	NA	TRUE	NA	NA	NA	NA	NA	NA	NA	NA	NA	chr13	18470203	SNV_replicate_2	1
chr13_18470468	T	C	*	transcript	FALSE	NA	FALSE	Q38R	Pou6f2	uc007poh.1 uc007poj.1	uc007poh.1#exon.1 uc007poj.1#exon.1	0.00794864	0.0 0.0158972802816	NA	NA	NA	chr13	18470469	SNV_replicate_1,SNV_replicate_2	2
chr13_19205922	T	-GG	*	intron_splicing	TRUE	NA	TRUE	NA	NA	NA	NA	NA	NA	NA	NA	NA	chr13	19205923	INDEL_replicate_2	1
chr13_19213035	T	A	*	intron_splicing	FALSE	NA	TRUE	NA	NA	NA	NA	NA	NA	AT_rich	rs46942083	unknown	chr13	19213036	SNV_replicate_1,SNV_replicate_2	2
chr13_19213106	A	+T	*	intron_splicing	TRUE	NA	TRUE	NA	NA	NA	NA	NA	NA	NA	NA	NA	chr13	19213107	INDEL_replicate_1	1
chr13_19465171	C	A	*	intron_splicing	FALSE	NA	TRUE	NA	NA	NA	NA	NA	NA	(CA)n	NA	NA	chr13	19465172	SNV_replicate_2	1
chr13_19786003	C	T	*	intron_splicing	FALSE	NA	TRUE	NA	NA	NA	NA	NA	NA	NA	NA	NA	chr13	19786004	SNV_replicate_2	1
chr13_20379727	T	C	*	intron_splicing	FALSE	NA	TRUE	NA	NA	NA	NA	NA	NA	NA	NA	NA	chr13	20379728	SNV_replicate_1	1
chr13_20739183	T	G	*	intron_splicing	FALSE	NA	TRUE	NA	NA	NA	NA	NA	NA	(TGG)n	NA	NA	chr13	20739184	SNV_replicate_1	1
chr13_21094949	A	G	*	intron_splicing	FALSE	NA	TRUE	NA	NA	NA	NA	NA	NA	NA	NA	NA	chr13	21094950	SNV_replicate_2	1
chr13_21195927	C	A	*	intron_splicing	FALSE	NA	TRUE	NA	NA	NA	NA	NA	NA	Lx7	NA	NA	chr13	21195928	SNV_replicate_2	1
chr13_21208469	A	T	*	intron_splicing	FALSE	NA	TRUE	NA	NA	NA	NA	NA	NA	NA	NA	NA	chr13	21208470	SNV_replicate_1,SNV_replicate_2	2
chr13_21871962	T	C	*	transcript	FALSE	NA	FALSE	K154R	Hist1h1b	uc007pri.1	uc007pri.1#exon.0	1.00074	1.00073862238	NA	NA	NA	chr13	21871963	SNV_replicate_1,SNV_replicate_2	2
chr13_21874718	G	T	*	intron_splicing	FALSE	NA	TRUE	NA	NA	NA	NA	NA	NA	NA	NA	NA	chr13	21874719	SNV_replicate_1,SNV_replicate_2	2
chr13_21874802	C	G	*	transcript	FALSE	NA	TRUE	NA	Hist1h3i	uc007prj.1	uc007prj.1#exon.0	0.968778	0.968778037137	NA	NA	NA	chr13	21874803	SNV_replicate_1,SNV_replicate_2	2
chr13_22097922	G	T	*	transcript	FALSE	NA	FALSE	C311-	Prss16	uc007prz.1	uc007prz.1#exon.7	4.76845	4.76844758898	NA	NA	NA	chr13	22097923	SNV_replicate_1,SNV_replicate_2	2
chr13_22098268	C	A	*	intron_splicing	FALSE	NA	TRUE	NA	NA	NA	NA	NA	NA	NA	NA	NA	chr13	22098269	SNV_replicate_1,SNV_replicate_2	2
chr13_22133082	C	A	*	transcript	FALSE	NA	FALSE	R37L	Hist1h4i	uc007psc.1	uc007psc.1#exon.0	19.7324	19.7323792991	NA	NA	NA	chr13	22133083	SNV_replicate_1,SNV_replicate_2	2
chr13_22374980	G	T	*	intron_splicing	FALSE	NA	TRUE	NA	NA	NA	NA	NA	NA	IAPLTR2b	NA	NA	chr13	22374981	SNV_replicate_1,SNV_replicate_2	2
chr13_22938321	C	+TTTA	*	intron_splicing	TRUE	NA	TRUE	NA	NA	NA	NA	NA	NA	RMER21A	NA	NA	chr13	22938322	INDEL_replicate_2	1
chr13_23238158	G	T	*	intron_splicing	FALSE	NA	TRUE	NA	NA	NA	NA	NA	NA	NA	NA	NA	chr13	23238159	SNV_replicate_2	1
chr13_23577947	C	-A	*	intron_splicing	TRUE	NA	TRUE	NA	NA	NA	NA	NA	NA	NA	NA	NA	chr13	23577948	INDEL_replicate_1,INDEL_replicate_2	2
chr13_23842847	T	G	*	intron_splicing	FALSE	NA	TRUE	NA	NA	NA	NA	NA	NA	NA	NA	NA	chr13	23842848	SNV_replicate_1,SNV_replicate_2	2
chr13_23844722	A	G	*	intron_splicing	FALSE	NA	TRUE	NA	NA	NA	NA	NA	NA	NA	NA	NA	chr13	23844723	SNV_replicate_1,SNV_replicate_2	2
chr13_23938413	T	C	*	intron_splicing	FALSE	NA	TRUE	NA	NA	NA	NA	NA	NA	(TTC)n	NA	NA	chr13	23938414	SNV_replicate_1	1
chr13_24912942	T	-G	*	intron_splicing	TRUE	NA	TRUE	NA	NA	NA	NA	NA	NA	NA	NA	NA	chr13	24912943	INDEL_replicate_1	1
chr13_24928871	G	A	*	intron_splicing	FALSE	NA	TRUE	NA	NA	NA	NA	NA	NA	NA	NA	NA	chr13	24928872	SNV_replicate_2	1
chr13_25005514	T	-TC	*	intron_splicing	TRUE	NA	TRUE	NA	NA	NA	NA	NA	NA	(TC)n	NA	NA	chr13	25005515	INDEL_replicate_2	1
chr13_26961731	T	-G	*	intron_splicing	TRUE	NA	TRUE	NA	NA	NA	NA	NA	NA	NA	NA	NA	chr13	26961732	INDEL_replicate_2	1
chr13_27219030	A	G	*	intron_splicing	FALSE	NA	TRUE	NA	NA	NA	NA	NA	NA	(GA)n	NA	NA	chr13	27219031	SNV_replicate_1	1
chr13_27219032	G	A	*	intron_splicing	FALSE	NA	TRUE	NA	NA	NA	NA	NA	NA	(GA)n	NA	NA	chr13	27219033	SNV_replicate_1	1
chr13_28111847	C	T	*	intron_splicing	FALSE	NA	TRUE	NA	NA	NA	NA	NA	NA	NA	NA	NA	chr13	28111848	SNV_replicate_1	1
chr13_28840978	T	-TCC	*	intron_splicing	TRUE	NA	TRUE	NA	NA	NA	NA	NA	NA	NA	NA	NA	chr13	28840979	INDEL_replicate_2	1
chr13_30294363	A	C	*	intron_splicing	FALSE	NA	TRUE	NA	NA	NA	NA	NA	NA	NA	NA	NA	chr13	30294364	SNV_replicate_1,SNV_replicate_2	2
chr13_30847120	G	T	*	intron_splicing	FALSE	NA	TRUE	NA	NA	NA	NA	NA	NA	NA	NA	NA	chr13	30847121	SNV_replicate_1,SNV_replicate_2	2
chr13_31017824	G	A	*	intron_splicing	FALSE	NA	TRUE	NA	NA	NA	NA	NA	NA	NA	NA	NA	chr13	31017825	SNV_replicate_2	1
chr13_31017826	C	A	*	intron_splicing	FALSE	NA	TRUE	NA	NA	NA	NA	NA	NA	NA	NA	NA	chr13	31017827	SNV_replicate_1,SNV_replicate_2	2
chr13_31670564	T	A	*	transcript	FALSE	NA	TRUE	NA	AK142058	uc007pzn.1	uc007pzn.1#exon.3	0.0864211	0.0864211012901	NA	NA	NA	chr13	31670565	SNV_replicate_2	1
chr13_32953535	T	G	*	intron_splicing	FALSE	NA	TRUE	NA	NA	NA	NA	NA	NA	PB1D10	rs3148663	by-frequency	chr13	32953536	SNV_replicate_1,SNV_replicate_2	2
chr13_33070417	G	A	*	transcript	FALSE	NA	TRUE	NA	Serpinb6b	uc007pzx.1 uc011yyc.1 uc007pzy.1	uc007pzx.1#exon.6 uc011yyc.1#exon.6 uc007pzy.1#exon.5	0.0771926	0.169492500323 0.0 0.0620851711955	ID_B1	NA	NA	chr13	33070418	SNV_replicate_1,SNV_replicate_2	2
chr13_33181459	G	T	*	intron_splicing	FALSE	NA	TRUE	NA	NA	NA	NA	NA	NA	NA	NA	NA	chr13	33181460	SNV_replicate_1,SNV_replicate_2	2
chr13_33212252	T	C	*	intron_splicing	FALSE	NA	TRUE	NA	NA	NA	NA	NA	NA	Lx2	NA	NA	chr13	33212253	SNV_replicate_1,SNV_replicate_2	2
chr13_33346780	A	T	*	intron_splicing	FALSE	NA	TRUE	NA	NA	NA	NA	NA	NA	(CA)n	rs52180356	unknown	chr13	33346781	SNV_replicate_1	1
chr13_33454379	T	G	*	intron_splicing	FALSE	NA	TRUE	NA	NA	NA	NA	NA	NA	(TG)n	NA	NA	chr13	33454380	SNV_replicate_1	1
chr13_33819839	G	-C	*	intron_splicing	TRUE	NA	TRUE	NA	NA	NA	NA	NA	NA	RLTR21	NA	NA	chr13	33819840	INDEL_replicate_2	1
chr13_33989170	A	G	*	intron_splicing	FALSE	NA	TRUE	NA	NA	NA	NA	NA	NA	NA	NA	NA	chr13	33989171	SNV_replicate_1	1
chr13_34113437	A	-AC	*	intron_splicing	TRUE	NA	TRUE	NA	NA	NA	NA	NA	NA	NA	NA	NA	chr13	34113438	INDEL_replicate_1	1
chr13_34155538	C	A	*	intron_splicing	FALSE	NA	TRUE	NA	NA	NA	NA	NA	NA	B1_Mus2	NA	NA	chr13	34155539	SNV_replicate_1	1
chr13_34730359	T	C	*	intron_splicing	FALSE	NA	TRUE	NA	NA	NA	NA	NA	NA	NA	NA	NA	chr13	34730360	SNV_replicate_1,SNV_replicate_2	2
chr13_34819351	T	+G	*	intron_splicing	TRUE	NA	TRUE	NA	NA	NA	NA	NA	NA	ORR1E	NA	NA	chr13	34819352	INDEL_replicate_1,INDEL_replicate_2	2
chr13_34958373	A	G	*	intron_splicing	FALSE	NA	TRUE	NA	NA	NA	NA	NA	NA	NA	NA	NA	chr13	34958374	SNV_replicate_1,SNV_replicate_2	2
chr13_35385052	A	G	*	intron_splicing	FALSE	NA	TRUE	NA	NA	NA	NA	NA	NA	NA	NA	NA	chr13	35385053	SNV_replicate_1	1
chr13_35385213	C	-T	*	intron_splicing	TRUE	NA	TRUE	NA	NA	NA	NA	NA	NA	L1Md_A	NA	NA	chr13	35385214	INDEL_replicate_1,INDEL_replicate_2	2
chr13_35907834	C	T	*	transcript	FALSE	NA	FALSE	R28W R28C R77W R77C	Cdyl	uc007qce.2 uc007qcf.2 uc007qcg.2	uc007qce.2#exon.4 uc007qcf.2#exon.1 uc007qcg.2#exon.1	1.89981	0.201870426237 4.12399056837 1.37357704133	NA	NA	NA	chr13	35907835	SNV_replicate_1,SNV_replicate_2	2
chr13_35907836	G	T	*	transcript	FALSE	NA	TRUE	NA	Cdyl	uc007qce.2 uc007qcf.2 uc007qcg.2	uc007qce.2#exon.4 uc007qcf.2#exon.1 uc007qcg.2#exon.1	1.89981	0.201870426237 4.12399056837 1.37357704133	NA	NA	NA	chr13	35907837	SNV_replicate_1,SNV_replicate_2	2
chr13_35964198	G	T	*	intron_splicing	FALSE	NA	TRUE	NA	NA	NA	NA	NA	NA	NA	NA	NA	chr13	35964199	SNV_replicate_1	1
chr13_36650308	G	-A	*	intron_splicing	TRUE	NA	TRUE	NA	NA	NA	NA	NA	NA	NA	NA	NA	chr13	36650309	INDEL_replicate_1	1
chr13_36981746	G	+CCT	*	intron_splicing	TRUE	NA	TRUE	NA	NA	NA	NA	NA	NA	(TCC)n	NA	NA	chr13	36981747	INDEL_replicate_1	1
chr13_37010341	A	C	*	intron_splicing	FALSE	NA	TRUE	NA	NA	NA	NA	NA	NA	NA	NA	NA	chr13	37010342	SNV_replicate_1,SNV_replicate_2	2
chr13_37652054	C	+G	*	intron_splicing	TRUE	NA	TRUE	NA	NA	NA	NA	NA	NA	NA	NA	NA	chr13	37652055	INDEL_replicate_1	1
chr13_37833135	T	-G	*	intron_splicing	TRUE	NA	TRUE	NA	NA	NA	NA	NA	NA	NA	NA	NA	chr13	37833136	INDEL_replicate_2	1
chr13_38071678	C	A	*	intron_splicing	FALSE	NA	TRUE	NA	NA	NA	NA	NA	NA	NA	NA	NA	chr13	38071679	SNV_replicate_2	1
chr13_38139104	A	T	*	intron_splicing	FALSE	NA	TRUE	NA	NA	NA	NA	NA	NA	NA	NA	NA	chr13	38139105	SNV_replicate_2	1
chr13_38150591	T	A	*	transcript	FALSE	NA	FALSE	D474E D371E D29E	Riok1	uc007qdi.2 uc011yyl.1 uc007qdj.2	uc007qdi.2#exon.14 uc011yyl.1#exon.15 uc007qdj.2#exon.1	3.42573	9.8502939692 0.18025026047 0.246638399463	NA	NA	NA	chr13	38150592	SNV_replicate_1,SNV_replicate_2	2
chr13_38281556	C	A	*	intron_splicing	FALSE	NA	TRUE	NA	NA	NA	NA	NA	NA	NA	NA	NA	chr13	38281557	SNV_replicate_1,SNV_replicate_2	2
chr13_38289058	C	G	*	transcript	FALSE	NA	FALSE	T2637R	Dsp	uc007qdk.2	uc007qdk.2#exon.23	0.330461	0.330460749424	NA	NA	NA	chr13	38289059	SNV_replicate_1,SNV_replicate_2	2
chr13_38437911	C	-G	*	transcript	TRUE	TRUE	FALSE	NA	Bmp6	uc007qdp.1	uc007qdp.1#exon.0	0.0121285	0.0121284641551	GC_rich	NA	NA	chr13	38437912	INDEL_replicate_1	1
chr13_39309837	G	-GAT	*	intron_splicing	TRUE	NA	TRUE	NA	NA	NA	NA	NA	NA	(GGA)n	NA	NA	chr13	39309838	INDEL_replicate_1	1
chr13_40084261	G	-C	*	intron_splicing	TRUE	NA	TRUE	NA	NA	NA	NA	NA	NA	GC_rich	NA	NA	chr13	40084262	INDEL_replicate_1	1
chr13_40749612	A	-G	*	intron_splicing	TRUE	NA	TRUE	NA	NA	NA	NA	NA	NA	GA-rich	NA	NA	chr13	40749613	INDEL_replicate_1	1
chr13_41201373	A	-T	*	intron_splicing	TRUE	NA	TRUE	NA	NA	NA	NA	NA	NA	NA	NA	NA	chr13	41201374	INDEL_replicate_1,INDEL_replicate_2	2
chr13_41238810	G	T	*	intron_splicing	FALSE	NA	TRUE	NA	NA	NA	NA	NA	NA	NA	NA	NA	chr13	41238811	SNV_replicate_1	1
chr13_41538154	T	C	*	intron_splicing	FALSE	NA	TRUE	NA	NA	NA	NA	NA	NA	NA	rs3722313	by-frequency	chr13	41538155	SNV_replicate_2	1
chr13_42148168	G	-TCC	*	intron_splicing	TRUE	NA	TRUE	NA	NA	NA	NA	NA	NA	NA	NA	NA	chr13	42148169	INDEL_replicate_1	1
chr13_42963587	T	G	*	intron_splicing	FALSE	NA	TRUE	NA	NA	NA	NA	NA	NA	NA	NA	NA	chr13	42963588	SNV_replicate_1,SNV_replicate_2	2
chr13_43155024	C	+A	*	transcript	TRUE	TRUE	FALSE	NA	Phactr1	uc007qfn.1 uc007qfp.1 uc007qfr.1	uc007qfn.1#exon.6 uc007qfp.1#exon.4 uc007qfr.1#exon.4	0.126101	0.0 0.374944911673 0.00335868139022	NA	NA	NA	chr13	43155025	INDEL_replicate_1,INDEL_replicate_2	2
chr13_43173487	C	A	*	intron_splicing	FALSE	NA	TRUE	NA	NA	NA	NA	NA	NA	NA	NA	NA	chr13	43173488	SNV_replicate_1,SNV_replicate_2	2
chr13_43192188	A	C	*	intron_splicing	FALSE	NA	TRUE	NA	NA	NA	NA	NA	NA	NA	NA	NA	chr13	43192189	SNV_replicate_1,SNV_replicate_2	2
chr13_43467444	C	T	*	intron_splicing	FALSE	NA	TRUE	NA	NA	NA	NA	NA	NA	NA	NA	NA	chr13	43467445	SNV_replicate_1,SNV_replicate_2	2
chr13_43480767	G	A	*	intron_splicing	FALSE	NA	TRUE	NA	NA	NA	NA	NA	NA	NA	NA	NA	chr13	43480768	SNV_replicate_1	1
chr13_43481225	C	A	*	intron_splicing	FALSE	NA	TRUE	NA	NA	NA	NA	NA	NA	B1_Mus2	NA	NA	chr13	43481226	SNV_replicate_1	1
chr13_43525825	G	A	*	transcript	FALSE	NA	TRUE	NA	Ranbp9	uc011yyu.1	uc011yyu.1#exon.4	23.044	23.044004865	NA	NA	NA	chr13	43525826	SNV_replicate_1	1
chr13_43946175	G	A	*	intron_splicing	FALSE	NA	TRUE	NA	NA	NA	NA	NA	NA	GA-rich	NA	NA	chr13	43946176	SNV_replicate_1,SNV_replicate_2	2
chr13_46742205	A	T	*	intron_splicing	FALSE	NA	TRUE	NA	NA	NA	NA	NA	NA	NA	NA	NA	chr13	46742206	SNV_replicate_1,SNV_replicate_2	2
chr13_46944550	C	T	*	intron_splicing	FALSE	NA	TRUE	NA	NA	NA	NA	NA	NA	NA	NA	NA	chr13	46944551	SNV_replicate_2	1
chr13_46960001	G	A	*	intron_splicing	FALSE	NA	TRUE	NA	NA	NA	NA	NA	NA	NA	NA	NA	chr13	46960002	SNV_replicate_2	1
chr13_47078872	T	-CTA	*	intron_splicing	TRUE	NA	TRUE	NA	NA	NA	NA	NA	NA	CT-rich	NA	NA	chr13	47078873	INDEL_replicate_2	1
chr13_47158728	C	T	*	intron_splicing	FALSE	NA	TRUE	NA	NA	NA	NA	NA	NA	NA	NA	NA	chr13	47158729	SNV_replicate_1	1
chr13_47265986	G	-C	*	intron_splicing	TRUE	NA	TRUE	NA	NA	NA	NA	NA	NA	NA	NA	NA	chr13	47265987	INDEL_replicate_1	1
chr13_48760734	C	G	*	intron_splicing	FALSE	NA	TRUE	NA	NA	NA	NA	NA	NA	NA	NA	NA	chr13	48760735	SNV_replicate_1,SNV_replicate_2	2
chr13_48903075	T	A	*	transcript	FALSE	NA	FALSE	T719S T836S	Phf2	uc007qim.1 uc007qin.2	uc007qim.1#exon.15 uc007qin.2#exon.17	4.93445	1.91538410603 7.95351832431	NA	NA	NA	chr13	48903076	SNV_replicate_1,SNV_replicate_2	2
chr13_48915244	C	G	*	intron_splicing	FALSE	NA	TRUE	NA	NA	NA	NA	NA	NA	NA	NA	NA	chr13	48915245	SNV_replicate_1,SNV_replicate_2	2
chr13_48915304	T	G	*	intron_splicing	FALSE	NA	TRUE	NA	NA	NA	NA	NA	NA	NA	NA	NA	chr13	48915305	SNV_replicate_1,SNV_replicate_2	2
chr13_49062608	T	A	*	intron_splicing	FALSE	NA	TRUE	NA	NA	NA	NA	NA	NA	NA	NA	NA	chr13	49062609	SNV_replicate_1,SNV_replicate_2	2
chr13_49062610	A	C	*	intron_splicing	FALSE	NA	TRUE	NA	NA	NA	NA	NA	NA	NA	NA	NA	chr13	49062611	SNV_replicate_1,SNV_replicate_2	2
chr13_49155749	T	C	*	transcript	FALSE	NA	FALSE	R222G R690G R1582G R959G R788G	Wnk2	uc007qir.2 uc007qis.2 uc009val.1 uc007qiu.1 uc007qiv.1	uc007qir.2#exon.9 uc007qis.2#exon.13 uc009val.1#exon.20 uc007qiu.1#exon.1 uc007qiv.1#exon.9	0.0002586	0.0 0.00129300178845	NA	NA	NA	chr13	49155750	SNV_replicate_1	1
chr13_49162812	G	C	*	intron_splicing	FALSE	NA	TRUE	NA	NA	NA	NA	NA	NA	NA	NA	NA	chr13	49162813	SNV_replicate_1	1
chr13_49167752	G	C	*	intron_splicing	FALSE	NA	TRUE	NA	NA	NA	NA	NA	NA	NA	NA	NA	chr13	49167753	SNV_replicate_1,SNV_replicate_2	2
chr13_49274215	G	-CC	*	intron_splicing	TRUE	NA	TRUE	NA	NA	NA	NA	NA	NA	NA	NA	NA	chr13	49274216	INDEL_replicate_1	1
chr13_49303608	C	A	*	intron_splicing	FALSE	NA	TRUE	NA	NA	NA	NA	NA	NA	NA	NA	NA	chr13	49303609	SNV_replicate_1,SNV_replicate_2	2
chr13_49345602	G	T	*	intron_splicing	FALSE	NA	TRUE	NA	NA	NA	NA	NA	NA	(GGA)n	NA	NA	chr13	49345603	SNV_replicate_1	1
chr13_49374120	C	G	*	intron_splicing	FALSE	NA	TRUE	NA	NA	NA	NA	NA	NA	NA	NA	NA	chr13	49374121	SNV_replicate_1,SNV_replicate_2	2
chr13_49377194	C	A	*	transcript	FALSE	NA	FALSE	D319Y	Fgd3	uc007qjc.1 uc007qjd.1 uc007qje.1	uc007qjc.1#exon.6 uc007qjd.1#exon.6 uc007qje.1#exon.7	0.235728	0.0179158426407 0.401457945147 0.287809681943	NA	NA	NA	chr13	49377195	SNV_replicate_1,SNV_replicate_2	2
chr13_49389951	T	-G	*	intron_splicing	TRUE	NA	TRUE	NA	NA	NA	NA	NA	NA	NA	NA	NA	chr13	49389952	INDEL_replicate_2	1
chr13_50096624	A	G	*	intron_splicing	FALSE	NA	TRUE	NA	NA	NA	NA	NA	NA	NA	rs37700180	by-frequency	chr13	50096625	SNV_replicate_1,SNV_replicate_2	2
chr13_50493499	A	G	*	intron_splicing	FALSE	NA	TRUE	NA	NA	NA	NA	NA	NA	NA	NA	NA	chr13	50493500	SNV_replicate_2	1
chr13_50519250	G	C	*	intron_splicing	FALSE	NA	TRUE	NA	NA	NA	NA	NA	NA	NA	NA	NA	chr13	50519251	SNV_replicate_1	1
chr13_50881285	A	G	*	intron_splicing	FALSE	NA	TRUE	NA	NA	NA	NA	NA	NA	NA	NA	NA	chr13	50881286	SNV_replicate_2	1
chr13_51244308	T	-C	*	intron_splicing	TRUE	NA	TRUE	NA	NA	NA	NA	NA	NA	NA	NA	NA	chr13	51244309	INDEL_replicate_1	1
chr13_51483464	C	-GG	*	intron_splicing	TRUE	NA	TRUE	NA	NA	NA	NA	NA	NA	L1MA8	NA	NA	chr13	51483465	INDEL_replicate_1	1
chr13_51543154	G	-A	*	intron_splicing	TRUE	NA	TRUE	NA	NA	NA	NA	NA	NA	NA	NA	NA	chr13	51543155	INDEL_replicate_1	1
chr13_51561946	G	-A	*	intron_splicing	TRUE	NA	TRUE	NA	NA	NA	NA	NA	NA	NA	NA	NA	chr13	51561947	INDEL_replicate_1	1
chr13_51747205	G	T	*	intron_splicing	FALSE	NA	TRUE	NA	NA	NA	NA	NA	NA	NA	NA	NA	chr13	51747206	SNV_replicate_1,SNV_replicate_2	2
chr13_51771998	G	A	*	intron_splicing	FALSE	NA	TRUE	NA	NA	NA	NA	NA	NA	NA	NA	NA	chr13	51771999	SNV_replicate_2	1
chr13_51798443	C	T	*	transcript	FALSE	NA	FALSE	C705Y C707Y	Sema4d	uc007qmn.1 uc007qmo.1 uc007qmp.1	uc007qmn.1#exon.14 uc007qmo.1#exon.15 uc007qmp.1#exon.16	0.164871	0.106156582493 0.322197418077 0.0662577955562	NA	NA	NA	chr13	51798444	SNV_replicate_1,SNV_replicate_2	2
chr13_52492606	T	+GGA	*	intron_splicing	TRUE	NA	TRUE	NA	NA	NA	NA	NA	NA	(GAA)n	NA	NA	chr13	52492607	INDEL_replicate_1,INDEL_replicate_2	2
chr13_52626100	C	A	*	transcript	FALSE	NA	TRUE	NA	Diras2	uc007qmv.1	uc007qmv.1#exon.0	0.0313817	0.0313817477572	NA	NA	NA	chr13	52626101	SNV_replicate_1	1
chr13_52720215	G	C	*	intron_splicing	FALSE	NA	TRUE	NA	NA	NA	NA	NA	NA	NA	NA	NA	chr13	52720216	SNV_replicate_1,SNV_replicate_2	2
chr13_52733197	G	-T	*	intron_splicing	TRUE	NA	TRUE	NA	NA	NA	NA	NA	NA	(TTTG)n	NA	NA	chr13	52733198	INDEL_replicate_1	1
chr13_54065231	T	-G	*	intron_splicing	TRUE	NA	TRUE	NA	NA	NA	NA	NA	NA	NA	NA	NA	chr13	54065232	INDEL_replicate_2	1
chr13_54200910	G	T	*	intron_splicing	FALSE	NA	TRUE	NA	NA	NA	NA	NA	NA	NA	NA	NA	chr13	54200911	SNV_replicate_1	1
chr13_54201196	T	G	*	intron_splicing	FALSE	NA	TRUE	NA	NA	NA	NA	NA	NA	NA	NA	NA	chr13	54201197	SNV_replicate_1,SNV_replicate_2	2
chr13_54398341	T	-C	*	intron_splicing	TRUE	NA	TRUE	NA	NA	NA	NA	NA	NA	NA	NA	NA	chr13	54398342	INDEL_replicate_2	1
chr13_54438933	G	-AC	*	intron_splicing	TRUE	NA	TRUE	NA	NA	NA	NA	NA	NA	NA	NA	NA	chr13	54438934	INDEL_replicate_1	1
chr13_54477533	T	-G	*	intron_splicing	TRUE	NA	TRUE	NA	NA	NA	NA	NA	NA	NA	NA	NA	chr13	54477534	INDEL_replicate_2	1
chr13_54480141	C	T	*	intron_splicing	FALSE	NA	TRUE	NA	NA	NA	NA	NA	NA	NA	NA	NA	chr13	54480142	SNV_replicate_1,SNV_replicate_2	2
chr13_54569455	A	C	*	intron_splicing	FALSE	NA	TRUE	NA	NA	NA	NA	NA	NA	NA	NA	NA	chr13	54569456	SNV_replicate_1	1
chr13_54682084	C	G	*	transcript	FALSE	NA	FALSE	L188V	Arl10	uc007qoj.2	uc007qoj.2#exon.3	12.6207	12.6207385066	NA	NA	NA	chr13	54682085	SNV_replicate_1,SNV_replicate_2	2
chr13_54835486	C	G	*	intron_splicing	FALSE	NA	TRUE	NA	NA	NA	NA	NA	NA	NA	NA	NA	chr13	54835487	SNV_replicate_1,SNV_replicate_2	2
chr13_54836576	C	G	*	intron_splicing	FALSE	NA	TRUE	NA	NA	NA	NA	NA	NA	NA	NA	NA	chr13	54836577	SNV_replicate_1,SNV_replicate_2	2
chr13_54839546	C	G	*	transcript	FALSE	NA	TRUE	NA	Gprin1	uc007qpa.1 uc007qpb.1	uc007qpa.1#exon.2 uc007qpb.1#exon.1	0.00126435	0.0 0.0025286950585	GC_rich	NA	NA	chr13	54839547	SNV_replicate_1	1
chr13_54841757	C	A	*	transcript	FALSE	NA	FALSE	Q21H	Gprin1	uc007qpa.1 uc007qpb.1	uc007qpa.1#exon.2 uc007qpb.1#exon.1	0.00126435	0.0 0.0025286950585	NA	NA	NA	chr13	54841758	SNV_replicate_1,SNV_replicate_2	2
chr13_54885640	T	C	*	transcript	FALSE	NA	FALSE	L59P	Eif4e1b	uc007qpk.1 uc007qpe.1 uc007qpf.1 uc007qpi.1 uc007qpj.1	uc007qpk.1#exon.0 uc007qpe.1#exon.1 uc007qpf.1#exon.1 uc007qpi.1#exon.1 uc007qpj.1#exon.1	0.0943847	0.0394514641458 0.050215489114 0.222846612083 0.0256872701256 0.133722511487	B1_Mur4	NA	NA	chr13	54885641	SNV_replicate_1	1
chr13_54887064	C	T	*	intron_splicing	FALSE	NA	TRUE	NA	NA	NA	NA	NA	NA	NA	NA	NA	chr13	54887065	SNV_replicate_2	1
chr13_54896821	G	T	*	intron_splicing	FALSE	NA	TRUE	NA	NA	NA	NA	NA	NA	NA	NA	NA	chr13	54896822	SNV_replicate_1,SNV_replicate_2	2
chr13_55201645	C	A	*	transcript	FALSE	NA	TRUE	NA	Uimc1	uc007qpv.1 uc011yzp.1 uc007qpw.1 uc007qpx.1	uc007qpv.1#exon.0 uc011yzp.1#exon.0 uc007qpw.1#exon.0 uc007qpx.1#exon.0	7.7535	28.9162405954 0.549716325135 0.722599060062 0.825425468174	(CGGGG)n	NA	NA	chr13	55201646	SNV_replicate_1	1
chr13_55263261	A	G	*	intron_splicing	FALSE	NA	TRUE	NA	NA	NA	NA	NA	NA	NA	NA	NA	chr13	55263262	SNV_replicate_1,SNV_replicate_2	2
chr13_55279917	C	-AAGA	*	intron_splicing	TRUE	NA	TRUE	NA	NA	NA	NA	NA	NA	NA	NA	NA	chr13	55279918	INDEL_replicate_1	1
chr13_55346839	C	T	*	intron_splicing	FALSE	NA	TRUE	NA	NA	NA	NA	NA	NA	NA	NA	NA	chr13	55346840	SNV_replicate_2	1
chr13_55346885	A	T	*	transcript	FALSE	NA	FALSE	Q313L Q416L	Nsd1	uc007qqd.1 uc007qqj.1	uc007qqd.1#exon.4 uc007qqj.1#exon.1	0.909184	0.0 1.81836736277	NA	NA	NA	chr13	55346886	SNV_replicate_1,SNV_replicate_2	2
chr13_55423213	C	A	*	transcript	FALSE	NA	TRUE	NA	Rab24	uc007qqk.1	uc007qqk.1#exon.0	31.8225	31.8224590511	NA	NA	NA	chr13	55423214	SNV_replicate_1,SNV_replicate_2	2
chr13_55481578	T	-AC	*	intron_splicing	TRUE	NA	TRUE	NA	NA	NA	NA	NA	NA	NA	NA	NA	chr13	55481579	INDEL_replicate_1	1
chr13_55516716	T	A	*	intron_splicing	FALSE	NA	TRUE	NA	NA	NA	NA	NA	NA	NA	NA	NA	chr13	55516717	SNV_replicate_1,SNV_replicate_2	2
chr13_55552115	G	C	*	intron_splicing	FALSE	NA	TRUE	NA	NA	NA	NA	NA	NA	NA	NA	NA	chr13	55552116	SNV_replicate_1,SNV_replicate_2	2
chr13_55607113	T	-AC	*	intron_splicing	TRUE	NA	TRUE	NA	NA	NA	NA	NA	NA	(TA)n	NA	NA	chr13	55607114	INDEL_replicate_1	1
chr13_55657459	A	C	*	transcript	FALSE	NA	TRUE	NA	Fam193b	uc011yzv.1	uc011yzv.1#exon.2	13.9004	13.9004226277	NA	NA	NA	chr13	55657460	SNV_replicate_1,SNV_replicate_2	2
chr13_55694527	G	A	*	transcript	FALSE	NA	TRUE	NA	Tmed9	uc007qrs.1	uc007qrs.1#exon.0	134.584	134.584323832	NA	NA	NA	chr13	55694528	SNV_replicate_1,SNV_replicate_2	2
chr13_55709863	T	A	*	intron_splicing	FALSE	NA	TRUE	NA	NA	NA	NA	NA	NA	NA	NA	NA	chr13	55709864	SNV_replicate_1,SNV_replicate_2	2
chr13_55764568	T	C	*	intron_splicing	FALSE	NA	TRUE	NA	NA	NA	NA	NA	NA	NA	NA	NA	chr13	55764569	SNV_replicate_1,SNV_replicate_2	2
chr13_55783014	C	-A	*	intron_splicing	TRUE	NA	TRUE	NA	NA	NA	NA	NA	NA	B1_Mus2	NA	NA	chr13	55783015	INDEL_replicate_1	1
chr13_55834201	C	T	*	intron_splicing	FALSE	NA	TRUE	NA	NA	NA	NA	NA	NA	NA	NA	NA	chr13	55834202	SNV_replicate_2	1
chr13_55910411	T	C	*	intron_splicing	FALSE	NA	TRUE	NA	NA	NA	NA	NA	NA	NA	NA	NA	chr13	55910412	SNV_replicate_1	1
chr13_56175529	C	T	*	transcript	FALSE	NA	TRUE	NA	H2afy	uc007qsf.2 uc007qsg.2 uc011yzz.1 uc011zaa.1	uc007qsf.2#exon.8 uc007qsg.2#exon.8 uc011yzz.1#exon.8 uc011zaa.1#exon.8	23.7468	35.055147857 3.00660833537 52.3494230471 4.57609000349	T-rich	NA	NA	chr13	56175530	SNV_replicate_1,SNV_replicate_2	2
chr13_56175533	C	T	*	transcript	FALSE	NA	TRUE	NA	H2afy	uc007qsf.2 uc007qsg.2 uc011yzz.1 uc011zaa.1	uc007qsf.2#exon.8 uc007qsg.2#exon.8 uc011yzz.1#exon.8 uc011zaa.1#exon.8	23.7468	35.055147857 3.00660833537 52.3494230471 4.57609000349	T-rich	NA	NA	chr13	56175534	SNV_replicate_2	1
chr13_56196864	C	A	*	intron_splicing	FALSE	NA	TRUE	NA	NA	NA	NA	NA	NA	NA	NA	NA	chr13	56196865	SNV_replicate_1	1
chr13_56358962	G	-C	*	intron_splicing	TRUE	NA	TRUE	NA	NA	NA	NA	NA	NA	NA	NA	NA	chr13	56358963	INDEL_replicate_2	1
chr13_56391346	A	G	*	intron_splicing	FALSE	NA	TRUE	NA	NA	NA	NA	NA	NA	NA	NA	NA	chr13	56391347	SNV_replicate_1	1
chr13_56401498	C	A	*	intron_splicing	FALSE	NA	TRUE	NA	NA	NA	NA	NA	NA	NA	NA	NA	chr13	56401499	SNV_replicate_1	1
chr13_56552534	C	G	*	transcript	FALSE	NA	FALSE	L106V	Slc25a48	uc007qsn.2	uc007qsn.2#exon.3	0	0.0	NA	NA	NA	chr13	56552535	SNV_replicate_1,SNV_replicate_2	2
chr13_56625100	G	A	*	intron_splicing	FALSE	NA	TRUE	NA	NA	NA	NA	NA	NA	B1_Mus1	NA	NA	chr13	56625101	SNV_replicate_1	1
chr13_56628363	C	A	*	transcript	FALSE	NA	FALSE	L30I L56I	Fbxl21	uc007qsp.1 uc007qsq.1 uc007qsr.1 uc007qss.1	uc007qsp.1#exon.3 uc007qsq.1#exon.2 uc007qsr.1#exon.3 uc007qss.1#exon.2	0.00119978	0.0 0.00479910759481	NA	NA	NA	chr13	56628364	SNV_replicate_1,SNV_replicate_2	2
chr13_56890937	C	A	*	intron_splicing	FALSE	NA	TRUE	NA	NA	NA	NA	NA	NA	NA	NA	NA	chr13	56890938	SNV_replicate_1,SNV_replicate_2	2
chr13_57862832	C	A	*	intron_splicing	FALSE	NA	TRUE	NA	NA	NA	NA	NA	NA	NA	NA	NA	chr13	57862833	SNV_replicate_1,SNV_replicate_2	2
chr13_58483391	G	A	*	intron_splicing	FALSE	NA	TRUE	NA	NA	NA	NA	NA	NA	NA	NA	NA	chr13	58483392	SNV_replicate_2	1
chr13_58649283	G	-CT	*	intron_splicing	TRUE	NA	TRUE	NA	NA	NA	NA	NA	NA	NA	NA	NA	chr13	58649284	INDEL_replicate_2	1
chr13_58674912	G	A	*	intron_splicing	FALSE	NA	TRUE	NA	NA	NA	NA	NA	NA	(GA)n	NA	NA	chr13	58674913	SNV_replicate_1	1
chr13_58770222	G	T	*	intron_splicing	FALSE	NA	TRUE	NA	NA	NA	NA	NA	NA	NA	NA	NA	chr13	58770223	SNV_replicate_1,SNV_replicate_2	2
chr13_58943008	C	-T	*	intron_splicing	TRUE	NA	TRUE	NA	NA	NA	NA	NA	NA	NA	NA	NA	chr13	58943009	INDEL_replicate_2	1
chr13_58975693	A	G	*	transcript	FALSE	NA	FALSE	T401A	Ntrk2	uc007quh.1 uc007qui.1 uc007quj.1 uc007quk.1	uc007quh.1#exon.10 uc007qui.1#exon.10 uc007quj.1#exon.10 uc007quk.1#exon.9	0.00722297	0.0 0.0288918987085	NA	NA	NA	chr13	58975694	SNV_replicate_1,SNV_replicate_2	2
chr13_59068800	T	-C	*	intron_splicing	TRUE	NA	TRUE	NA	NA	NA	NA	NA	NA	NA	NA	NA	chr13	59068801	INDEL_replicate_2	1
chr13_59675911	T	-A	*	intron_splicing	TRUE	NA	TRUE	NA	NA	NA	NA	NA	NA	AT_rich	NA	NA	chr13	59675912	INDEL_replicate_1	1
chr13_59741312	C	T	*	intron_splicing	FALSE	NA	TRUE	NA	NA	NA	NA	NA	NA	NA	NA	NA	chr13	59741313	SNV_replicate_1	1
chr13_59767174	T	A	*	intron_splicing	FALSE	NA	TRUE	NA	NA	NA	NA	NA	NA	(TC)n	NA	NA	chr13	59767175	SNV_replicate_1,SNV_replicate_2	2
chr13_59827527	G	T	*	transcript	FALSE	NA	FALSE	Q1185K	4932411G14Rik	uc007qvb.1	uc007qvb.1#exon.3	0.00469775	0.00469775122069	NA	NA	NA	chr13	59827528	SNV_replicate_1	1
chr13_59833192	G	T	*	intron_splicing	FALSE	NA	TRUE	NA	NA	NA	NA	NA	NA	NA	NA	NA	chr13	59833193	SNV_replicate_1,SNV_replicate_2	2
chr13_59843868	G	T	*	intron_splicing	FALSE	NA	TRUE	NA	NA	NA	NA	NA	NA	NA	NA	NA	chr13	59843869	SNV_replicate_2	1
chr13_59916341	C	A	*	intron_splicing	FALSE	NA	TRUE	NA	NA	NA	NA	NA	NA	NA	NA	NA	chr13	59916342	SNV_replicate_1,SNV_replicate_2	2
chr13_60006734	T	+G	*	intron_splicing	TRUE	NA	TRUE	NA	NA	NA	NA	NA	NA	NA	NA	NA	chr13	60006735	INDEL_replicate_2	1
chr13_60103317	A	+G	*	intron_splicing	TRUE	NA	TRUE	NA	NA	NA	NA	NA	NA	NA	NA	NA	chr13	60103318	INDEL_replicate_2	1
chr13_60203697	G	+ACAC	*	intron_splicing	TRUE	NA	TRUE	NA	NA	NA	NA	NA	NA	(CA)n	NA	NA	chr13	60203698	INDEL_replicate_2	1
chr13_60602651	T	G	*	intron_splicing	FALSE	NA	TRUE	NA	NA	NA	NA	NA	NA	Lx6	NA	NA	chr13	60602652	SNV_replicate_1	1
chr13_60862164	A	-C	*	transcript	TRUE	TRUE	FALSE	NA	Dapk1	uc007qvm.1 uc007qvn.1 uc007qvo.1	uc007qvm.1#exon.25 uc007qvn.1#exon.25 uc007qvo.1#exon.25	0.0076841	0.0210065081735 0.0 0.00204579405444	NA	NA	NA	chr13	60862165	INDEL_replicate_1,INDEL_replicate_2	2
chr13_60862166	G	T	*	transcript	FALSE	NA	FALSE	V1078L	Dapk1	uc007qvm.1 uc007qvn.1 uc007qvo.1	uc007qvm.1#exon.25 uc007qvn.1#exon.25 uc007qvo.1#exon.25	0.0076841	0.0210065081735 0.0 0.00204579405444	NA	NA	NA	chr13	60862167	SNV_replicate_1,SNV_replicate_2	2
chr13_60902198	T	G	*	intron_splicing	FALSE	NA	TRUE	NA	NA	NA	NA	NA	NA	NA	NA	NA	chr13	60902199	SNV_replicate_1,SNV_replicate_2	2
chr13_60945574	C	A	*	intron_splicing	FALSE	NA	TRUE	NA	NA	NA	NA	NA	NA	(TC)n	NA	NA	chr13	60945575	SNV_replicate_2	1
chr13_60945576	C	A	*	intron_splicing	FALSE	NA	TRUE	NA	NA	NA	NA	NA	NA	(TC)n	rs52625848	unknown	chr13	60945577	SNV_replicate_2	1
chr13_61105475	C	T	*	transcript	FALSE	NA	FALSE	E44K E43K	Ctsj	uc007qwa.1 uc007qwb.1	uc007qwa.1#exon.2 uc007qwb.1#exon.2	0	0.0	NA	NA	NA	chr13	61105476	SNV_replicate_1	1
chr13_61352802	A	C	*	intron_splicing	FALSE	NA	TRUE	NA	NA	NA	NA	NA	NA	NA	NA	NA	chr13	61352803	SNV_replicate_2	1
chr13_61354497	G	-TAAT	*	intron_splicing	TRUE	NA	TRUE	NA	NA	NA	NA	NA	NA	NA	NA	NA	chr13	61354498	INDEL_replicate_1	1
chr13_61636251	G	-GA	*	intron_splicing	TRUE	NA	TRUE	NA	NA	NA	NA	NA	NA	(GAA)n	NA	NA	chr13	61636252	INDEL_replicate_2	1
chr13_61640681	G	A	*	intron_splicing	FALSE	NA	TRUE	NA	NA	NA	NA	NA	NA	NA	rs16790358	by-frequency	chr13	61640682	SNV_replicate_1	1
chr13_61767342	A	T	*	intron_splicing	FALSE	NA	TRUE	NA	NA	NA	NA	NA	NA	NA	NA	NA	chr13	61767343	SNV_replicate_1,SNV_replicate_2	2
chr13_61779566	G	T	*	intron_splicing	FALSE	NA	TRUE	NA	NA	NA	NA	NA	NA	NA	NA	NA	chr13	61779567	SNV_replicate_1	1
chr13_62014225	T	C	*	intron_splicing	FALSE	NA	TRUE	NA	NA	NA	NA	NA	NA	MurSatRep1	NA	NA	chr13	62014226	SNV_replicate_1,SNV_replicate_2	2
chr13_62486841	C	-G	*	intron_splicing	TRUE	NA	TRUE	NA	NA	NA	NA	NA	NA	NA	NA	NA	chr13	62486842	INDEL_replicate_2	1
chr13_62486843	G	-A	*	intron_splicing	TRUE	NA	TRUE	NA	NA	NA	NA	NA	NA	NA	NA	NA	chr13	62486844	INDEL_replicate_2	1
chr13_62915624	C	A	*	intron_splicing	FALSE	NA	TRUE	NA	NA	NA	NA	NA	NA	NA	NA	NA	chr13	62915625	SNV_replicate_1,SNV_replicate_2	2
chr13_62956246	G	-C	*	intron_splicing	TRUE	NA	TRUE	NA	NA	NA	NA	NA	NA	NA	NA	NA	chr13	62956247	INDEL_replicate_1,INDEL_replicate_2	2
chr13_62956249	G	A	*	intron_splicing	FALSE	NA	TRUE	NA	NA	NA	NA	NA	NA	NA	NA	NA	chr13	62956250	SNV_replicate_1,SNV_replicate_2	2
chr13_63069451	G	T	*	intron_splicing	FALSE	NA	TRUE	NA	NA	NA	NA	NA	NA	NA	NA	NA	chr13	63069452	SNV_replicate_1,SNV_replicate_2	2
chr13_63272498	T	C	*	intron_splicing	FALSE	NA	TRUE	NA	NA	NA	NA	NA	NA	(TCCC)n	NA	NA	chr13	63272499	SNV_replicate_2	1
chr13_63276613	T	+CTC	*	intron_splicing	TRUE	NA	TRUE	NA	NA	NA	NA	NA	NA	NA	NA	NA	chr13	63276614	INDEL_replicate_1	1
chr13_63414242	C	T	*	intron_splicing	FALSE	NA	TRUE	NA	NA	NA	NA	NA	NA	NA	NA	NA	chr13	63414243	SNV_replicate_1,SNV_replicate_2	2
chr13_63433189	G	T	*	transcript	FALSE	NA	TRUE	NA	Fancc	uc007qxt.1 uc007qxp.1 uc007qxq.1 uc011zax.1 uc007qxr.1 uc007qxs.1	uc007qxt.1#exon.8 uc007qxp.1#exon.8 uc007qxq.1#exon.8 uc011zax.1#exon.8 uc007qxr.1#exon.7 uc007qxs.1#exon.7	1.45436	1.74227676511 0.31745213386 5.51357890476 0.314984916136 0.565718348747 0.272149526688	NA	NA	NA	chr13	63433190	SNV_replicate_1,SNV_replicate_2	2
chr13_63548740	C	A	*	intron_splicing	FALSE	NA	TRUE	NA	NA	NA	NA	NA	NA	NA	NA	NA	chr13	63548741	SNV_replicate_1,SNV_replicate_2	2
chr13_63614832	G	C	*	intron_splicing	FALSE	NA	TRUE	NA	NA	NA	NA	NA	NA	NA	NA	NA	chr13	63614833	SNV_replicate_1	1
chr13_63943062	C	T	*	intron_splicing	FALSE	NA	TRUE	NA	NA	NA	NA	NA	NA	NA	NA	NA	chr13	63943063	SNV_replicate_1,SNV_replicate_2	2
chr13_64056495	A	-TGT	*	intron_splicing	TRUE	NA	TRUE	NA	NA	NA	NA	NA	NA	NA	NA	NA	chr13	64056496	INDEL_replicate_2	1
chr13_64164058	T	A	*	intron_splicing	FALSE	NA	TRUE	NA	NA	NA	NA	NA	NA	NA	NA	NA	chr13	64164059	SNV_replicate_2	1
chr13_64164445	C	T	*	transcript	FALSE	NA	FALSE	G182S	Hsd17b3	uc007qyf.1 uc011zay.1	uc007qyf.1#exon.7 uc011zay.1#exon.7	0.00125943	0.0 0.00251886112771	NA	NA	NA	chr13	64164446	SNV_replicate_1,SNV_replicate_2	2
chr13_64173166	G	T	*	intron_splicing	FALSE	NA	TRUE	NA	NA	NA	NA	NA	NA	NA	NA	NA	chr13	64173167	SNV_replicate_1,SNV_replicate_2	2
chr13_64276196	C	T	*	intron_splicing	FALSE	NA	TRUE	NA	NA	NA	NA	NA	NA	NA	NA	NA	chr13	64276197	SNV_replicate_1	1
chr13_64375976	C	G	*	transcript	FALSE	NA	FALSE	V28L	Cdc14b	uc007qym.2 uc007qyp.2 uc007qyq.2 uc007qyr.2	uc007qym.2#exon.0 uc007qyp.2#exon.0 uc007qyq.2#exon.0 uc007qyr.2#exon.0	0.553166	0.533820588273 0.0 1.2709574574 0.407884045661	NA	NA	NA	chr13	64375977	SNV_replicate_1,SNV_replicate_2	2
chr13_64467687	C	A	*	intron_splicing	FALSE	NA	TRUE	NA	NA	NA	NA	NA	NA	B3A	NA	NA	chr13	64467688	SNV_replicate_1,SNV_replicate_2	2
chr13_64470535	C	A	*	intron_splicing	FALSE	NA	TRUE	NA	NA	NA	NA	NA	NA	NA	NA	NA	chr13	64470536	SNV_replicate_2	1
chr13_64651380	C	-CT	*	intron_splicing	TRUE	NA	TRUE	NA	NA	NA	NA	NA	NA	CT-rich	NA	NA	chr13	64651381	INDEL_replicate_1	1
chr13_64654351	T	-C	*	intron_splicing	TRUE	NA	TRUE	NA	NA	NA	NA	NA	NA	NA	NA	NA	chr13	64654352	INDEL_replicate_2	1
chr13_64725364	C	-T	*	intron_splicing	TRUE	NA	TRUE	NA	NA	NA	NA	NA	NA	NA	NA	NA	chr13	64725365	INDEL_replicate_1,INDEL_replicate_2	2
chr13_64847154	G	-GA	*	intron_splicing	TRUE	NA	TRUE	NA	NA	NA	NA	NA	NA	(GA)n	NA	NA	chr13	64847155	INDEL_replicate_1	1
chr13_64865686	C	-TGTG	*	intron_splicing	TRUE	NA	TRUE	NA	NA	NA	NA	NA	NA	NA	NA	NA	chr13	64865687	INDEL_replicate_1	1
chr13_64865722	G	A	*	intron_splicing	FALSE	NA	TRUE	NA	NA	NA	NA	NA	NA	(TG)n	NA	NA	chr13	64865723	SNV_replicate_2	1
chr13_64865809	A	C	*	intron_splicing	FALSE	NA	TRUE	NA	NA	NA	NA	NA	NA	(TAGA)n	NA	NA	chr13	64865810	SNV_replicate_1	1
chr13_64883275	A	C	*	intron_splicing	FALSE	NA	TRUE	NA	NA	NA	NA	NA	NA	NA	NA	NA	chr13	64883276	SNV_replicate_1,SNV_replicate_2	2
chr13_64888963	C	G	*	intron_splicing	FALSE	NA	TRUE	NA	NA	NA	NA	NA	NA	NA	NA	NA	chr13	64888964	SNV_replicate_1,SNV_replicate_2	2
chr13_64990490	C	-TG	*	intron_splicing	TRUE	NA	TRUE	NA	NA	NA	NA	NA	NA	(TC)n	NA	NA	chr13	64990491	INDEL_replicate_2	1
chr13_65015100	C	A	*	intron_splicing	FALSE	NA	TRUE	NA	NA	NA	NA	NA	NA	L1VL2	NA	NA	chr13	65015101	SNV_replicate_1	1
chr13_65101726	C	A	*	intron_splicing	FALSE	NA	TRUE	NA	NA	NA	NA	NA	NA	NA	NA	NA	chr13	65101727	SNV_replicate_1,SNV_replicate_2	2
chr13_65308544	C	-A	*	intron_splicing	TRUE	NA	TRUE	NA	NA	NA	NA	NA	NA	NA	NA	NA	chr13	65308545	INDEL_replicate_2	1
chr13_65411736	C	A	*	intron_splicing	FALSE	NA	TRUE	NA	NA	NA	NA	NA	NA	RLTR25A	NA	NA	chr13	65411737	SNV_replicate_1	1
chr13_65480510	C	A	*	intron_splicing	FALSE	NA	TRUE	NA	NA	NA	NA	NA	NA	NA	NA	NA	chr13	65480511	SNV_replicate_1	1
chr13_65680266	T	A	*	intron_splicing	FALSE	NA	TRUE	NA	NA	NA	NA	NA	NA	NA	NA	NA	chr13	65680267	SNV_replicate_1,SNV_replicate_2	2
chr13_65749142	A	T	*	intron_splicing	FALSE	NA	TRUE	NA	NA	NA	NA	NA	NA	MMSAT4	NA	NA	chr13	65749143	SNV_replicate_1	1
chr13_65975802	C	T	*	intron_splicing	FALSE	NA	TRUE	NA	NA	NA	NA	NA	NA	NA	rs52560952	unknown	chr13	65975803	SNV_replicate_1	1
chr13_66163522	G	T	*	intron_splicing	FALSE	NA	TRUE	NA	NA	NA	NA	NA	NA	NA	NA	NA	chr13	66163523	SNV_replicate_1	1
chr13_66164024	G	T	*	intron_splicing	FALSE	NA	TRUE	NA	NA	NA	NA	NA	NA	B2_Mm1a	NA	NA	chr13	66164025	SNV_replicate_1,SNV_replicate_2	2
chr13_66164487	G	A	*	intron_splicing	FALSE	NA	TRUE	NA	NA	NA	NA	NA	NA	NA	NA	NA	chr13	66164488	SNV_replicate_1	1
chr13_66164493	C	T	*	intron_splicing	FALSE	NA	TRUE	NA	NA	NA	NA	NA	NA	NA	NA	NA	chr13	66164494	SNV_replicate_1	1
chr13_66164708	G	+C	*	intron_splicing	TRUE	NA	TRUE	NA	NA	NA	NA	NA	NA	NA	NA	NA	chr13	66164709	INDEL_replicate_2	1
chr13_66246249	T	A	*	intron_splicing	FALSE	NA	TRUE	NA	NA	NA	NA	NA	NA	NA	NA	NA	chr13	66246250	SNV_replicate_1,SNV_replicate_2	2
chr13_66246315	G	+C	*	intron_splicing	TRUE	NA	TRUE	NA	NA	NA	NA	NA	NA	NA	NA	NA	chr13	66246316	INDEL_replicate_2	1
chr13_66348718	G	-C	*	intron_splicing	TRUE	NA	TRUE	NA	NA	NA	NA	NA	NA	NA	NA	NA	chr13	66348719	INDEL_replicate_2	1
chr13_66508105	T	C	*	intron_splicing	FALSE	NA	TRUE	NA	NA	NA	NA	NA	NA	NA	NA	NA	chr13	66508106	SNV_replicate_1	1
chr13_66541924	T	G	*	intron_splicing	FALSE	NA	TRUE	NA	NA	NA	NA	NA	NA	NA	NA	NA	chr13	66541925	SNV_replicate_1	1
chr13_66541926	C	G	*	intron_splicing	FALSE	NA	TRUE	NA	NA	NA	NA	NA	NA	NA	NA	NA	chr13	66541927	SNV_replicate_1	1
chr13_66567282	G	C	*	intron_splicing	FALSE	NA	TRUE	NA	NA	NA	NA	NA	NA	NA	NA	NA	chr13	66567283	SNV_replicate_1	1
chr13_66572251	A	+G	*	intron_splicing	TRUE	NA	TRUE	NA	NA	NA	NA	NA	NA	GA-rich	NA	NA	chr13	66572252	INDEL_replicate_1	1
chr13_66572358	G	+A	*	intron_splicing	TRUE	NA	TRUE	NA	NA	NA	NA	NA	NA	(GAA)n	NA	NA	chr13	66572359	INDEL_replicate_1,INDEL_replicate_2	2
chr13_66572391	G	A	*	intron_splicing	FALSE	NA	TRUE	NA	NA	NA	NA	NA	NA	(GAA)n	NA	NA	chr13	66572392	SNV_replicate_1,SNV_replicate_2	2
chr13_66572515	A	G	*	intron_splicing	FALSE	NA	TRUE	NA	NA	NA	NA	NA	NA	polypurine	NA	NA	chr13	66572516	SNV_replicate_1,SNV_replicate_2	2
chr13_66572567	C	G	*	intron_splicing	FALSE	NA	TRUE	NA	NA	NA	NA	NA	NA	NA	NA	NA	chr13	66572568	SNV_replicate_1	1
chr13_66675716	A	G	*	intron_splicing	FALSE	NA	TRUE	NA	NA	NA	NA	NA	NA	MurSatRep1	NA	NA	chr13	66675717	SNV_replicate_1,SNV_replicate_2	2
chr13_66781905	T	G	*	intron_splicing	FALSE	NA	TRUE	NA	NA	NA	NA	NA	NA	NA	NA	NA	chr13	66781906	SNV_replicate_1	1
chr13_66807478	G	A	*	intron_splicing	FALSE	NA	TRUE	NA	NA	NA	NA	NA	NA	NA	rs48238862	unknown	chr13	66807479	SNV_replicate_1,SNV_replicate_2	2
chr13_66807485	T	G	*	intron_splicing	FALSE	NA	TRUE	NA	NA	NA	NA	NA	NA	NA	rs46573728	unknown	chr13	66807486	SNV_replicate_1,SNV_replicate_2	2
chr13_66807492	C	G	*	intron_splicing	FALSE	NA	TRUE	NA	NA	NA	NA	NA	NA	NA	rs46574824	unknown	chr13	66807493	SNV_replicate_1,SNV_replicate_2	2
chr13_66914207	A	C	*	intron_splicing	FALSE	NA	TRUE	NA	NA	NA	NA	NA	NA	NA	rs47193386	unknown	chr13	66914208	SNV_replicate_2	1
chr13_67190989	A	G	*	intron_splicing	FALSE	NA	TRUE	NA	NA	NA	NA	NA	NA	NA	NA	NA	chr13	67190990	SNV_replicate_1,SNV_replicate_2	2
chr13_67208329	C	A	*	intron_splicing	FALSE	NA	TRUE	NA	NA	NA	NA	NA	NA	NA	NA	NA	chr13	67208330	SNV_replicate_2	1
chr13_67229307	T	C	*	intron_splicing	FALSE	NA	TRUE	NA	NA	NA	NA	NA	NA	NA	NA	NA	chr13	67229308	SNV_replicate_2	1
chr13_67283910	C	T	*	transcript	FALSE	NA	TRUE	NA	Rsl1 Zfp429	uc007rai.1 uc007raj.1	uc007rai.1#exon.3 uc007raj.1#exon.3	2.78885	3.31047313784 2.26722959215	NA	NA	NA	chr13	67283911	SNV_replicate_1	1
chr13_67307978	C	G	*	transcript	FALSE	NA	FALSE	S125C S60C	Zfp455	uc007rak.1 uc011zbf.1	uc007rak.1#exon.3 uc011zbf.1#exon.2	0.80476	1.33207954291 0.277441332685	MMSAT4	NA	NA	chr13	67307979	SNV_replicate_1	1
chr13_67455204	G	+AGC	*	intron_splicing	TRUE	NA	TRUE	NA	NA	NA	NA	NA	NA	GA-rich	NA	NA	chr13	67455205	INDEL_replicate_2	1
chr13_67515033	G	T	*	intron_splicing	FALSE	NA	TRUE	NA	NA	NA	NA	NA	NA	MTD	NA	NA	chr13	67515034	SNV_replicate_1,SNV_replicate_2	2
chr13_67536682	A	-AAG	*	intron_splicing	TRUE	NA	TRUE	NA	NA	NA	NA	NA	NA	Lx2B	NA	NA	chr13	67536683	INDEL_replicate_2	1
chr13_67590975	C	A	*	intron_splicing	FALSE	NA	TRUE	NA	NA	NA	NA	NA	NA	NA	NA	NA	chr13	67590976	SNV_replicate_1	1
chr13_67627091	G	A	*	transcript	FALSE	NA	TRUE	NA	Zfp58 Zfp87	uc007raz.2 uc007rba.2	uc007raz.2#exon.0 uc007rba.2#exon.0	2.81903	0.376748420804 5.26131573024	NA	NA	NA	chr13	67627092	SNV_replicate_2	1
chr13_67697850	T	A	*	intron_splicing	FALSE	NA	TRUE	NA	NA	NA	NA	NA	NA	RLTR11B	NA	NA	chr13	67697851	SNV_replicate_1	1
chr13_67924082	T	G	*	transcript	FALSE	NA	FALSE	S27R S60R	Zfp273	uc007rbr.2 uc007rbq.2	uc007rbr.2#exon.2 uc007rbq.2#exon.2	0.258618	0.21805067222 0.29918613705	NA	NA	NA	chr13	67924083	SNV_replicate_1	1
chr13_68294568	T	C	*	intron_splicing	FALSE	NA	TRUE	NA	NA	NA	NA	NA	NA	NA	NA	NA	chr13	68294569	SNV_replicate_1	1
chr13_68608607	C	A	*	intron_splicing	FALSE	NA	TRUE	NA	NA	NA	NA	NA	NA	NA	NA	NA	chr13	68608608	SNV_replicate_1	1
chr13_68608614	A	G	*	intron_splicing	FALSE	NA	TRUE	NA	NA	NA	NA	NA	NA	NA	NA	NA	chr13	68608615	SNV_replicate_1	1
chr13_68608615	C	A	*	intron_splicing	FALSE	NA	TRUE	NA	NA	NA	NA	NA	NA	NA	NA	NA	chr13	68608616	SNV_replicate_1	1
chr13_68749844	A	G	*	intron_splicing	FALSE	NA	TRUE	NA	NA	NA	NA	NA	NA	(TG)n	NA	NA	chr13	68749845	SNV_replicate_2	1
chr13_69654844	G	A	*	intron_splicing	FALSE	NA	TRUE	NA	NA	NA	NA	NA	NA	B1_Mm	NA	NA	chr13	69654845	SNV_replicate_1,SNV_replicate_2	2
chr13_69793595	G	T	*	intron_splicing	FALSE	NA	TRUE	NA	NA	NA	NA	NA	NA	NA	NA	NA	chr13	69793596	SNV_replicate_1,SNV_replicate_2	2
chr13_70757719	A	G	*	intron_splicing	FALSE	NA	TRUE	NA	NA	NA	NA	NA	NA	(GGGGA)n	NA	NA	chr13	70757720	SNV_replicate_2	1
chr13_70907051	G	T	*	intron_splicing	FALSE	NA	TRUE	NA	NA	NA	NA	NA	NA	NA	NA	NA	chr13	70907052	SNV_replicate_1,SNV_replicate_2	2
chr13_70932125	C	T	*	intron_splicing	FALSE	NA	TRUE	NA	NA	NA	NA	NA	NA	NA	NA	NA	chr13	70932126	SNV_replicate_1,SNV_replicate_2	2
chr13_70994861	G	+TTTCT	*	intron_splicing	TRUE	NA	TRUE	NA	NA	NA	NA	NA	NA	NA	NA	NA	chr13	70994862	INDEL_replicate_2	1
chr13_71210175	T	-GAG	*	intron_splicing	TRUE	NA	TRUE	NA	NA	NA	NA	NA	NA	(GGA)n	NA	NA	chr13	71210176	INDEL_replicate_1	1
chr13_71358091	T	-G	*	intron_splicing	TRUE	NA	TRUE	NA	NA	NA	NA	NA	NA	NA	NA	NA	chr13	71358092	INDEL_replicate_2	1
chr13_72480338	T	-G	*	intron_splicing	TRUE	NA	TRUE	NA	NA	NA	NA	NA	NA	(TGG)n	NA	NA	chr13	72480339	INDEL_replicate_2	1
chr13_72480341	T	+G	*	intron_splicing	TRUE	NA	TRUE	NA	NA	NA	NA	NA	NA	(TGG)n	NA	NA	chr13	72480342	INDEL_replicate_2	1
chr13_72768224	T	C	*	transcript	FALSE	NA	TRUE	NA	Irx2	uc007rde.1	uc007rde.1#exon.1	13.6566	13.6565773394	NA	rs29957076	by-frequency	chr13	72768225	SNV_replicate_1,SNV_replicate_2	2
chr13_73276443	G	C	*	intron_splicing	FALSE	NA	TRUE	NA	NA	NA	NA	NA	NA	NA	NA	NA	chr13	73276444	SNV_replicate_1	1
chr13_73465883	A	G	*	transcript	FALSE	NA	FALSE	V4A	Ndufs6	uc007rdg.2 uc007rdh.2	uc007rdg.2#exon.0 uc007rdh.2#exon.0	48.9977	4.37673937315 93.6185685898	NA	rs50934341	unknown	chr13	73465884	SNV_replicate_1,SNV_replicate_2	2
chr13_73570522	A	T	*	intron_splicing	FALSE	NA	TRUE	NA	NA	NA	NA	NA	NA	(TG)n	NA	NA	chr13	73570523	SNV_replicate_1	1
chr13_73710089	A	G	*	intron_splicing	FALSE	NA	TRUE	NA	NA	NA	NA	NA	NA	(TAGA)n	rs52377968	unknown	chr13	73710090	SNV_replicate_2	1
chr13_73710101	G	A	*	intron_splicing	FALSE	NA	TRUE	NA	NA	NA	NA	NA	NA	(TAGA)n	rs52542352	unknown	chr13	73710102	SNV_replicate_1,SNV_replicate_2	2
chr13_73776513	G	T	*	intron_splicing	FALSE	NA	TRUE	NA	NA	NA	NA	NA	NA	NA	NA	NA	chr13	73776514	SNV_replicate_1	1
chr13_73785272	G	A	*	intron_splicing	FALSE	NA	TRUE	NA	NA	NA	NA	NA	NA	NA	NA	NA	chr13	73785273	SNV_replicate_1,SNV_replicate_2	2
chr13_73851326	T	-TCCTCCTCCTCC	*	intron_splicing	TRUE	NA	TRUE	NA	NA	NA	NA	NA	NA	(TCC)n	NA	NA	chr13	73851327	INDEL_replicate_1	1
chr13_73901187	C	T	*	transcript	FALSE	NA	TRUE	NA	Slc12a7	uc007reb.1 uc007rec.1 uc007red.1	uc007reb.1#exon.0 uc007rec.1#exon.0 uc007red.1#exon.0	3.27449	0.439307758257 0.220852684268 9.16329787168	NA	NA	NA	chr13	73901188	SNV_replicate_2	1
chr13_73961632	T	A	*	transcript	FALSE	NA	FALSE	K208I	Nkd2	uc007reh.2	uc007reh.2#exon.5	0	0.0	NA	NA	NA	chr13	73961633	SNV_replicate_1,SNV_replicate_2	2
chr13_74078389	G	A	*	intron_splicing	FALSE	NA	TRUE	NA	NA	NA	NA	NA	NA	B3	NA	NA	chr13	74078390	SNV_replicate_1,SNV_replicate_2	2
chr13_74079595	G	T	*	intron_splicing	FALSE	NA	TRUE	NA	NA	NA	NA	NA	NA	NA	NA	NA	chr13	74079596	SNV_replicate_1,SNV_replicate_2	2
chr13_74082198	G	C	*	transcript	FALSE	NA	FALSE	A286P A287P A13P A107P	Brd9	uc007rem.1 uc007rej.1 uc007rek.1 uc007rel.1	uc007rem.1#exon.0 uc007rej.1#exon.7 uc007rek.1#exon.7 uc007rel.1#exon.5	4.85854	0.87690841748 9.31412695054 6.89464766676 2.34849582876	NA	NA	NA	chr13	74082199	SNV_replicate_1,SNV_replicate_2	2
chr13_74197032	T	A	*	intron_splicing	FALSE	NA	TRUE	NA	NA	NA	NA	NA	NA	NA	NA	NA	chr13	74197033	SNV_replicate_1,SNV_replicate_2	2
chr13_74303303	G	A	*	transcript	FALSE	NA	FALSE	S761N S109N	Slc9a3	uc007res.1 uc007ret.1	uc007res.1#exon.15 uc007ret.1#exon.3	0.0041146	0.0074154562986 0.00081374072154	NA	NA	NA	chr13	74303304	SNV_replicate_1,SNV_replicate_2	2
chr13_74311421	C	T	*	intron_splicing	FALSE	NA	TRUE	NA	NA	NA	NA	NA	NA	NA	NA	NA	chr13	74311422	SNV_replicate_1,SNV_replicate_2	2
chr13_74476416	C	T	*	intron_splicing	FALSE	NA	TRUE	NA	NA	NA	NA	NA	NA	AT_rich	NA	NA	chr13	74476417	SNV_replicate_1,SNV_replicate_2	2
chr13_74501236	C	T	*	transcript	FALSE	NA	TRUE	NA	Ccdc127 Lrrc14b	uc007rfd.2 uc007rfe.1	uc007rfd.2#exon.3 uc007rfe.1#exon.0	1.35969	1.39800441025 1.3213843404	NA	NA	NA	chr13	74501237	SNV_replicate_1,SNV_replicate_2	2
chr13_74671463	A	C	*	intron_splicing	FALSE	NA	TRUE	NA	NA	NA	NA	NA	NA	NA	NA	NA	chr13	74671464	SNV_replicate_1,SNV_replicate_2	2
chr13_74795085	T	A	*	transcript	FALSE	NA	FALSE	L166H	Erap1	uc007rfi.1 uc007rfj.1	uc007rfi.1#exon.2 uc007rfj.1#exon.2	14.6103	0.160105037088 29.060526281	NA	NA	NA	chr13	74795086	SNV_replicate_1,SNV_replicate_2	2
chr13_74804191	A	T	*	transcript	FALSE	NA	TRUE	NA	Erap1	uc007rfi.1 uc007rfj.1	uc007rfi.1#exon.9 uc007rfj.1#exon.9	14.6103	0.160105037088 29.060526281	NA	NA	NA	chr13	74804192	SNV_replicate_1,SNV_replicate_2	2
chr13_74810169	A	G	*	intron_splicing	FALSE	NA	TRUE	NA	NA	NA	NA	NA	NA	NA	NA	NA	chr13	74810170	SNV_replicate_2	1
chr13_75227714	T	G	*	intron_splicing	FALSE	NA	TRUE	NA	NA	NA	NA	NA	NA	NA	NA	NA	chr13	75227715	SNV_replicate_1,SNV_replicate_2	2
chr13_75235489	A	T	*	transcript	FALSE	NA	FALSE	N180Y	Pcsk1	uc007rfr.1 uc007rfs.1	uc007rfr.1#exon.3 uc007rfs.1#exon.3	0.000522198	0.0 0.00104439593067	NA	NA	NA	chr13	75235490	SNV_replicate_1,SNV_replicate_2	2
chr13_75282263	T	+TCC	*	intron_splicing	TRUE	NA	TRUE	NA	NA	NA	NA	NA	NA	CT-rich	NA	NA	chr13	75282264	INDEL_replicate_1	1
chr13_75661082	C	A	*	intron_splicing	FALSE	NA	TRUE	NA	NA	NA	NA	NA	NA	NA	NA	NA	chr13	75661083	SNV_replicate_1,SNV_replicate_2	2
chr13_75893899	A	C	*	transcript	FALSE	NA	FALSE	K220T K26T	Ell2	uc007rfu.1 uc007rfv.1	uc007rfu.1#exon.4 uc007rfv.1#exon.4	1.89413	3.66184439158 0.126415267353	NA	NA	NA	chr13	75893900	SNV_replicate_1,SNV_replicate_2	2
chr13_76130546	T	G	*	transcript	FALSE	NA	FALSE	L155R	Spata9 AK020885	uc007rgb.1 uc007rgc.1	uc007rgb.1#exon.3 uc007rgc.1#exon.0	0.127709	0.217769706914 0.0376478985047	NA	NA	NA	chr13	76130547	SNV_replicate_1,SNV_replicate_2	2
chr13_76135893	C	T	*	intron_splicing	FALSE	NA	TRUE	NA	NA	NA	NA	NA	NA	NA	NA	NA	chr13	76135894	SNV_replicate_2	1
chr13_76194349	C	T	*	transcript	FALSE	NA	TRUE	NA	Gpr150	uc007rgg.1	uc007rgg.1#exon.0	0.00124068	0.00124068253323	NA	NA	NA	chr13	76194350	SNV_replicate_1,SNV_replicate_2	2
chr13_76273753	A	T	*	intron_splicing	FALSE	NA	TRUE	NA	NA	NA	NA	NA	NA	(TA)n	NA	NA	chr13	76273754	SNV_replicate_2	1
chr13_76325281	G	C	*	transcript	FALSE	NA	TRUE	NA	Ttc37	uc007rgk.1	uc007rgk.1#exon.43	10.4057	10.4057287699	B1_Mur1	NA	NA	chr13	76325282	SNV_replicate_1	1
chr13_76325282	G	T	*	transcript	FALSE	NA	TRUE	NA	Ttc37	uc007rgk.1	uc007rgk.1#exon.43	10.4057	10.4057287699	B1_Mur1	NA	NA	chr13	76325283	SNV_replicate_1	1
chr13_76388856	G	A	*	intron_splicing	FALSE	NA	TRUE	NA	NA	NA	NA	NA	NA	NA	NA	NA	chr13	76388857	SNV_replicate_1,SNV_replicate_2	2
chr13_76835779	T	A	*	intron_splicing	FALSE	NA	TRUE	NA	NA	NA	NA	NA	NA	NA	NA	NA	chr13	76835780	SNV_replicate_2	1
chr13_76898941	G	T	*	intron_splicing	FALSE	NA	TRUE	NA	NA	NA	NA	NA	NA	NA	NA	NA	chr13	76898942	SNV_replicate_2	1
chr13_76898946	C	T	*	intron_splicing	FALSE	NA	TRUE	NA	NA	NA	NA	NA	NA	NA	NA	NA	chr13	76898947	SNV_replicate_2	1
chr13_77074448	A	C	*	intron_splicing	FALSE	NA	TRUE	NA	NA	NA	NA	NA	NA	NA	NA	NA	chr13	77074449	SNV_replicate_1,SNV_replicate_2	2
chr13_77231574	T	-G	*	intron_splicing	TRUE	NA	TRUE	NA	NA	NA	NA	NA	NA	NA	NA	NA	chr13	77231575	INDEL_replicate_2	1
chr13_77231575	G	T	*	intron_splicing	FALSE	NA	TRUE	NA	NA	NA	NA	NA	NA	NA	NA	NA	chr13	77231576	SNV_replicate_1	1
chr13_77402644	G	T	*	intron_splicing	FALSE	NA	TRUE	NA	NA	NA	NA	NA	NA	NA	NA	NA	chr13	77402645	SNV_replicate_2	1
chr13_78138755	C	T	*	intron_splicing	FALSE	NA	TRUE	NA	NA	NA	NA	NA	NA	NA	NA	NA	chr13	78138756	SNV_replicate_1	1
chr13_78138756	A	T	*	intron_splicing	FALSE	NA	TRUE	NA	NA	NA	NA	NA	NA	NA	NA	NA	chr13	78138757	SNV_replicate_1	1
chr13_78164357	G	C	*	transcript	FALSE	NA	FALSE	V53L	Pou5f2	uc011zcd.1	uc011zcd.1#exon.0	0.00807551	0.00807551460058	NA	NA	NA	chr13	78164358	SNV_replicate_1	1
chr13_78729044	T	+CTCCTCCTC	*	intron_splicing	TRUE	NA	TRUE	NA	NA	NA	NA	NA	NA	NA	NA	NA	chr13	78729045	INDEL_replicate_2	1
chr13_79117751	C	-AG	*	intron_splicing	TRUE	NA	TRUE	NA	NA	NA	NA	NA	NA	RMER17C	NA	NA	chr13	79117752	INDEL_replicate_1	1
chr13_80176655	A	+C	*	intron_splicing	TRUE	NA	TRUE	NA	NA	NA	NA	NA	NA	(CA)n	NA	NA	chr13	80176656	INDEL_replicate_1	1
chr13_80176657	A	-C	*	intron_splicing	TRUE	NA	TRUE	NA	NA	NA	NA	NA	NA	(CA)n	NA	NA	chr13	80176658	INDEL_replicate_1	1
chr13_81584167	T	-AC	*	intron_splicing	TRUE	NA	TRUE	NA	NA	NA	NA	NA	NA	(CA)n	NA	NA	chr13	81584168	INDEL_replicate_2	1
chr13_81657000	T	A	*	transcript	FALSE	NA	TRUE	NA	Gpr98	uc007rhn.1 uc007rho.1 uc007rhp.1 uc007rhq.1	uc007rhn.1#exon.33 uc007rho.1#exon.8 uc007rhp.1#exon.23 uc007rhq.1#exon.29	0.000802629	0.00317769135528 3.28252241523e-05 0.0	NA	NA	NA	chr13	81657001	SNV_replicate_1,SNV_replicate_2	2
chr13_81662332	C	G	*	intron_splicing	FALSE	NA	TRUE	NA	NA	NA	NA	NA	NA	NA	NA	NA	chr13	81662333	SNV_replicate_1,SNV_replicate_2	2
chr13_81698632	C	A	*	transcript	FALSE	NA	FALSE	A1040S A498S A1218S	Gpr98	uc007rhn.1 uc007rhp.1 uc007rhq.1	uc007rhn.1#exon.19 uc007rhp.1#exon.9 uc007rhq.1#exon.15	0.00105923	0.00317769135528 0.0	NA	NA	NA	chr13	81698633	SNV_replicate_1,SNV_replicate_2	2
chr13_81717832	C	A	*	transcript	FALSE	NA	TRUE	NA	Gpr98	uc007rhn.1 uc007rhq.1 uc007rhs.1 uc007rht.1	uc007rhn.1#exon.7 uc007rhq.1#exon.3 uc007rhs.1#exon.7 uc007rht.1#exon.7	0.000794423	0.00317769135528 0.0	NA	NA	NA	chr13	81717833	SNV_replicate_1,SNV_replicate_2	2
chr13_83043047	A	C	*	intron_splicing	FALSE	NA	TRUE	NA	NA	NA	NA	NA	NA	NA	NA	NA	chr13	83043048	SNV_replicate_1	1
chr13_83764911	T	G	*	intron_splicing	FALSE	NA	TRUE	NA	NA	NA	NA	NA	NA	NA	NA	NA	chr13	83764912	SNV_replicate_1,SNV_replicate_2	2
chr13_83948497	G	A	*	intron_splicing	FALSE	NA	TRUE	NA	NA	NA	NA	NA	NA	L1_Mur1	NA	NA	chr13	83948498	SNV_replicate_2	1
chr13_84361921	C	G	*	transcript	FALSE	NA	TRUE	NA	Tmem161b	uc007riq.2 uc007rip.2 uc007rir.2	uc007riq.2#exon.0 uc007rip.2#exon.0 uc007rir.2#exon.0	2.78618	1.5208787036 5.53659075177 1.30108035531	NA	NA	NA	chr13	84361922	SNV_replicate_1,SNV_replicate_2	2
chr13_84434128	G	T	*	intron_splicing	FALSE	NA	TRUE	NA	NA	NA	NA	NA	NA	(TTTG)n	NA	NA	chr13	84434129	SNV_replicate_2	1
chr13_85368430	T	A	*	intron_splicing	FALSE	NA	TRUE	NA	NA	NA	NA	NA	NA	NA	NA	NA	chr13	85368431	SNV_replicate_1,SNV_replicate_2	2
chr13_85397809	A	-TATATATATGTACATG	*	intron_splicing	TRUE	NA	TRUE	NA	NA	NA	NA	NA	NA	(TA)n	NA	NA	chr13	85397810	INDEL_replicate_1	1
chr13_85397811	A	-TATATATGTACATG	*	intron_splicing	TRUE	NA	TRUE	NA	NA	NA	NA	NA	NA	(TA)n	NA	NA	chr13	85397812	INDEL_replicate_2	1
chr13_85397819	G	A	*	intron_splicing	FALSE	NA	TRUE	NA	NA	NA	NA	NA	NA	(TA)n	NA	NA	chr13	85397820	SNV_replicate_1	1
chr13_85397822	C	T	*	intron_splicing	FALSE	NA	TRUE	NA	NA	NA	NA	NA	NA	(TA)n	NA	NA	chr13	85397823	SNV_replicate_1	1
chr13_85397825	G	A	*	intron_splicing	FALSE	NA	TRUE	NA	NA	NA	NA	NA	NA	(TA)n	NA	NA	chr13	85397826	SNV_replicate_1	1
chr13_86531396	A	-G	*	intron_splicing	TRUE	NA	TRUE	NA	NA	NA	NA	NA	NA	NA	NA	NA	chr13	86531397	INDEL_replicate_1,INDEL_replicate_2	2
chr13_87412465	T	-CTC	*	intron_splicing	TRUE	NA	TRUE	NA	NA	NA	NA	NA	NA	(TCC)n	NA	NA	chr13	87412466	INDEL_replicate_1	1
chr13_87596345	T	C	*	intron_splicing	FALSE	NA	TRUE	NA	NA	NA	NA	NA	NA	NA	NA	NA	chr13	87596346	SNV_replicate_1	1
chr13_87922471	T	C	*	intron_splicing	FALSE	NA	TRUE	NA	NA	NA	NA	NA	NA	NA	NA	NA	chr13	87922472	SNV_replicate_2	1
chr13_88712055	A	-AGG	*	intron_splicing	TRUE	NA	TRUE	NA	NA	NA	NA	NA	NA	(GAA)n	NA	NA	chr13	88712056	INDEL_replicate_1,INDEL_replicate_2	2
chr13_89084474	G	C	*	transcript	FALSE	NA	FALSE	G40R	Edil3 Del1	uc007riz.2 uc007rja.2 uc007rjb.2 uc007rjc.2 uc007rjd.2 uc007rje.2	uc007riz.2#exon.1 uc007rja.2#exon.1 uc007rjb.2#exon.1 uc007rjc.2#exon.1 uc007rjd.2#exon.1 uc007rje.2#exon.1	0.171433	0.0 0.00227285960384 0.0237532608555 0.35097114497 0.165548281568 0.486053808395	NA	NA	NA	chr13	89084475	SNV_replicate_1,SNV_replicate_2	2
chr13_89234148	T	-C	*	intron_splicing	TRUE	NA	TRUE	NA	NA	NA	NA	NA	NA	NA	NA	NA	chr13	89234149	INDEL_replicate_2	1
chr13_89320019	T	-A	*	intron_splicing	TRUE	NA	TRUE	NA	NA	NA	NA	NA	NA	NA	NA	NA	chr13	89320020	INDEL_replicate_1,INDEL_replicate_2	2
chr13_89428912	A	-T	*	intron_splicing	TRUE	NA	TRUE	NA	NA	NA	NA	NA	NA	NA	NA	NA	chr13	89428913	INDEL_replicate_1,INDEL_replicate_2	2
chr13_89817873	T	A	*	intron_splicing	FALSE	NA	TRUE	NA	NA	NA	NA	NA	NA	NA	NA	NA	chr13	89817874	SNV_replicate_2	1
chr13_89842409	C	G	*	intron_splicing	FALSE	NA	TRUE	NA	NA	NA	NA	NA	NA	NA	NA	NA	chr13	89842410	SNV_replicate_1,SNV_replicate_2	2
chr13_90080646	C	A	*	transcript	FALSE	NA	FALSE	K265N	Xrcc4	uc007rjn.2	uc007rjn.2#exon.6	8.84468	8.84468018731	NA	NA	NA	chr13	90080647	SNV_replicate_1,SNV_replicate_2	2
chr13_91038204	C	T	*	intron_splicing	FALSE	NA	TRUE	NA	NA	NA	NA	NA	NA	NA	NA	NA	chr13	91038205	SNV_replicate_2	1
chr13_92002965	G	T	*	intron_splicing	FALSE	NA	TRUE	NA	NA	NA	NA	NA	NA	NA	NA	NA	chr13	92002966	SNV_replicate_1,SNV_replicate_2	2
chr13_92122286	A	T	*	transcript	FALSE	NA	TRUE	NA	Rasgrf2	uc007rke.2 uc011zcp.1	uc007rke.2#exon.11 uc011zcp.1#exon.2	0.0179759	0.00630310616494 0.0296487519261	NA	NA	NA	chr13	92122287	SNV_replicate_1,SNV_replicate_2	2
chr13_92123350	C	A	*	intron_splicing	FALSE	NA	TRUE	NA	NA	NA	NA	NA	NA	NA	NA	NA	chr13	92123351	SNV_replicate_1,SNV_replicate_2	2
chr13_92127797	C	G	*	intron_splicing	FALSE	NA	TRUE	NA	NA	NA	NA	NA	NA	(CA)n	NA	NA	chr13	92127798	SNV_replicate_1,SNV_replicate_2	2
chr13_92127799	G	C	*	intron_splicing	FALSE	NA	TRUE	NA	NA	NA	NA	NA	NA	(GA)n	NA	NA	chr13	92127800	SNV_replicate_2	1
chr13_93076875	C	A	*	intron_splicing	FALSE	NA	TRUE	NA	NA	NA	NA	NA	NA	NA	NA	NA	chr13	93076876	SNV_replicate_1,SNV_replicate_2	2
chr13_93194832	G	-GT	*	intron_splicing	TRUE	NA	TRUE	NA	NA	NA	NA	NA	NA	NA	NA	NA	chr13	93194833	INDEL_replicate_2	1
chr13_93208183	T	-G	*	intron_splicing	TRUE	NA	TRUE	NA	NA	NA	NA	NA	NA	NA	NA	NA	chr13	93208184	INDEL_replicate_1,INDEL_replicate_2	2
chr13_93262617	T	A	*	transcript	FALSE	NA	FALSE	Y1422F	Zfyve16	uc007rkq.2	uc007rkq.2#exon.16	6.70944	6.70944063254	NA	NA	NA	chr13	93262618	SNV_replicate_1	1
chr13_93460808	G	T	*	intron_splicing	FALSE	NA	TRUE	NA	NA	NA	NA	NA	NA	NA	NA	NA	chr13	93460809	SNV_replicate_1,SNV_replicate_2	2
chr13_93522229	T	G	*	intron_splicing	FALSE	NA	TRUE	NA	NA	NA	NA	NA	NA	NA	NA	NA	chr13	93522230	SNV_replicate_1	1
chr13_93561227	C	-GGT	*	intron_splicing	TRUE	NA	TRUE	NA	NA	NA	NA	NA	NA	(TGG)n	NA	NA	chr13	93561228	INDEL_replicate_1	1
chr13_93811580	G	+A	*	intron_splicing	TRUE	NA	TRUE	NA	NA	NA	NA	NA	NA	NA	NA	NA	chr13	93811581	INDEL_replicate_1,SNV_replicate_2,INDEL_replicate_2	3
chr13_93818656	C	G	*	intron_splicing	FALSE	NA	TRUE	NA	NA	NA	NA	NA	NA	NA	NA	NA	chr13	93818657	SNV_replicate_2	1
chr13_93833533	C	G	*	transcript	FALSE	NA	FALSE	A3414P A3342P	Cmya5	uc007rkw.2 uc007rky.2	uc007rkw.2#exon.7 uc007rky.2#exon.8	0.00228411	0.00456821378588 0.0	NA	rs46190260	unknown	chr13	93833534	SNV_replicate_1,SNV_replicate_2	2
chr13_93865312	T	C	*	transcript	FALSE	NA	FALSE	Q1074R Q1002R	Cmya5	uc007rkw.2 uc007rky.2	uc007rkw.2#exon.0 uc007rky.2#exon.1	0.00228411	0.00456821378588 0.0	NA	NA	NA	chr13	93865313	SNV_replicate_2	1
chr13_93866744	C	G	*	transcript	FALSE	NA	FALSE	D597H D525H	Cmya5	uc007rkw.2 uc007rky.2	uc007rkw.2#exon.0 uc007rky.2#exon.1	0.00228411	0.00456821378588 0.0	NA	NA	NA	chr13	93866745	SNV_replicate_1,SNV_replicate_2	2
chr13_94162822	A	T	*	intron_splicing	FALSE	NA	TRUE	NA	NA	NA	NA	NA	NA	(TG)n	rs52673495	unknown	chr13	94162823	SNV_replicate_1	1
chr13_94342454	C	-CAGG	*	intron_splicing	TRUE	NA	TRUE	NA	NA	NA	NA	NA	NA	(CAGG)n	NA	NA	chr13	94342455	INDEL_replicate_1	1
chr13_94395552	T	C	*	intron_splicing	FALSE	NA	TRUE	NA	NA	NA	NA	NA	NA	NA	NA	NA	chr13	94395553	SNV_replicate_1,SNV_replicate_2	2
chr13_94397592	C	A	*	transcript	FALSE	NA	TRUE	NA	AK016283	uc007rlh.1	uc007rlh.1#exon.2	0.00396578	0.00396577934026	NA	NA	NA	chr13	94397593	SNV_replicate_1	1
chr13_94417352	A	+GAAG	*	intron_splicing	TRUE	NA	TRUE	NA	NA	NA	NA	NA	NA	GA-rich	NA	NA	chr13	94417353	INDEL_replicate_2	1
chr13_94428279	T	-C	*	intron_splicing	TRUE	NA	TRUE	NA	NA	NA	NA	NA	NA	RMER17B	NA	NA	chr13	94428280	INDEL_replicate_1	1
chr13_94436858	A	-GT	*	intron_splicing	TRUE	NA	TRUE	NA	NA	NA	NA	NA	NA	(TG)n	NA	NA	chr13	94436859	INDEL_replicate_1	1
chr13_94441149	G	C	*	intron_splicing	FALSE	NA	TRUE	NA	NA	NA	NA	NA	NA	NA	NA	NA	chr13	94441150	SNV_replicate_1	1
chr13_94443975	C	T	*	intron_splicing	FALSE	NA	TRUE	NA	NA	NA	NA	NA	NA	MIRc	NA	NA	chr13	94443976	SNV_replicate_2	1
chr13_94481935	C	A	*	intron_splicing	FALSE	NA	TRUE	NA	NA	NA	NA	NA	NA	NA	NA	NA	chr13	94481936	SNV_replicate_1,SNV_replicate_2	2
chr13_94514556	C	-T	*	intron_splicing	TRUE	NA	TRUE	NA	NA	NA	NA	NA	NA	NA	NA	NA	chr13	94514557	INDEL_replicate_1,INDEL_replicate_2	2
chr13_94824494	T	G	*	intron_splicing	FALSE	NA	TRUE	NA	NA	NA	NA	NA	NA	NA	NA	NA	chr13	94824495	SNV_replicate_2	1
chr13_95218307	A	T	*	intron_splicing	FALSE	NA	TRUE	NA	NA	NA	NA	NA	NA	AT_rich	NA	NA	chr13	95218308	SNV_replicate_2	1
chr13_96202210	C	-T	*	intron_splicing	TRUE	NA	TRUE	NA	NA	NA	NA	NA	NA	NA	NA	NA	chr13	96202211	INDEL_replicate_2	1
chr13_96210180	T	A	*	intron_splicing	FALSE	NA	TRUE	NA	NA	NA	NA	NA	NA	NA	rs51864598	unknown	chr13	96210181	SNV_replicate_2	1
chr13_96211998	T	G	*	intron_splicing	FALSE	NA	TRUE	NA	NA	NA	NA	NA	NA	NA	NA	NA	chr13	96211999	SNV_replicate_1,SNV_replicate_2	2
chr13_96213721	G	A	*	transcript	FALSE	NA	TRUE	NA	Crhbp	uc007rmk.2 uc011zcz.1	uc007rmk.2#exon.2 uc011zcz.1#exon.2	0.00732902	0.0146566075618 1.44194770324e-06	NA	NA	NA	chr13	96213722	SNV_replicate_1,SNV_replicate_2	2
chr13_96501397	A	G	*	transcript	FALSE	NA	FALSE	I219T	Iqgap2	uc007rmo.1	uc007rmo.1#exon.7	0.0194146	0.019414619805	NA	NA	NA	chr13	96501398	SNV_replicate_1,SNV_replicate_2	2
chr13_96746051	T	A	*	transcript	FALSE	NA	FALSE	T145S T631S	Sv2c	uc007rmu.1 uc007rms.2 uc007rmt.2	uc007rmu.1#exon.10 uc007rms.2#exon.4 uc007rmt.2#exon.11	0.00547615	0.0062183346656 0.00969417487124 0.000515953755295	NA	NA	NA	chr13	96746052	SNV_replicate_1,SNV_replicate_2	2
chr13_97171676	G	T	*	transcript	FALSE	NA	FALSE	Q298H	Poc5	uc007rmw.2	uc007rmw.2#exon.8	9.07895	9.07895179087	NA	NA	NA	chr13	97171677	SNV_replicate_1,SNV_replicate_2	2
chr13_97205777	G	C	*	intron_splicing	FALSE	NA	TRUE	NA	NA	NA	NA	NA	NA	(C)n	NA	NA	chr13	97205778	SNV_replicate_1	1
chr13_97426080	C	A	*	intron_splicing	FALSE	NA	TRUE	NA	NA	NA	NA	NA	NA	NA	NA	NA	chr13	97426081	SNV_replicate_1,SNV_replicate_2	2
chr13_97783616	C	-AG	*	intron_splicing	TRUE	NA	TRUE	NA	NA	NA	NA	NA	NA	RMER17C	NA	NA	chr13	97783617	INDEL_replicate_2	1
chr13_97892505	C	A	*	intron_splicing	FALSE	NA	TRUE	NA	NA	NA	NA	NA	NA	NA	NA	NA	chr13	97892506	SNV_replicate_1	1
chr13_98709337	C	G	*	intron_splicing	FALSE	NA	TRUE	NA	NA	NA	NA	NA	NA	NA	NA	NA	chr13	98709338	SNV_replicate_1,SNV_replicate_2	2
chr13_98748328	G	T	*	intron_splicing	FALSE	NA	TRUE	NA	NA	NA	NA	NA	NA	NA	NA	NA	chr13	98748329	SNV_replicate_1,SNV_replicate_2	2
chr13_98748742	G	A	*	intron_splicing	FALSE	NA	TRUE	NA	NA	NA	NA	NA	NA	NA	NA	NA	chr13	98748743	SNV_replicate_1,SNV_replicate_2	2
chr13_99027266	G	A	*	intron_splicing	FALSE	NA	TRUE	NA	NA	NA	NA	NA	NA	NA	NA	NA	chr13	99027267	SNV_replicate_1,SNV_replicate_2	2
chr13_99086267	G	-A	*	intron_splicing	TRUE	NA	TRUE	NA	NA	NA	NA	NA	NA	NA	NA	NA	chr13	99086268	INDEL_replicate_1,INDEL_replicate_2	2
chr13_99125892	G	C	*	transcript	FALSE	NA	FALSE	G440A	Foxd1	uc009van.1	uc009van.1#exon.0	1.33411	1.33411172262	NA	NA	NA	chr13	99125893	SNV_replicate_1,SNV_replicate_2	2
chr13_99406743	T	C	*	transcript	FALSE	NA	FALSE	S178G	Tmem174	uc011zdk.1	uc011zdk.1#exon.0	0	0.0	NA	NA	NA	chr13	99406744	SNV_replicate_1,SNV_replicate_2	2
chr13_99633958	G	T	*	intron_splicing	FALSE	NA	TRUE	NA	NA	NA	NA	NA	NA	NA	NA	NA	chr13	99633959	SNV_replicate_2	1
chr13_99804227	C	T	*	intron_splicing	FALSE	NA	TRUE	NA	NA	NA	NA	NA	NA	NA	NA	NA	chr13	99804228	SNV_replicate_2	1
chr13_100016304	C	A	*	transcript	FALSE	NA	FALSE	Q674K	Zfp366	uc007rpl.1	uc007rpl.1#exon.4	0.0428878	0.0428878283115	NA	NA	NA	chr13	100016305	SNV_replicate_1,SNV_replicate_2	2
chr13_100285610	A	+G	*	intron_splicing	TRUE	NA	TRUE	NA	NA	NA	NA	NA	NA	NA	NA	NA	chr13	100285611	INDEL_replicate_1	1
chr13_100434391	T	-GTC	*	intron_splicing	TRUE	NA	TRUE	NA	NA	NA	NA	NA	NA	NA	NA	NA	chr13	100434392	INDEL_replicate_1,INDEL_replicate_2	2
chr13_100669937	C	A	*	transcript	FALSE	NA	FALSE	E86- E73-	Cartpt	uc007rpw.1 uc007rpx.1	uc007rpw.1#exon.1 uc007rpx.1#exon.1	0.00557003	0.0 0.0111400627217	NA	NA	NA	chr13	100669938	SNV_replicate_1,SNV_replicate_2	2
chr13_100813836	A	G	*	intron_splicing	FALSE	NA	TRUE	NA	NA	NA	NA	NA	NA	NA	NA	NA	chr13	100813837	SNV_replicate_1,SNV_replicate_2	2
chr13_100898236	G	A	*	transcript	FALSE	NA	FALSE	S178N	Smn1	uc007rqh.1	uc007rqh.1#exon.4	45.3578	45.3578443795	NA	NA	NA	chr13	100898237	SNV_replicate_2	1
chr13_100924086	G	-A	*	intron_splicing	TRUE	NA	TRUE	NA	NA	NA	NA	NA	NA	NA	NA	NA	chr13	100924087	INDEL_replicate_1,INDEL_replicate_2	2
chr13_100924622	A	C	*	intron_splicing	FALSE	NA	TRUE	NA	NA	NA	NA	NA	NA	NA	NA	NA	chr13	100924623	SNV_replicate_1	1
chr13_100931547	T	G	*	transcript	FALSE	NA	FALSE	E645A	Naip2	uc011zdq.1 uc007rqk.1 uc007rqj.1	uc011zdq.1#exon.9 uc007rqk.1#exon.10 uc007rqj.1#exon.10	0.941836	0.242675796068 2.06413890936 0.518693901776	NA	NA	NA	chr13	100931548	SNV_replicate_1,SNV_replicate_2	2
chr13_100952722	C	G	*	intron_splicing	FALSE	NA	TRUE	NA	NA	NA	NA	NA	NA	(CA)n	NA	NA	chr13	100952723	SNV_replicate_2	1
chr13_100986956	A	G	*	intron_splicing	FALSE	NA	TRUE	NA	NA	NA	NA	NA	NA	NA	NA	NA	chr13	100986957	SNV_replicate_2	1
chr13_100997418	C	G	*	intron_splicing	FALSE	NA	TRUE	NA	NA	NA	NA	NA	NA	RLTR1B	NA	NA	chr13	100997419	SNV_replicate_1	1
chr13_101070407	T	C	*	transcript	FALSE	NA	FALSE	T103A T521A	Naip6 Naip7	uc007rqn.1 uc011zds.1 uc011zdt.1 uc011zdu.1	uc007rqn.1#exon.8 uc011zds.1#exon.9 uc011zdt.1#exon.9 uc011zdu.1#exon.0	0.34333	0.647641899623 0.672332524192 0.0109102749756 0.0424372270813	NA	rs29494764	by-frequency	chr13	101070408	SNV_replicate_1,SNV_replicate_2	2
chr13_101195592	C	A	*	transcript	FALSE	NA	TRUE	NA	Naip1 Naip5	uc011zdv.1 uc007rqr.1 uc007rqs.1 uc011zdw.1	uc011zdv.1#exon.9 uc007rqr.1#exon.9 uc007rqs.1#exon.10 uc011zdw.1#exon.10	0.00623402	9.71803488855e-09 0.0196700284576 0.00290941482077 0.00235664585973	NA	NA	NA	chr13	101195593	SNV_replicate_1,SNV_replicate_2	2
chr13_101203437	C	-TG	*	intron_splicing	TRUE	NA	TRUE	NA	NA	NA	NA	NA	NA	(TG)n	NA	NA	chr13	101203438	INDEL_replicate_2	1
chr13_101251417	G	A	*	intron_splicing	FALSE	NA	TRUE	NA	NA	NA	NA	NA	NA	NA	NA	NA	chr13	101251418	SNV_replicate_2	1
chr13_101355970	A	-T	*	intron_splicing	TRUE	NA	TRUE	NA	NA	NA	NA	NA	NA	NA	NA	NA	chr13	101355971	INDEL_replicate_1,INDEL_replicate_2	2
chr13_101367644	G	T	*	intron_splicing	FALSE	NA	TRUE	NA	NA	NA	NA	NA	NA	NA	NA	NA	chr13	101367645	SNV_replicate_1,SNV_replicate_2	2
chr13_101377723	G	C	*	intron_splicing	FALSE	NA	TRUE	NA	NA	NA	NA	NA	NA	NA	NA	NA	chr13	101377724	SNV_replicate_1,SNV_replicate_2	2
chr13_101397586	G	C	*	transcript	FALSE	NA	FALSE	P235A P444A	Rad17	uc007rrc.1 uc007rrd.1 uc007rre.1	uc007rrc.1#exon.12 uc007rrd.1#exon.12 uc007rre.1#exon.13	5.37327	12.9795153535 2.01813137128 1.12215449496	NA	NA	NA	chr13	101397587	SNV_replicate_1,SNV_replicate_2	2
chr13_101451561	C	A	*	intron_splicing	FALSE	NA	TRUE	NA	NA	NA	NA	NA	NA	NA	NA	NA	chr13	101451562	SNV_replicate_2	1
chr13_101484351	C	G	*	intron_splicing	FALSE	NA	TRUE	NA	NA	NA	NA	NA	NA	NA	NA	NA	chr13	101484352	SNV_replicate_1,SNV_replicate_2	2
chr13_101590822	C	A	*	intron_splicing	FALSE	NA	TRUE	NA	NA	NA	NA	NA	NA	B2_Mm1t	NA	NA	chr13	101590823	SNV_replicate_1,SNV_replicate_2	2
chr13_101678988	C	-T	*	intron_splicing	TRUE	NA	TRUE	NA	NA	NA	NA	NA	NA	NA	NA	NA	chr13	101678989	INDEL_replicate_1	1
chr13_101783851	C	A	*	intron_splicing	FALSE	NA	TRUE	NA	NA	NA	NA	NA	NA	NA	NA	NA	chr13	101783852	SNV_replicate_1,SNV_replicate_2	2
chr13_101808387	G	T	*	intron_splicing	FALSE	NA	TRUE	NA	NA	NA	NA	NA	NA	NA	NA	NA	chr13	101808388	SNV_replicate_1,SNV_replicate_2	2
chr13_102471368	C	G	*	intron_splicing	FALSE	NA	TRUE	NA	NA	NA	NA	NA	NA	NA	NA	NA	chr13	102471369	SNV_replicate_2	1
chr13_103348672	G	-GA	*	intron_splicing	TRUE	NA	TRUE	NA	NA	NA	NA	NA	NA	(GA)n	NA	NA	chr13	103348673	INDEL_replicate_1	1
chr13_103495845	C	T	*	transcript	FALSE	NA	FALSE	P440L	Cd180	uc007rry.1	uc007rry.1#exon.2	0.00345954	0.00345954048463	NA	NA	NA	chr13	103495846	SNV_replicate_1,SNV_replicate_2	2
chr13_103528539	C	G	*	transcript	FALSE	NA	FALSE	E1467Q	Mast4	uc007rsb.2	uc007rsb.2#exon.28	5.01514	5.01513827467	NA	NA	NA	chr13	103528540	SNV_replicate_1,SNV_replicate_2	2
chr13_103541446	C	A	*	intron_splicing	FALSE	NA	TRUE	NA	NA	NA	NA	NA	NA	NA	NA	NA	chr13	103541447	SNV_replicate_1,SNV_replicate_2	2
chr13_103600509	C	G	*	intron_splicing	FALSE	NA	TRUE	NA	NA	NA	NA	NA	NA	G-rich	NA	NA	chr13	103600510	SNV_replicate_1	1
chr13_103600515	A	G	*	intron_splicing	FALSE	NA	TRUE	NA	NA	NA	NA	NA	NA	G-rich	NA	NA	chr13	103600516	SNV_replicate_1	1
chr13_104448286	G	T	*	intron_splicing	FALSE	NA	TRUE	NA	NA	NA	NA	NA	NA	NA	NA	NA	chr13	104448287	SNV_replicate_2	1
chr13_104543320	A	T	*	intron_splicing	FALSE	NA	TRUE	NA	NA	NA	NA	NA	NA	NA	NA	NA	chr13	104543321	SNV_replicate_1,SNV_replicate_2	2
chr13_104564585	C	T	*	transcript	FALSE	NA	TRUE	NA	Srsf12	uc007rsj.1	uc007rsj.1#exon.0	14.2175	14.2175328247	NA	NA	NA	chr13	104564586	SNV_replicate_1	1
chr13_104644820	G	A	*	intron_splicing	FALSE	NA	TRUE	NA	NA	NA	NA	NA	NA	NA	NA	NA	chr13	104644821	SNV_replicate_1	1
chr13_104676217	T	G	*	intron_splicing	FALSE	NA	TRUE	NA	NA	NA	NA	NA	NA	NA	NA	NA	chr13	104676218	SNV_replicate_1,SNV_replicate_2	2
chr13_104863115	G	A	*	intron_splicing	FALSE	NA	TRUE	NA	NA	NA	NA	NA	NA	NA	NA	NA	chr13	104863116	SNV_replicate_2	1
chr13_104921805	T	C	*	intron_splicing	FALSE	NA	TRUE	NA	NA	NA	NA	NA	NA	NA	NA	NA	chr13	104921806	SNV_replicate_1	1
chr13_105219958	T	G	*	intron_splicing	FALSE	NA	TRUE	NA	NA	NA	NA	NA	NA	NA	NA	NA	chr13	105219959	SNV_replicate_1,SNV_replicate_2	2
chr13_105221582	T	A	*	intron_splicing	FALSE	NA	TRUE	NA	NA	NA	NA	NA	NA	NA	NA	NA	chr13	105221583	SNV_replicate_1,SNV_replicate_2	2
chr13_105269532	A	G	*	intron_splicing	FALSE	NA	TRUE	NA	NA	NA	NA	NA	NA	NA	NA	NA	chr13	105269533	SNV_replicate_1,SNV_replicate_2	2
chr13_107350100	T	-AGG	*	intron_splicing	TRUE	NA	TRUE	NA	NA	NA	NA	NA	NA	NA	NA	NA	chr13	107350101	INDEL_replicate_1	1
chr13_107632371	A	C	*	intron_splicing	FALSE	NA	TRUE	NA	NA	NA	NA	NA	NA	NA	NA	NA	chr13	107632372	SNV_replicate_1,SNV_replicate_2	2
chr13_107660959	G	A	*	intron_splicing	FALSE	NA	TRUE	NA	NA	NA	NA	NA	NA	NA	NA	NA	chr13	107660960	SNV_replicate_1,SNV_replicate_2	2
chr13_107666173	A	T	*	intron_splicing	FALSE	NA	TRUE	NA	NA	NA	NA	NA	NA	(CA)n	NA	NA	chr13	107666174	SNV_replicate_1	1
chr13_107688719	A	-G	*	intron_splicing	TRUE	NA	TRUE	NA	NA	NA	NA	NA	NA	NA	NA	NA	chr13	107688720	INDEL_replicate_2	1
chr13_107779894	C	G	*	intron_splicing	FALSE	NA	TRUE	NA	NA	NA	NA	NA	NA	B1F2	NA	NA	chr13	107779895	SNV_replicate_1,SNV_replicate_2	2
chr13_108343572	G	-AA	*	intron_splicing	TRUE	NA	TRUE	NA	NA	NA	NA	NA	NA	(GA)n	NA	NA	chr13	108343573	INDEL_replicate_2	1
chr13_108524146	G	A	*	intron_splicing	FALSE	NA	TRUE	NA	NA	NA	NA	NA	NA	NA	NA	NA	chr13	108524147	SNV_replicate_2	1
chr13_108533393	T	+A	*	intron_splicing	TRUE	NA	TRUE	NA	NA	NA	NA	NA	NA	NA	NA	NA	chr13	108533394	INDEL_replicate_2	1
chr13_108578254	A	C	*	intron_splicing	FALSE	NA	TRUE	NA	NA	NA	NA	NA	NA	NA	NA	NA	chr13	108578255	SNV_replicate_1,SNV_replicate_2	2
chr13_109100939	C	A	*	intron_splicing	FALSE	NA	TRUE	NA	NA	NA	NA	NA	NA	NA	NA	NA	chr13	109100940	SNV_replicate_1,SNV_replicate_2	2
chr13_109138775	G	-C	*	intron_splicing	TRUE	NA	TRUE	NA	NA	NA	NA	NA	NA	NA	NA	NA	chr13	109138776	INDEL_replicate_1	1
chr13_110741606	A	T	*	transcript	FALSE	NA	TRUE	NA	Pde4d	uc007rvg.2 uc007rvj.2 uc007rvl.2 uc007rvm.2 uc007rvn.2	uc007rvg.2#exon.16 uc007rvj.2#exon.14 uc007rvl.2#exon.10 uc007rvm.2#exon.9 uc007rvn.2#exon.9	0.182376	0.0502156724628 0.331165142833 0.175267435675 0.339236644558 0.0159958981078	NA	NA	NA	chr13	110741607	SNV_replicate_1	1
chr13_111754717	C	T	*	intron_splicing	FALSE	NA	TRUE	NA	NA	NA	NA	NA	NA	NA	NA	NA	chr13	111754718	SNV_replicate_1,SNV_replicate_2	2
chr13_112016349	G	+GGA	*	intron_splicing	TRUE	NA	TRUE	NA	NA	NA	NA	NA	NA	(GAA)n	NA	NA	chr13	112016350	INDEL_replicate_1	1
chr13_112151446	C	A	*	intron_splicing	FALSE	NA	TRUE	NA	NA	NA	NA	NA	NA	NA	NA	NA	chr13	112151447	SNV_replicate_1,SNV_replicate_2	2
chr13_112383441	C	A	*	intron_splicing	FALSE	NA	TRUE	NA	NA	NA	NA	NA	NA	NA	NA	NA	chr13	112383442	SNV_replicate_1,SNV_replicate_2	2
chr13_112423902	G	-TC	*	intron_splicing	TRUE	NA	TRUE	NA	NA	NA	NA	NA	NA	NA	NA	NA	chr13	112423903	INDEL_replicate_1	1
chr13_112541334	C	T	*	intron_splicing	FALSE	NA	TRUE	NA	NA	NA	NA	NA	NA	NA	NA	NA	chr13	112541335	SNV_replicate_1,SNV_replicate_2	2
chr13_112562637	C	A	*	intron_splicing	FALSE	NA	TRUE	NA	NA	NA	NA	NA	NA	NA	NA	NA	chr13	112562638	SNV_replicate_1	1
chr13_112566017	A	C	*	intron_splicing	FALSE	NA	TRUE	NA	NA	NA	NA	NA	NA	NA	NA	NA	chr13	112566018	SNV_replicate_1,SNV_replicate_2	2
chr13_113079267	A	T	*	intron_splicing	FALSE	NA	TRUE	NA	NA	NA	NA	NA	NA	(TG)n	NA	NA	chr13	113079268	SNV_replicate_2	1
chr13_113079363	G	A	*	intron_splicing	FALSE	NA	TRUE	NA	NA	NA	NA	NA	NA	NA	NA	NA	chr13	113079364	SNV_replicate_2	1
chr13_113079368	G	A	*	intron_splicing	FALSE	NA	TRUE	NA	NA	NA	NA	NA	NA	NA	NA	NA	chr13	113079369	SNV_replicate_2	1
chr13_113171088	C	A	*	intron_splicing	FALSE	NA	TRUE	NA	NA	NA	NA	NA	NA	NA	NA	NA	chr13	113171089	SNV_replicate_1	1
chr13_113320409	T	C	*	transcript	FALSE	NA	TRUE	NA	Il31ra	uc007rwj.1	uc007rwj.1#exon.12	0.106375	0.106375274372	NA	NA	NA	chr13	113320410	SNV_replicate_1	1
chr13_113323182	C	A	*	transcript	FALSE	NA	TRUE	NA	Il31ra	uc007rwh.1 uc011zep.1 uc011zeq.1 uc007rwi.1 uc007rwj.1 uc007rwk.1	uc007rwh.1#exon.10 uc011zep.1#exon.12 uc011zeq.1#exon.11 uc007rwi.1#exon.11 uc007rwj.1#exon.10 uc007rwk.1#exon.9	0.019647	0.00359411014938 0.0 0.00791237379663 0.106375274372	NA	NA	NA	chr13	113323183	SNV_replicate_1,SNV_replicate_2	2
chr13_113383791	C	T	*	intron_splicing	FALSE	NA	TRUE	NA	NA	NA	NA	NA	NA	NA	NA	NA	chr13	113383792	SNV_replicate_1	1
chr13_113427123	A	-TG	*	intron_splicing	TRUE	NA	TRUE	NA	NA	NA	NA	NA	NA	NA	NA	NA	chr13	113427124	INDEL_replicate_2	1
chr13_113440290	C	-A	*	intron_splicing	TRUE	NA	TRUE	NA	NA	NA	NA	NA	NA	NA	NA	NA	chr13	113440291	INDEL_replicate_2	1
chr13_113493910	T	A	*	transcript	FALSE	NA	FALSE	V224E	AK037026	uc007rwp.1	uc007rwp.1#exon.1	0.0578578	0.0578577699637	NA	NA	NA	chr13	113493911	SNV_replicate_1,SNV_replicate_2	2
chr13_113674977	C	A	*	intron_splicing	FALSE	NA	TRUE	NA	NA	NA	NA	NA	NA	NA	NA	NA	chr13	113674978	SNV_replicate_1,SNV_replicate_2	2
chr13_113735408	G	A	*	intron_splicing	FALSE	NA	TRUE	NA	NA	NA	NA	NA	NA	NA	NA	NA	chr13	113735409	SNV_replicate_1	1
chr13_113789540	T	A	*	transcript	FALSE	NA	TRUE	NA	Gm6320	uc007rxa.1	uc007rxa.1#exon.6	0.255642	0.25564227163	AT_rich	NA	NA	chr13	113789541	SNV_replicate_1	1
chr13_114153095	A	-G	*	intron_splicing	TRUE	NA	TRUE	NA	NA	NA	NA	NA	NA	B1_Mus2	NA	NA	chr13	114153096	INDEL_replicate_1	1
chr13_114408594	C	G	*	transcript	FALSE	NA	TRUE	NA	Snx18	uc007rxh.1 uc007rxg.2	uc007rxh.1#exon.0 uc007rxg.2#exon.0	3.18489	0.0649332152163 6.3048453331	NA	NA	NA	chr13	114408595	SNV_replicate_1,SNV_replicate_2	2
chr13_114453046	C	A	*	intron_splicing	FALSE	NA	TRUE	NA	NA	NA	NA	NA	NA	NA	NA	NA	chr13	114453047	SNV_replicate_2	1
chr13_114551102	C	A	*	intron_splicing	FALSE	NA	TRUE	NA	NA	NA	NA	NA	NA	NA	NA	NA	chr13	114551103	SNV_replicate_2	1
chr13_114712761	G	-A	*	intron_splicing	TRUE	NA	TRUE	NA	NA	NA	NA	NA	NA	NA	NA	NA	chr13	114712762	INDEL_replicate_2	1
chr13_115262406	T	-TTC	*	intron_splicing	TRUE	NA	TRUE	NA	NA	NA	NA	NA	NA	(TTC)n	NA	NA	chr13	115262407	INDEL_replicate_1	1
chr13_115782417	C	A	*	intron_splicing	FALSE	NA	TRUE	NA	NA	NA	NA	NA	NA	NA	NA	NA	chr13	115782418	SNV_replicate_1,SNV_replicate_2	2
chr13_115955115	C	A	*	intron_splicing	FALSE	NA	TRUE	NA	NA	NA	NA	NA	NA	NA	NA	NA	chr13	115955116	SNV_replicate_1	1
chr13_116561306	C	T	*	intron_splicing	FALSE	NA	TRUE	NA	NA	NA	NA	NA	NA	NA	NA	NA	chr13	116561307	SNV_replicate_1	1
chr13_117658505	T	G	*	intron_splicing	FALSE	NA	TRUE	NA	NA	NA	NA	NA	NA	NA	NA	NA	chr13	117658506	SNV_replicate_2	1
chr13_117665459	C	A	*	intron_splicing	FALSE	NA	TRUE	NA	NA	NA	NA	NA	NA	NA	NA	NA	chr13	117665460	SNV_replicate_1,SNV_replicate_2	2
chr13_117804843	T	-GG	*	intron_splicing	TRUE	NA	TRUE	NA	NA	NA	NA	NA	NA	NA	NA	NA	chr13	117804844	INDEL_replicate_2	1
chr13_118754984	C	-CTT	*	intron_splicing	TRUE	NA	TRUE	NA	NA	NA	NA	NA	NA	(TCC)n	NA	NA	chr13	118754985	INDEL_replicate_1	1
chr13_118796167	A	+TTTC	*	intron_splicing	TRUE	NA	TRUE	NA	NA	NA	NA	NA	NA	NA	NA	NA	chr13	118796168	INDEL_replicate_1	1
chr13_118836158	G	C	*	intron_splicing	FALSE	NA	TRUE	NA	NA	NA	NA	NA	NA	NA	NA	NA	chr13	118836159	SNV_replicate_1,SNV_replicate_2	2
chr13_119594853	T	+G	*	intron_splicing	TRUE	NA	TRUE	NA	NA	NA	NA	NA	NA	NA	NA	NA	chr13	119594854	INDEL_replicate_1	1
chr13_120044620	C	A	*	intron_splicing	FALSE	NA	TRUE	NA	NA	NA	NA	NA	NA	Lx7	NA	NA	chr13	120044621	SNV_replicate_1	1
chr13_120266614	C	A	*	transcript	FALSE	NA	FALSE	T484K	4833420G17Rik	uc011zex.1 uc007rzj.2 uc007rzh.2 uc007rzi.2	uc011zex.1#exon.9 uc007rzj.2#exon.8 uc007rzh.2#exon.9 uc007rzi.2#exon.8	2.74396	0.80799962417 5.62447169752 3.04543785162 1.49792234382	NA	NA	NA	chr13	120266615	SNV_replicate_1,SNV_replicate_2	2
chr13_120266615	A	G	*	transcript	FALSE	NA	TRUE	NA	4833420G17Rik	uc011zex.1 uc007rzj.2 uc007rzh.2 uc007rzi.2	uc011zex.1#exon.9 uc007rzj.2#exon.8 uc007rzh.2#exon.9 uc007rzi.2#exon.8	2.74396	0.80799962417 5.62447169752 3.04543785162 1.49792234382	NA	NA	NA	chr13	120266616	SNV_replicate_1,SNV_replicate_2	2
chr13_120281373	T	C	*	intron_splicing	FALSE	NA	TRUE	NA	NA	NA	NA	NA	NA	NA	NA	NA	chr13	120281374	SNV_replicate_1	1
chr13_120281382	T	C	*	intron_splicing	FALSE	NA	TRUE	NA	NA	NA	NA	NA	NA	NA	NA	NA	chr13	120281383	SNV_replicate_1,SNV_replicate_2	2
chr13_120281445	A	T	*	transcript	FALSE	NA	FALSE	Q2L	Gm7120 EG633640	uc007rzl.1 uc007rzm.1 uc011zey.1	uc007rzl.1#exon.1 uc007rzm.1#exon.1 uc011zey.1#exon.1	3.90163	5.01858363707 0.404702515855 6.28160109269	NA	NA	NA	chr13	120281446	SNV_replicate_1,SNV_replicate_2	2
chr13_120281615	C	T	*	transcript	FALSE	NA	FALSE	L59F	Gm7120 EG633640	uc007rzl.1 uc007rzm.1 uc011zey.1	uc007rzl.1#exon.1 uc007rzm.1#exon.1 uc011zey.1#exon.1	3.90163	5.01858363707 0.404702515855 6.28160109269	NA	NA	NA	chr13	120281616	SNV_replicate_1,SNV_replicate_2	2
chr13_120281734	G	T	*	transcript	FALSE	NA	TRUE	NA	Gm7120 EG633640	uc007rzl.1 uc007rzm.1 uc011zey.1	uc007rzl.1#exon.1 uc007rzm.1#exon.1 uc011zey.1#exon.1	3.90163	5.01858363707 0.404702515855 6.28160109269	NA	NA	NA	chr13	120281735	SNV_replicate_1,SNV_replicate_2	2
chr13_120281953	G	T	*	transcript	FALSE	NA	TRUE	NA	EG633640	uc007rzm.1	uc007rzm.1#exon.1	0.404703	0.404702515855	NA	NA	NA	chr13	120281954	SNV_replicate_1,SNV_replicate_2	2
chr13_120282084	G	C	*	transcript	FALSE	NA	TRUE	NA	EG633640	uc007rzm.1	uc007rzm.1#exon.1	0.404703	0.404702515855	NA	NA	NA	chr13	120282085	SNV_replicate_2	1
chr13_120283762	T	C	*	transcript	FALSE	NA	TRUE	NA	EG633640	uc007rzm.1	uc007rzm.1#exon.1	0.404703	0.404702515855	NA	NA	NA	chr13	120283763	SNV_replicate_2	1
chr13_120283985	T	C	*	transcript	FALSE	NA	TRUE	NA	EG633640 Gm7120	uc007rzm.1 uc007rzl.1 uc011zey.1	uc007rzm.1#exon.1 uc007rzl.1#exon.2 uc011zey.1#exon.2	3.90163	0.404702515855 5.01858363707 6.28160109269	NA	NA	NA	chr13	120283986	SNV_replicate_1,SNV_replicate_2	2
chr13_120284284	T	A	*	transcript	FALSE	NA	TRUE	NA	EG633640 Gm7120	uc007rzm.1 uc007rzl.1 uc011zey.1	uc007rzm.1#exon.1 uc007rzl.1#exon.2 uc011zey.1#exon.2	3.90163	0.404702515855 5.01858363707 6.28160109269	NA	NA	NA	chr13	120284285	SNV_replicate_1,SNV_replicate_2	2
chr13_120284290	G	A	*	transcript	FALSE	NA	TRUE	NA	EG633640 Gm7120	uc007rzm.1 uc007rzl.1 uc011zey.1	uc007rzm.1#exon.1 uc007rzl.1#exon.2 uc011zey.1#exon.2	3.90163	0.404702515855 5.01858363707 6.28160109269	NA	NA	NA	chr13	120284291	SNV_replicate_1,SNV_replicate_2	2
chr12_3200526	A	C	*	intron_splicing	FALSE	NA	TRUE	NA	NA	NA	NA	NA	NA	NA	NA	NA	chr12	3200527	SNV_replicate_1	1
chr12_3442301	G	T	*	intron_splicing	FALSE	NA	TRUE	NA	NA	NA	NA	NA	NA	NA	NA	NA	chr12	3442302	SNV_replicate_1,SNV_replicate_2	2
chr12_3474759	G	A	*	transcript	FALSE	NA	TRUE	NA	Asxl2	uc007mwt.1	uc007mwt.1#exon.0	0.583777	0.583776758537	NA	NA	NA	chr12	3474760	SNV_replicate_2	1
chr12_3484352	C	T	*	intron_splicing	FALSE	NA	TRUE	NA	NA	NA	NA	NA	NA	T-rich	NA	NA	chr12	3484353	SNV_replicate_1,SNV_replicate_2	2
chr12_3590682	T	-TC	*	intron_splicing	TRUE	NA	TRUE	NA	NA	NA	NA	NA	NA	(TC)n	NA	NA	chr12	3590683	INDEL_replicate_1	1
chr12_3773458	G	T	*	intron_splicing	FALSE	NA	TRUE	NA	NA	NA	NA	NA	NA	NA	NA	NA	chr12	3773459	SNV_replicate_1,SNV_replicate_2	2
chr12_3810513	A	-CC	*	intron_splicing	TRUE	NA	TRUE	NA	NA	NA	NA	NA	NA	NA	NA	NA	chr12	3810514	INDEL_replicate_2	1
chr12_3901439	G	T	*	intron_splicing	FALSE	NA	TRUE	NA	NA	NA	NA	NA	NA	NA	NA	NA	chr12	3901440	SNV_replicate_1,SNV_replicate_2	2
chr12_3904200	G	T	*	transcript	FALSE	NA	FALSE	W791L W572L	Dnmt3a	uc007mxb.1 uc007mxc.1 uc007mxd.1	uc007mxb.1#exon.19 uc007mxc.1#exon.19 uc007mxd.1#exon.14	1.26185	1.55028598887 2.20573439876 0.029542141993	NA	NA	NA	chr12	3904201	SNV_replicate_1,SNV_replicate_2	2
chr12_3966329	T	A	*	transcript	FALSE	NA	TRUE	NA	Efr3b	uc011yjt.1 uc007mxh.1	uc011yjt.1#exon.18 uc007mxh.1#exon.22	0.375016	0.0324142866964 0.717617211138	NA	NA	NA	chr12	3966330	SNV_replicate_1,SNV_replicate_2	2
chr12_3973782	C	T	*	intron_splicing	FALSE	NA	TRUE	NA	NA	NA	NA	NA	NA	NA	NA	NA	chr12	3973783	SNV_replicate_1,SNV_replicate_2	2
chr12_3973783	A	T	*	intron_splicing	FALSE	NA	TRUE	NA	NA	NA	NA	NA	NA	NA	NA	NA	chr12	3973784	SNV_replicate_1,SNV_replicate_2	2
chr12_3976590	C	G	*	intron_splicing	FALSE	NA	TRUE	NA	NA	NA	NA	NA	NA	NA	NA	NA	chr12	3976591	SNV_replicate_1,SNV_replicate_2	2
chr12_3984449	T	G	*	intron_splicing	FALSE	NA	TRUE	NA	NA	NA	NA	NA	NA	NA	NA	NA	chr12	3984450	SNV_replicate_1,SNV_replicate_2	2
chr12_4000727	C	T	*	intron_splicing	FALSE	NA	TRUE	NA	NA	NA	NA	NA	NA	NA	NA	NA	chr12	4000728	SNV_replicate_1,SNV_replicate_2	2
chr12_4196597	C	A	*	intron_splicing	FALSE	NA	TRUE	NA	NA	NA	NA	NA	NA	NA	NA	NA	chr12	4196598	SNV_replicate_1,SNV_replicate_2	2
chr12_4227911	C	T	*	intron_splicing	FALSE	NA	TRUE	NA	NA	NA	NA	NA	NA	NA	NA	NA	chr12	4227912	SNV_replicate_1,SNV_replicate_2	2
chr12_4739837	G	C	*	intron_splicing	FALSE	NA	TRUE	NA	NA	NA	NA	NA	NA	NA	NA	NA	chr12	4739838	SNV_replicate_1,SNV_replicate_2	2
chr12_4833397	G	T	*	intron_splicing	FALSE	NA	TRUE	NA	NA	NA	NA	NA	NA	NA	NA	NA	chr12	4833398	SNV_replicate_1,SNV_replicate_2	2
chr12_4858590	C	A	*	transcript	FALSE	NA	FALSE	T547K	BC068281	uc007myl.2 uc007mym.2 uc007myn.2	uc007myl.2#exon.2 uc007mym.2#exon.1 uc007myn.2#exon.1	1.54232	2.69675218431 0.670945789185 1.25926288544	NA	NA	NA	chr12	4858591	SNV_replicate_1,SNV_replicate_2	2
chr12_4861915	T	A	*	intron_splicing	FALSE	NA	TRUE	NA	NA	NA	NA	NA	NA	B1_Mur1	NA	NA	chr12	4861916	SNV_replicate_1,SNV_replicate_2	2
chr12_4872149	C	T	*	intron_splicing	FALSE	NA	TRUE	NA	NA	NA	NA	NA	NA	NA	NA	NA	chr12	4872150	SNV_replicate_1,SNV_replicate_2	2
chr12_4873335	C	A	*	intron_splicing	FALSE	NA	TRUE	NA	NA	NA	NA	NA	NA	NA	NA	NA	chr12	4873336	SNV_replicate_1,SNV_replicate_2	2
chr12_4877228	C	T	*	transcript	FALSE	NA	TRUE	NA	Mfsd2b	uc011yjx.1	uc011yjx.1#exon.2	0.164929	0.164928995101	NA	NA	NA	chr12	4877229	SNV_replicate_1,SNV_replicate_2	2
chr12_4887743	C	G	*	intron_splicing	FALSE	NA	TRUE	NA	NA	NA	NA	NA	NA	B1_Mus2	NA	NA	chr12	4887744	SNV_replicate_2	1
chr12_4898283	A	G	*	intron_splicing	FALSE	NA	TRUE	NA	NA	NA	NA	NA	NA	NA	NA	NA	chr12	4898284	SNV_replicate_1,SNV_replicate_2	2
chr12_5019022	T	C	*	intron_splicing	FALSE	NA	TRUE	NA	NA	NA	NA	NA	NA	CT-rich	NA	NA	chr12	5019023	SNV_replicate_1,SNV_replicate_2	2
chr12_5205023	C	T	*	intron_splicing	FALSE	NA	TRUE	NA	NA	NA	NA	NA	NA	NA	NA	NA	chr12	5205024	SNV_replicate_1,SNV_replicate_2	2
chr12_5596742	C	A	*	intron_splicing	FALSE	NA	TRUE	NA	NA	NA	NA	NA	NA	NA	NA	NA	chr12	5596743	SNV_replicate_1,SNV_replicate_2	2
chr12_5649870	G	T	*	intron_splicing	FALSE	NA	TRUE	NA	NA	NA	NA	NA	NA	NA	NA	NA	chr12	5649871	SNV_replicate_2	1
chr12_5650001	C	T	*	intron_splicing	FALSE	NA	TRUE	NA	NA	NA	NA	NA	NA	NA	NA	NA	chr12	5650002	SNV_replicate_1,SNV_replicate_2	2
chr12_7989954	A	T	*	transcript	FALSE	NA	TRUE	NA	Apob	uc007mzd.2 uc007mzf.2	uc007mzd.2#exon.4 uc007mzf.2#exon.4	0.0134624	0.000200937796801 0.0267238947916	NA	NA	NA	chr12	7989955	SNV_replicate_1,SNV_replicate_2	2
chr12_7992262	G	A	*	intron_splicing	FALSE	NA	TRUE	NA	NA	NA	NA	NA	NA	NA	NA	NA	chr12	7992263	SNV_replicate_1,SNV_replicate_2	2
chr12_7992263	A	G	*	intron_splicing	FALSE	NA	TRUE	NA	NA	NA	NA	NA	NA	NA	NA	NA	chr12	7992264	SNV_replicate_1,SNV_replicate_2	2
chr12_7992738	A	C	*	intron_splicing	FALSE	NA	TRUE	NA	NA	NA	NA	NA	NA	NA	NA	NA	chr12	7992739	SNV_replicate_2	1
chr12_7997425	G	A	*	intron_splicing	FALSE	NA	TRUE	NA	NA	NA	NA	NA	NA	NA	rs51514130	unknown	chr12	7997426	SNV_replicate_1,SNV_replicate_2	2
chr12_8004816	G	C	*	transcript	FALSE	NA	FALSE	G997R	Apob	uc007mzf.2	uc007mzf.2#exon.18	0.0267239	0.0267238947916	NA	NA	NA	chr12	8004817	SNV_replicate_1,SNV_replicate_2	2
chr12_8011783	G	T	*	transcript	FALSE	NA	FALSE	V1326L	Apob	uc007mzf.2	uc007mzf.2#exon.24	0.0267239	0.0267238947916	NA	NA	NA	chr12	8011784	SNV_replicate_1,SNV_replicate_2	2
chr12_8305214	C	T	*	transcript	FALSE	NA	FALSE	R296H	Gdf7	uc007mzl.1	uc007mzl.1#exon.1	0.0262064	0.0262064097109	NA	NA	NA	chr12	8305215	SNV_replicate_1,SNV_replicate_2	2
chr12_8305383	G	T	*	transcript	FALSE	NA	FALSE	P240T	Gdf7	uc007mzl.1	uc007mzl.1#exon.1	0.0262064	0.0262064097109	NA	NA	NA	chr12	8305384	SNV_replicate_1,SNV_replicate_2	2
chr12_8308614	C	+A	*	transcript	TRUE	TRUE	FALSE	NA	Gdf7	uc007mzl.1	uc007mzl.1#exon.0	0.0262064	0.0262064097109	GC_rich	NA	NA	chr12	8308615	INDEL_replicate_1,INDEL_replicate_2	2
chr12_8330853	A	-GAG	*	transcript	TRUE	FALSE	FALSE	NA	Hs1bp3	uc007mzo.2	uc007mzo.2#exon.3	13.3841	13.3841225281	(GGA)n	NA	NA	chr12	8330854	INDEL_replicate_2	1
chr12_8428801	C	-CCTTCCTTCCTT	*	intron_splicing	TRUE	NA	TRUE	NA	NA	NA	NA	NA	NA	(TTCC)n	NA	NA	chr12	8428802	INDEL_replicate_1	1
chr12_8506131	C	T	*	transcript	FALSE	NA	FALSE	V103I	Rhob	uc007mzp.1	uc007mzp.1#exon.0	16.7051	16.7051492697	NA	NA	NA	chr12	8506132	SNV_replicate_1,SNV_replicate_2	2
chr12_8647979	G	-C	*	intron_splicing	TRUE	NA	TRUE	NA	NA	NA	NA	NA	NA	GC_rich	NA	NA	chr12	8647980	INDEL_replicate_2	1
chr12_8716017	A	T	*	intron_splicing	FALSE	NA	TRUE	NA	NA	NA	NA	NA	NA	NA	NA	NA	chr12	8716018	SNV_replicate_1,SNV_replicate_2	2
chr12_8929175	G	T	*	intron_splicing	FALSE	NA	TRUE	NA	NA	NA	NA	NA	NA	NA	NA	NA	chr12	8929176	SNV_replicate_1,SNV_replicate_2	2
chr12_8989573	G	A	*	transcript	FALSE	NA	TRUE	NA	Wdr35	uc007nah.2 uc007nai.2 uc007naj.2 uc007nak.2	uc007nah.2#exon.5 uc007nai.2#exon.5 uc007naj.2#exon.5 uc007nak.2#exon.5	1.04608	0.136977806766 0.0462124861239 0.406318880343 3.59482597747	NA	NA	NA	chr12	8989574	SNV_replicate_1,SNV_replicate_2	2
chr12_9011059	C	T	*	intron_splicing	FALSE	NA	TRUE	NA	NA	NA	NA	NA	NA	NA	NA	NA	chr12	9011060	SNV_replicate_1	1
chr12_9019325	A	G	*	intron_splicing	FALSE	NA	TRUE	NA	NA	NA	NA	NA	NA	NA	NA	NA	chr12	9019326	SNV_replicate_1,SNV_replicate_2	2
chr12_9029406	T	A	*	transcript	FALSE	NA	TRUE	NA	Wdr35	uc007nai.2	uc007nai.2#exon.22	0.0462125	0.0462124861239	NA	NA	NA	chr12	9029407	SNV_replicate_1,SNV_replicate_2	2
chr12_9041894	G	T	*	transcript	FALSE	NA	FALSE	G103V	Ttc32	uc007nam.1	uc007nam.1#exon.1	0.139983	0.139983393534	NA	NA	NA	chr12	9041895	SNV_replicate_1,SNV_replicate_2	2
chr12_9042542	C	T	*	transcript	FALSE	NA	TRUE	NA	Ttc32	uc007nam.1	uc007nam.1#exon.1	0.139983	0.139983393534	NA	NA	NA	chr12	9042543	SNV_replicate_1	1
chr12_9436307	C	T	*	intron_splicing	FALSE	NA	TRUE	NA	NA	NA	NA	NA	NA	NA	NA	NA	chr12	9436308	SNV_replicate_1,SNV_replicate_2	2
chr12_9461556	A	-CC	*	intron_splicing	TRUE	NA	TRUE	NA	NA	NA	NA	NA	NA	NA	NA	NA	chr12	9461557	INDEL_replicate_1,INDEL_replicate_2	2
chr12_9461720	G	T	*	intron_splicing	FALSE	NA	TRUE	NA	NA	NA	NA	NA	NA	NA	NA	NA	chr12	9461721	SNV_replicate_1,SNV_replicate_2	2
chr12_9586665	C	T	*	intron_splicing	FALSE	NA	TRUE	NA	NA	NA	NA	NA	NA	NA	NA	NA	chr12	9586666	SNV_replicate_1,SNV_replicate_2	2
chr12_10160756	C	A	*	intron_splicing	FALSE	NA	TRUE	NA	NA	NA	NA	NA	NA	NA	NA	NA	chr12	10160757	SNV_replicate_1,SNV_replicate_2	2
chr12_10162718	T	G	*	intron_splicing	FALSE	NA	TRUE	NA	NA	NA	NA	NA	NA	NA	NA	NA	chr12	10162719	SNV_replicate_1,SNV_replicate_2	2
chr12_10163451	C	G	*	intron_splicing	FALSE	NA	TRUE	NA	NA	NA	NA	NA	NA	NA	NA	NA	chr12	10163452	SNV_replicate_1,SNV_replicate_2	2
chr12_10164440	T	C	*	intron_splicing	FALSE	NA	TRUE	NA	NA	NA	NA	NA	NA	NA	NA	NA	chr12	10164441	SNV_replicate_1,SNV_replicate_2	2
chr12_11106773	C	A	*	intron_splicing	FALSE	NA	TRUE	NA	NA	NA	NA	NA	NA	NA	NA	NA	chr12	11106774	SNV_replicate_1,SNV_replicate_2	2
chr12_11295921	C	T	*	intron_splicing	FALSE	NA	TRUE	NA	NA	NA	NA	NA	NA	NA	NA	NA	chr12	11295922	SNV_replicate_1	1
chr12_11321748	C	-G	*	intron_splicing	TRUE	NA	TRUE	NA	NA	NA	NA	NA	NA	NA	NA	NA	chr12	11321749	INDEL_replicate_1	1
chr12_11393419	A	C	*	intron_splicing	FALSE	NA	TRUE	NA	NA	NA	NA	NA	NA	(CA)n	NA	NA	chr12	11393420	SNV_replicate_1,SNV_replicate_2	2
chr12_13238188	C	T	*	intron_splicing	FALSE	NA	TRUE	NA	NA	NA	NA	NA	NA	NA	NA	NA	chr12	13238189	SNV_replicate_2	1
chr12_13252621	C	A	*	intron_splicing	FALSE	NA	TRUE	NA	NA	NA	NA	NA	NA	NA	NA	NA	chr12	13252622	SNV_replicate_1,SNV_replicate_2	2
chr12_13448467	T	A	*	intron_splicing	FALSE	NA	TRUE	NA	NA	NA	NA	NA	NA	NA	NA	NA	chr12	13448468	SNV_replicate_1,SNV_replicate_2	2
chr12_13490681	G	T	*	transcript	FALSE	NA	FALSE	Q905H Q1030H Q1837H	Nbas	uc007nbj.2 uc011ykj.1 uc007nbk.2	uc007nbj.2#exon.43 uc011ykj.1#exon.26 uc007nbk.2#exon.19	2.32068	5.30681859083 0.378159335905 1.27706149081	NA	NA	NA	chr12	13490682	SNV_replicate_1,SNV_replicate_2	2
chr12_13760124	G	C	*	intron_splicing	FALSE	NA	TRUE	NA	NA	NA	NA	NA	NA	NA	NA	NA	chr12	13760125	SNV_replicate_1,SNV_replicate_2	2
chr12_13795933	T	A	*	intron_splicing	FALSE	NA	TRUE	NA	NA	NA	NA	NA	NA	NA	NA	NA	chr12	13795934	SNV_replicate_1,SNV_replicate_2	2
chr12_14501982	G	-T	*	intron_splicing	TRUE	NA	TRUE	NA	NA	NA	NA	NA	NA	NA	NA	NA	chr12	14501983	INDEL_replicate_1	1
chr12_14908634	T	A	*	intron_splicing	FALSE	NA	TRUE	NA	NA	NA	NA	NA	NA	NA	NA	NA	chr12	14908635	SNV_replicate_1	1
chr12_14937310	C	G	*	intron_splicing	FALSE	NA	TRUE	NA	NA	NA	NA	NA	NA	NA	NA	NA	chr12	14937311	SNV_replicate_1	1
chr12_15111283	A	C	*	intron_splicing	FALSE	NA	TRUE	NA	NA	NA	NA	NA	NA	NA	NA	NA	chr12	15111284	SNV_replicate_1	1
chr12_15735401	A	C	*	intron_splicing	FALSE	NA	TRUE	NA	NA	NA	NA	NA	NA	NA	NA	NA	chr12	15735402	SNV_replicate_1,SNV_replicate_2	2
chr12_16551617	C	T	*	intron_splicing	FALSE	NA	TRUE	NA	NA	NA	NA	NA	NA	NA	NA	NA	chr12	16551618	SNV_replicate_1,SNV_replicate_2	2
chr12_16660265	G	C	*	intron_splicing	FALSE	NA	TRUE	NA	NA	NA	NA	NA	NA	NA	NA	NA	chr12	16660266	SNV_replicate_1,SNV_replicate_2	2
chr12_16660990	A	-ACAC	*	intron_splicing	TRUE	NA	TRUE	NA	NA	NA	NA	NA	NA	NA	NA	NA	chr12	16660991	INDEL_replicate_1	1
chr12_16703561	C	A	*	transcript	FALSE	NA	FALSE	C1171F C1143F	Greb1 Kiaa0575	uc007nbz.1 uc007nca.1 uc011ykk.1	uc007nbz.1#exon.21 uc007nca.1#exon.6 uc011ykk.1#exon.20	0.0153601	0.0445560321177 0.00152437855375 0.0	NA	NA	NA	chr12	16703562	SNV_replicate_1	1
chr12_16827078	A	C	*	transcript	FALSE	NA	FALSE	K107T K142T	E2f6	uc007ncc.2 uc007ncf.2 uc007nce.2	uc007ncc.2#exon.5 uc007ncf.2#exon.4 uc007nce.2#exon.3	1.69228	0.180976562354 2.03309823235 2.86276268478	NA	NA	NA	chr12	16827079	SNV_replicate_1,SNV_replicate_2	2
chr12_16955585	G	T	*	intron_splicing	FALSE	NA	TRUE	NA	NA	NA	NA	NA	NA	B2_Mm2	NA	NA	chr12	16955586	SNV_replicate_1,SNV_replicate_2	2
chr12_16979679	A	G	*	intron_splicing	FALSE	NA	TRUE	NA	NA	NA	NA	NA	NA	NA	NA	NA	chr12	16979680	SNV_replicate_1,SNV_replicate_2	2
chr12_17240416	G	A	*	intron_splicing	FALSE	NA	TRUE	NA	NA	NA	NA	NA	NA	NA	NA	NA	chr12	17240417	SNV_replicate_1,SNV_replicate_2	2
chr12_17307956	T	A	*	transcript	FALSE	NA	TRUE	NA	Atp6v1c2 Atp6c2	uc007ncq.1 uc007ncs.2 uc007ncr.2 uc007nct.2	uc007ncq.1#exon.1 uc007ncs.2#exon.5 uc007ncr.2#exon.4 uc007nct.2#exon.4	0.0134636	0.040217276404 0.0 0.0136369923468	NA	NA	NA	chr12	17307957	SNV_replicate_1,SNV_replicate_2	2
chr12_17364897	T	-C	*	intron_splicing	TRUE	NA	TRUE	NA	NA	NA	NA	NA	NA	NA	NA	NA	chr12	17364898	INDEL_replicate_1,INDEL_replicate_2	2
chr12_17375320	G	T	*	intron_splicing	FALSE	NA	TRUE	NA	NA	NA	NA	NA	NA	NA	NA	NA	chr12	17375321	SNV_replicate_1,SNV_replicate_2	2
chr12_17888867	G	T	*	transcript	FALSE	NA	TRUE	NA	BC031503	uc007ncz.1	uc007ncz.1#exon.0	1.13909	1.13908544698	NA	NA	NA	chr12	17888868	SNV_replicate_1,SNV_replicate_2	2
chr12_18070782	G	T	*	intron_splicing	FALSE	NA	TRUE	NA	NA	NA	NA	NA	NA	NA	NA	NA	chr12	18070783	SNV_replicate_1,SNV_replicate_2	2
chr12_18142961	G	T	*	intron_splicing	FALSE	NA	TRUE	NA	NA	NA	NA	NA	NA	NA	NA	NA	chr12	18142962	SNV_replicate_1,SNV_replicate_2	2
chr12_18193200	T	G	*	intron_splicing	FALSE	NA	TRUE	NA	NA	NA	NA	NA	NA	NA	NA	NA	chr12	18193201	SNV_replicate_1,SNV_replicate_2	2
chr12_18193521	G	T	*	intron_splicing	FALSE	NA	TRUE	NA	NA	NA	NA	NA	NA	NA	NA	NA	chr12	18193522	SNV_replicate_1,SNV_replicate_2	2
chr12_18194625	G	T	*	intron_splicing	FALSE	NA	TRUE	NA	NA	NA	NA	NA	NA	NA	NA	NA	chr12	18194626	SNV_replicate_2	1
chr12_18223908	G	T	*	intron_splicing	FALSE	NA	TRUE	NA	NA	NA	NA	NA	NA	NA	NA	NA	chr12	18223909	SNV_replicate_1,SNV_replicate_2	2
chr12_18339795	C	A	*	intron_splicing	FALSE	NA	TRUE	NA	NA	NA	NA	NA	NA	NA	NA	NA	chr12	18339796	SNV_replicate_1,SNV_replicate_2	2
chr12_18371612	G	T	*	intron_splicing	FALSE	NA	TRUE	NA	NA	NA	NA	NA	NA	NA	NA	NA	chr12	18371613	SNV_replicate_1,SNV_replicate_2	2
chr12_18509429	C	T	*	intron_splicing	FALSE	NA	TRUE	NA	NA	NA	NA	NA	NA	NA	NA	NA	chr12	18509430	SNV_replicate_1	1
chr12_18512512	A	C	*	intron_splicing	FALSE	NA	TRUE	NA	NA	NA	NA	NA	NA	NA	NA	NA	chr12	18512513	SNV_replicate_1,SNV_replicate_2	2
chr12_18860185	G	T	*	intron_splicing	FALSE	NA	TRUE	NA	NA	NA	NA	NA	NA	NA	NA	NA	chr12	18860186	SNV_replicate_1	1
chr12_19102380	C	T	*	intron_splicing	FALSE	NA	TRUE	NA	NA	NA	NA	NA	NA	NA	NA	NA	chr12	19102381	SNV_replicate_1,SNV_replicate_2	2
chr12_19223901	C	A	*	intron_splicing	FALSE	NA	TRUE	NA	NA	NA	NA	NA	NA	NA	NA	NA	chr12	19223902	SNV_replicate_1	1
chr12_19602165	C	A	*	intron_splicing	FALSE	NA	TRUE	NA	NA	NA	NA	NA	NA	NA	NA	NA	chr12	19602166	SNV_replicate_1	1
chr12_19612815	G	T	*	intron_splicing	FALSE	NA	TRUE	NA	NA	NA	NA	NA	NA	NA	NA	NA	chr12	19612816	SNV_replicate_1,SNV_replicate_2	2
chr12_19666537	C	A	*	intron_splicing	FALSE	NA	TRUE	NA	NA	NA	NA	NA	NA	NA	NA	NA	chr12	19666538	SNV_replicate_1,SNV_replicate_2	2
chr12_19710181	G	C	*	intron_splicing	FALSE	NA	TRUE	NA	NA	NA	NA	NA	NA	NA	NA	NA	chr12	19710182	SNV_replicate_1,SNV_replicate_2	2
chr12_19894882	C	A	*	intron_splicing	FALSE	NA	TRUE	NA	NA	NA	NA	NA	NA	NA	NA	NA	chr12	19894883	SNV_replicate_1,SNV_replicate_2	2
chr12_19956539	T	C	*	intron_splicing	FALSE	NA	TRUE	NA	NA	NA	NA	NA	NA	NA	NA	NA	chr12	19956540	SNV_replicate_1,SNV_replicate_2	2
chr12_19956716	G	T	*	intron_splicing	FALSE	NA	TRUE	NA	NA	NA	NA	NA	NA	NA	NA	NA	chr12	19956717	SNV_replicate_1,SNV_replicate_2	2
chr12_20144787	T	G	*	intron_splicing	FALSE	NA	TRUE	NA	NA	NA	NA	NA	NA	URR1A	NA	NA	chr12	20144788	SNV_replicate_1,SNV_replicate_2	2
chr12_20240005	G	T	*	intron_splicing	FALSE	NA	TRUE	NA	NA	NA	NA	NA	NA	MMERGLN-int	NA	NA	chr12	20240006	SNV_replicate_1	1
chr12_20283657	C	G	*	intron_splicing	FALSE	NA	TRUE	NA	NA	NA	NA	NA	NA	(GGGA)n	NA	NA	chr12	20283658	SNV_replicate_2	1
chr12_20283660	G	-GA	*	intron_splicing	TRUE	NA	TRUE	NA	NA	NA	NA	NA	NA	(GGGA)n	NA	NA	chr12	20283661	INDEL_replicate_2	1
chr12_20318673	C	T	*	intron_splicing	FALSE	NA	TRUE	NA	NA	NA	NA	NA	NA	NA	NA	NA	chr12	20318674	SNV_replicate_1	1
chr12_20513886	C	A	*	intron_splicing	FALSE	NA	TRUE	NA	NA	NA	NA	NA	NA	NA	NA	NA	chr12	20513887	SNV_replicate_2	1
chr12_20804265	A	T	*	intron_splicing	FALSE	NA	TRUE	NA	NA	NA	NA	NA	NA	NA	NA	NA	chr12	20804266	SNV_replicate_1,SNV_replicate_2	2
chr12_20821008	C	+G	*	intron_splicing	TRUE	NA	TRUE	NA	NA	NA	NA	NA	NA	NA	NA	NA	chr12	20821009	INDEL_replicate_1,INDEL_replicate_2	2
chr12_20821009	C	A	*	intron_splicing	FALSE	NA	TRUE	NA	NA	NA	NA	NA	NA	NA	NA	NA	chr12	20821010	SNV_replicate_1,SNV_replicate_2	2
chr12_20821591	C	A	*	transcript	FALSE	NA	TRUE	NA	1700030C10Rik	uc007nde.2	uc007nde.2#exon.0	2.05712	2.05712102567	NA	NA	NA	chr12	20821592	SNV_replicate_2	1
chr12_20962471	T	+G	*	intron_splicing	TRUE	NA	TRUE	NA	NA	NA	NA	NA	NA	NA	NA	NA	chr12	20962472	INDEL_replicate_1	1
chr12_21118074	G	C	*	intron_splicing	FALSE	NA	TRUE	NA	NA	NA	NA	NA	NA	NA	NA	NA	chr12	21118075	SNV_replicate_1,SNV_replicate_2	2
chr12_21219014	G	C	*	transcript	FALSE	NA	FALSE	D260H D257H	Asap2	uc007ndi.1 uc007ndj.1 uc011ykr.1 uc007ndk.1	uc007ndi.1#exon.8 uc007ndj.1#exon.8 uc011ykr.1#exon.8 uc007ndk.1#exon.8	2.56186	0.0 9.76857815983 0.248534433932 0.230331197942	NA	NA	NA	chr12	21219015	SNV_replicate_1,SNV_replicate_2	2
chr12_21326930	C	T	*	transcript	FALSE	NA	TRUE	NA	Iah1	uc007nds.1	uc007nds.1#exon.3	1.0391	1.03909619912	NA	NA	NA	chr12	21326931	SNV_replicate_1,SNV_replicate_2	2
chr12_21333835	T	-C	*	intron_splicing	TRUE	NA	TRUE	NA	NA	NA	NA	NA	NA	NA	NA	NA	chr12	21333836	INDEL_replicate_2	1
chr12_21342854	G	T	*	intron_splicing	FALSE	NA	TRUE	NA	NA	NA	NA	NA	NA	NA	NA	NA	chr12	21342855	SNV_replicate_1,SNV_replicate_2	2
chr12_21560280	G	T	*	intron_splicing	FALSE	NA	TRUE	NA	NA	NA	NA	NA	NA	NA	NA	NA	chr12	21560281	SNV_replicate_1,SNV_replicate_2	2
chr12_21634742	G	T	*	intron_splicing	FALSE	NA	TRUE	NA	NA	NA	NA	NA	NA	NA	NA	NA	chr12	21634743	SNV_replicate_1	1
chr12_21634743	G	T	*	intron_splicing	FALSE	NA	TRUE	NA	NA	NA	NA	NA	NA	NA	NA	NA	chr12	21634744	SNV_replicate_1	1
chr12_21954867	T	G	*	intron_splicing	FALSE	NA	TRUE	NA	NA	NA	NA	NA	NA	NA	NA	NA	chr12	21954868	SNV_replicate_2	1
chr12_21955118	C	A	*	intron_splicing	FALSE	NA	TRUE	NA	NA	NA	NA	NA	NA	NA	NA	NA	chr12	21955119	SNV_replicate_1,SNV_replicate_2	2
chr12_22745325	G	T	*	intron_splicing	FALSE	NA	TRUE	NA	NA	NA	NA	NA	NA	NA	NA	NA	chr12	22745326	SNV_replicate_1,SNV_replicate_2	2
chr12_23167709	T	C	*	intron_splicing	FALSE	NA	TRUE	NA	NA	NA	NA	NA	NA	NA	NA	NA	chr12	23167710	SNV_replicate_1,SNV_replicate_2	2
chr12_23255168	A	G	*	intron_splicing	FALSE	NA	TRUE	NA	NA	NA	NA	NA	NA	NA	NA	NA	chr12	23255169	SNV_replicate_1,SNV_replicate_2	2
chr12_23272729	G	T	*	intron_splicing	FALSE	NA	TRUE	NA	NA	NA	NA	NA	NA	MurSatRep1	NA	NA	chr12	23272730	SNV_replicate_1,SNV_replicate_2	2
chr12_23346816	C	G	*	intron_splicing	FALSE	NA	TRUE	NA	NA	NA	NA	NA	NA	RMER17D2	NA	NA	chr12	23346817	SNV_replicate_2	1
chr12_24319580	G	T	*	intron_splicing	FALSE	NA	TRUE	NA	NA	NA	NA	NA	NA	NA	NA	NA	chr12	24319581	SNV_replicate_1,SNV_replicate_2	2
chr12_24418558	G	-TC	*	intron_splicing	TRUE	NA	TRUE	NA	NA	NA	NA	NA	NA	NA	NA	NA	chr12	24418559	INDEL_replicate_2	1
chr12_24485690	C	-CG	*	intron_splicing	TRUE	NA	TRUE	NA	NA	NA	NA	NA	NA	NA	NA	NA	chr12	24485691	INDEL_replicate_1,INDEL_replicate_2	2
chr12_24485695	G	T	*	intron_splicing	FALSE	NA	TRUE	NA	NA	NA	NA	NA	NA	NA	NA	NA	chr12	24485696	SNV_replicate_2	1
chr12_24500445	A	-AC	*	intron_splicing	TRUE	NA	TRUE	NA	NA	NA	NA	NA	NA	NA	NA	NA	chr12	24500446	INDEL_replicate_1	1
chr12_24782127	G	A	*	transcript	FALSE	NA	TRUE	NA	Gm4983	uc007neh.1	uc007neh.1#exon.0	0.0363314	0.0363314125508	NA	NA	NA	chr12	24782128	SNV_replicate_1,SNV_replicate_2	2
chr12_24863796	C	G	*	intron_splicing	FALSE	NA	TRUE	NA	NA	NA	NA	NA	NA	NA	NA	NA	chr12	24863797	SNV_replicate_1,SNV_replicate_2	2
chr12_24987416	A	-G	*	intron_splicing	TRUE	NA	TRUE	NA	NA	NA	NA	NA	NA	NA	NA	NA	chr12	24987417	INDEL_replicate_1	1
chr12_24991348	C	A	*	intron_splicing	FALSE	NA	TRUE	NA	NA	NA	NA	NA	NA	NA	NA	NA	chr12	24991349	SNV_replicate_1,SNV_replicate_2	2
chr12_25067561	A	C	*	intron_splicing	FALSE	NA	TRUE	NA	NA	NA	NA	NA	NA	NA	NA	NA	chr12	25067562	SNV_replicate_1,SNV_replicate_2	2
chr12_25194237	G	A	*	intron_splicing	FALSE	NA	TRUE	NA	NA	NA	NA	NA	NA	NA	NA	NA	chr12	25194238	SNV_replicate_1,SNV_replicate_2	2
chr12_25257563	G	T	*	intron_splicing	FALSE	NA	TRUE	NA	NA	NA	NA	NA	NA	NA	NA	NA	chr12	25257564	SNV_replicate_1	1
chr12_25259635	C	-TG	*	intron_splicing	TRUE	NA	TRUE	NA	NA	NA	NA	NA	NA	NA	NA	NA	chr12	25259636	INDEL_replicate_1	1
chr12_25299164	C	T	*	intron_splicing	FALSE	NA	TRUE	NA	NA	NA	NA	NA	NA	NA	NA	NA	chr12	25299165	SNV_replicate_1,SNV_replicate_2	2
chr12_25562982	T	-G	*	intron_splicing	TRUE	NA	TRUE	NA	NA	NA	NA	NA	NA	NA	NA	NA	chr12	25562983	INDEL_replicate_1,INDEL_replicate_2	2
chr12_25624029	T	G	*	intron_splicing	FALSE	NA	TRUE	NA	NA	NA	NA	NA	NA	NA	NA	NA	chr12	25624030	SNV_replicate_1,SNV_replicate_2	2
chr12_25624361	A	-C	*	intron_splicing	TRUE	NA	TRUE	NA	NA	NA	NA	NA	NA	NA	NA	NA	chr12	25624362	INDEL_replicate_1,INDEL_replicate_2	2
chr12_25632748	C	+A	*	intron_splicing	TRUE	NA	TRUE	NA	NA	NA	NA	NA	NA	B4A	NA	NA	chr12	25632749	INDEL_replicate_1,INDEL_replicate_2	2
chr12_25633208	G	T	*	transcript	FALSE	NA	FALSE	A141S A282S A148S A250S	Mboat2	uc007neu.1 uc007nev.1 uc007new.1 uc007nex.1	uc007neu.1#exon.7 uc007nev.1#exon.6 uc007new.1#exon.4 uc007nex.1#exon.4	5.72572	16.2764460763 6.18678074511 0.134871302727 0.304789823429	NA	NA	NA	chr12	25633209	SNV_replicate_1,SNV_replicate_2	2
chr12_25636463	G	A	*	intron_splicing	FALSE	NA	TRUE	NA	NA	NA	NA	NA	NA	NA	NA	NA	chr12	25636464	SNV_replicate_1,SNV_replicate_2	2
chr12_25643901	C	A	*	transcript	FALSE	NA	TRUE	NA	Mboat2	uc007neu.1 uc007nev.1 uc007new.1 uc007nex.1	uc007neu.1#exon.12 uc007nev.1#exon.11 uc007new.1#exon.9 uc007nex.1#exon.9	5.72572	16.2764460763 6.18678074511 0.134871302727 0.304789823429	NA	NA	NA	chr12	25643902	SNV_replicate_1	1
chr12_25723384	G	T	*	transcript	FALSE	NA	TRUE	NA	Kidins220	uc007nfa.1 uc007nfb.2 uc007nfc.1 uc007nfd.1	uc007nfa.1#exon.23 uc007nfb.2#exon.23 uc007nfc.1#exon.17 uc007nfd.1#exon.2	5.63711	13.5108560712 4.83328667618 3.55787661504 0.64641399437	NA	NA	NA	chr12	25723385	SNV_replicate_1,SNV_replicate_2	2
chr12_25726080	G	T	*	intron_splicing	FALSE	NA	TRUE	NA	NA	NA	NA	NA	NA	NA	NA	NA	chr12	25726081	SNV_replicate_1,SNV_replicate_2	2
chr12_26289353	A	-G	*	intron_splicing	TRUE	NA	TRUE	NA	NA	NA	NA	NA	NA	(GA)n	NA	NA	chr12	26289354	INDEL_replicate_1	1
chr12_26414378	A	-AGG	*	intron_splicing	TRUE	NA	TRUE	NA	NA	NA	NA	NA	NA	(GGA)n	NA	NA	chr12	26414379	INDEL_replicate_1,INDEL_replicate_2	2
chr12_26995627	C	T	*	transcript	FALSE	NA	TRUE	NA	Rnf144a	uc007nff.1 uc007nfg.1	uc007nff.1#exon.9 uc007nfg.1#exon.8	0.0086536	0.0 0.017307191273	NA	NA	NA	chr12	26995628	SNV_replicate_1,SNV_replicate_2	2
chr12_27012212	G	-A	*	intron_splicing	TRUE	NA	TRUE	NA	NA	NA	NA	NA	NA	NA	rs29128996	by-frequency	chr12	27012213	INDEL_replicate_2	1
chr12_27012561	C	A	*	intron_splicing	FALSE	NA	TRUE	NA	NA	NA	NA	NA	NA	Lx8	NA	NA	chr12	27012562	SNV_replicate_1,SNV_replicate_2	2
chr12_27024148	G	T	*	intron_splicing	FALSE	NA	TRUE	NA	NA	NA	NA	NA	NA	NA	NA	NA	chr12	27024149	SNV_replicate_2	1
chr12_27171172	G	A	*	intron_splicing	FALSE	NA	TRUE	NA	NA	NA	NA	NA	NA	NA	NA	NA	chr12	27171173	SNV_replicate_1,SNV_replicate_2	2
chr12_28025902	T	-A	*	transcript	TRUE	NA	TRUE	NA	Sox11	uc007nfn.2	uc007nfn.2#exon.0	0.0254518	0.0254517674962	AT_rich	NA	NA	chr12	28025903	INDEL_replicate_1,INDEL_replicate_2	2
chr12_28164867	G	-T	*	intron_splicing	TRUE	NA	TRUE	NA	NA	NA	NA	NA	NA	NA	NA	NA	chr12	28164868	INDEL_replicate_1	1
chr12_29220506	C	A	*	intron_splicing	FALSE	NA	TRUE	NA	NA	NA	NA	NA	NA	NA	rs48149773	unknown	chr12	29220507	SNV_replicate_1,SNV_replicate_2	2
chr12_29280148	C	A	*	transcript	FALSE	NA	FALSE	Q129H	Colec11	uc007nfr.1	uc007nfr.1#exon.5	0.0880104	0.0880103897519	NA	NA	NA	chr12	29280149	SNV_replicate_1,SNV_replicate_2	2
chr12_29284008	T	A	*	intron_splicing	FALSE	NA	TRUE	NA	NA	NA	NA	NA	NA	NA	NA	NA	chr12	29284009	SNV_replicate_1,SNV_replicate_2	2
chr12_29284044	C	-AT	*	intron_splicing	TRUE	NA	TRUE	NA	NA	NA	NA	NA	NA	NA	NA	NA	chr12	29284045	INDEL_replicate_2	1
chr12_29284111	C	T	*	intron_splicing	FALSE	NA	TRUE	NA	NA	NA	NA	NA	NA	(TC)n	NA	NA	chr12	29284112	SNV_replicate_2	1
chr12_29364123	A	G	*	intron_splicing	FALSE	NA	TRUE	NA	NA	NA	NA	NA	NA	RSINE1	NA	NA	chr12	29364124	SNV_replicate_1,SNV_replicate_2	2
chr12_29544151	G	T	*	transcript	FALSE	NA	FALSE	Q184H	Tssc1	uc007ngb.2	uc007ngb.2#exon.5	7.71322	7.71322181063	NA	NA	NA	chr12	29544152	SNV_replicate_1,SNV_replicate_2	2
chr12_29549397	G	T	*	intron_splicing	FALSE	NA	TRUE	NA	NA	NA	NA	NA	NA	NA	NA	NA	chr12	29549398	SNV_replicate_1,SNV_replicate_2	2
chr12_29571365	T	G	*	intron_splicing	FALSE	NA	TRUE	NA	NA	NA	NA	NA	NA	L1MEf	NA	NA	chr12	29571366	SNV_replicate_1,SNV_replicate_2	2
chr12_30161267	T	-GAGA	*	intron_splicing	TRUE	NA	TRUE	NA	NA	NA	NA	NA	NA	NA	rs29134955	by-frequency	chr12	30161268	INDEL_replicate_1	1
chr12_30534560	C	A	*	intron_splicing	FALSE	NA	TRUE	NA	NA	NA	NA	NA	NA	NA	NA	NA	chr12	30534561	SNV_replicate_1,SNV_replicate_2	2
chr12_30536369	C	A	*	intron_splicing	FALSE	NA	TRUE	NA	NA	NA	NA	NA	NA	NA	NA	NA	chr12	30536370	SNV_replicate_1,SNV_replicate_2	2
chr12_30595526	T	C	*	intron_splicing	FALSE	NA	TRUE	NA	NA	NA	NA	NA	NA	NA	NA	NA	chr12	30595527	SNV_replicate_1,SNV_replicate_2	2
chr12_30687416	C	G	*	transcript	FALSE	NA	TRUE	NA	Pxdn	uc007ngl.2 uc007ngm.2	uc007ngl.2#exon.16 uc007ngm.2#exon.1	18.8553	37.6586977681 0.0519549758626	NA	NA	NA	chr12	30687417	SNV_replicate_1,SNV_replicate_2	2
chr12_30691609	C	G	*	intron_splicing	FALSE	NA	TRUE	NA	NA	NA	NA	NA	NA	NA	NA	NA	chr12	30691610	SNV_replicate_2	1
chr12_30777703	G	A	*	intron_splicing	FALSE	NA	TRUE	NA	NA	NA	NA	NA	NA	NA	NA	NA	chr12	30777704	SNV_replicate_1,SNV_replicate_2	2
chr12_31269245	G	A	*	intron_splicing	FALSE	NA	TRUE	NA	NA	NA	NA	NA	NA	NA	NA	NA	chr12	31269246	SNV_replicate_1	1
chr12_31624237	G	T	*	intron_splicing	FALSE	NA	TRUE	NA	NA	NA	NA	NA	NA	NA	NA	NA	chr12	31624238	SNV_replicate_1	1
chr12_31704334	G	T	*	intron_splicing	FALSE	NA	TRUE	NA	NA	NA	NA	NA	NA	NA	NA	NA	chr12	31704335	SNV_replicate_1,SNV_replicate_2	2
chr12_31784575	G	-C	*	intron_splicing	TRUE	NA	TRUE	NA	NA	NA	NA	NA	NA	RLTR19-int	NA	NA	chr12	31784576	INDEL_replicate_1,INDEL_replicate_2	2
chr12_31967704	C	A	*	intron_splicing	FALSE	NA	TRUE	NA	NA	NA	NA	NA	NA	(A)n	NA	NA	chr12	31967705	SNV_replicate_1,SNV_replicate_2	2
chr12_32008716	A	T	*	intron_splicing	FALSE	NA	TRUE	NA	NA	NA	NA	NA	NA	NA	NA	NA	chr12	32008717	SNV_replicate_1,SNV_replicate_2	2
chr12_32012566	A	T	*	transcript	FALSE	NA	FALSE	S1697C	Lamb1	uc007nhd.1	uc007nhd.1#exon.30	27.5757	27.575672864	NA	NA	NA	chr12	32012567	SNV_replicate_1,SNV_replicate_2	2
chr12_32132885	G	C	*	intron_splicing	FALSE	NA	TRUE	NA	NA	NA	NA	NA	NA	NA	NA	NA	chr12	32132886	SNV_replicate_1,SNV_replicate_2	2
chr12_32134243	A	C	*	intron_splicing	FALSE	NA	TRUE	NA	NA	NA	NA	NA	NA	(TTTA)n	NA	NA	chr12	32134244	SNV_replicate_1,SNV_replicate_2	2
chr12_32149523	G	A	*	intron_splicing	FALSE	NA	TRUE	NA	NA	NA	NA	NA	NA	NA	NA	NA	chr12	32149524	SNV_replicate_1,SNV_replicate_2	2
chr12_32214301	A	G	*	intron_splicing	FALSE	NA	TRUE	NA	NA	NA	NA	NA	NA	NA	NA	NA	chr12	32214302	SNV_replicate_1	1
chr12_32319223	T	C	*	transcript	FALSE	NA	TRUE	NA	Bcap29	uc007nhp.1 uc007nhq.2	uc007nhp.1#exon.0 uc007nhq.2#exon.1	18.5781	1.678878484 35.4772866973	NA	NA	NA	chr12	32319224	SNV_replicate_1,SNV_replicate_2	2
chr12_32339697	T	C	*	intron_splicing	FALSE	NA	TRUE	NA	NA	NA	NA	NA	NA	NA	NA	NA	chr12	32339698	SNV_replicate_1,SNV_replicate_2	2
chr12_32889659	T	C	*	transcript	FALSE	NA	FALSE	R398G	Pik3cg	uc011ylh.1 uc007nib.2 uc007nic.2 uc007nia.1	uc011ylh.1#exon.1 uc007nib.2#exon.1 uc007nic.2#exon.1 uc007nia.1#exon.1	0.000264199	0.0 0.00105679719125	NA	NA	NA	chr12	32889660	SNV_replicate_1,SNV_replicate_2	2
chr12_32890560	G	T	*	transcript	FALSE	NA	TRUE	NA	Pik3cg	uc011ylh.1 uc007nib.2 uc007nic.2 uc007nia.1	uc011ylh.1#exon.1 uc007nib.2#exon.1 uc007nic.2#exon.1 uc007nia.1#exon.1	0.000264199	0.0 0.00105679719125	NA	NA	NA	chr12	32890561	SNV_replicate_1,SNV_replicate_2	2
chr12_33395855	T	C	*	intron_splicing	FALSE	NA	TRUE	NA	NA	NA	NA	NA	NA	NA	NA	NA	chr12	33395856	SNV_replicate_1,SNV_replicate_2	2
chr12_33720058	A	-C	*	intron_splicing	TRUE	NA	TRUE	NA	NA	NA	NA	NA	NA	NA	NA	NA	chr12	33720059	INDEL_replicate_1,INDEL_replicate_2	2
chr12_33745186	G	T	*	transcript	FALSE	NA	FALSE	P68H P321H	1110049B09Rik Cdhr3	uc007nik.1 uc007nij.1	uc007nik.1#exon.1 uc007nij.1#exon.7	0.012009	0.0142588983262 0.00975912787525	NA	NA	NA	chr12	33745187	SNV_replicate_1,SNV_replicate_2	2
chr12_33765188	C	A	*	transcript	FALSE	NA	FALSE	G171W	Cdhr3	uc007nij.1	uc007nij.1#exon.3	0.00975913	0.00975912787525	NA	NA	NA	chr12	33765189	SNV_replicate_1,SNV_replicate_2	2
chr12_34043661	G	A	*	transcript	FALSE	NA	TRUE	NA	Atxn7l1	uc007niq.2 uc007nir.1 uc007nis.2	uc007niq.2#exon.5 uc007nir.1#exon.5 uc007nis.2#exon.1	0.419279	0.841758864755 0.284193147413 0.131883519664	NA	NA	NA	chr12	34043662	SNV_replicate_1,SNV_replicate_2	2
chr12_34052509	G	T	*	transcript	FALSE	NA	FALSE	A602S A391S	Atxn7l1	uc007niq.2 uc007nir.1 uc007nis.2	uc007niq.2#exon.7 uc007nir.1#exon.7 uc007nis.2#exon.4	0.419279	0.841758864755 0.284193147413 0.131883519664	NA	NA	NA	chr12	34052510	SNV_replicate_1,SNV_replicate_2	2
chr12_34052881	G	C	*	transcript	FALSE	NA	FALSE	A726P A515P	Atxn7l1	uc007niq.2 uc007nis.2	uc007niq.2#exon.7 uc007nis.2#exon.4	0.486821	0.841758864755 0.131883519664	NA	NA	NA	chr12	34052882	SNV_replicate_1,SNV_replicate_2	2
chr12_34086043	C	A	*	intron_splicing	FALSE	NA	TRUE	NA	NA	NA	NA	NA	NA	NA	NA	NA	chr12	34086044	SNV_replicate_1	1
chr12_34180978	C	T	*	intron_splicing	FALSE	NA	TRUE	NA	NA	NA	NA	NA	NA	NA	NA	NA	chr12	34180979	SNV_replicate_1,SNV_replicate_2	2
chr12_34614252	C	A	*	intron_splicing	FALSE	NA	TRUE	NA	NA	NA	NA	NA	NA	NA	NA	NA	chr12	34614253	SNV_replicate_2	1
chr12_34643231	G	A	*	transcript	FALSE	NA	TRUE	NA	Twist1	uc007niw.1	uc007niw.1#exon.0	11.7218	11.7217613553	NA	NA	NA	chr12	34643232	SNV_replicate_1,SNV_replicate_2	2
chr12_34643575	T	+C	*	intron_splicing	TRUE	NA	TRUE	NA	NA	NA	NA	NA	NA	NA	NA	NA	chr12	34643576	INDEL_replicate_1	1
chr12_34988286	G	A	*	intron_splicing	FALSE	NA	TRUE	NA	NA	NA	NA	NA	NA	NA	NA	NA	chr12	34988287	SNV_replicate_1	1
chr12_35058851	G	T	*	transcript	FALSE	NA	FALSE	T534K T536K T23K T492K	Hdac9	uc007nja.1 uc007njb.1 uc007njc.2 uc007niy.1 uc007niz.1	uc007nja.1#exon.10 uc007njb.1#exon.9 uc007njc.2#exon.11 uc007niy.1#exon.0 uc007niz.1#exon.13	0.0015382	0.0 0.00617005340052 0.00152096356112	NA	NA	NA	chr12	35058852	SNV_replicate_1,SNV_replicate_2	2
chr12_35116981	G	A	*	intron_splicing	FALSE	NA	TRUE	NA	NA	NA	NA	NA	NA	NA	NA	NA	chr12	35116982	SNV_replicate_1	1
chr12_36193151	A	C	*	intron_splicing	FALSE	NA	TRUE	NA	NA	NA	NA	NA	NA	NA	NA	NA	chr12	36193152	SNV_replicate_1	1
chr12_36545486	C	T	*	intron_splicing	FALSE	NA	TRUE	NA	NA	NA	NA	NA	NA	T-rich	NA	NA	chr12	36545487	SNV_replicate_1,SNV_replicate_2	2
chr12_36913445	T	G	*	transcript	FALSE	NA	FALSE	M222R M176R	Ankmy2	uc007njs.2 uc007njt.2 uc007nju.1	uc007njs.2#exon.5 uc007njt.2#exon.5 uc007nju.1#exon.3	3.29723	0.0956835482883 9.51438091568 0.281639720708	NA	NA	NA	chr12	36913446	SNV_replicate_2	1
chr12_37970257	A	C	*	intron_splicing	FALSE	NA	TRUE	NA	NA	NA	NA	NA	NA	NA	NA	NA	chr12	37970258	SNV_replicate_1,SNV_replicate_2	2
chr12_38708582	A	G	*	transcript	FALSE	NA	FALSE	Q19R	Dgkb	uc007nki.1 uc007nkj.1 uc007nkk.1 uc007nkl.1	uc007nki.1#exon.1 uc007nkj.1#exon.1 uc007nkk.1#exon.1 uc007nkl.1#exon.1	0.00858109	0.0343243526434 0.0	NA	NA	NA	chr12	38708583	SNV_replicate_1,SNV_replicate_2	2
chr12_38863199	C	A	*	transcript	FALSE	NA	FALSE	L261M L195M L254M	Dgkb	uc007nki.1 uc007nkj.1 uc007nkk.1 uc007nkl.1 uc007nkm.1 uc007nkn.1	uc007nki.1#exon.9 uc007nkj.1#exon.8 uc007nkk.1#exon.9 uc007nkl.1#exon.8 uc007nkm.1#exon.8 uc007nkn.1#exon.7	0.00572073	0.0343243526434 0.0	NA	NA	NA	chr12	38863200	SNV_replicate_1,SNV_replicate_2	2
chr12_38916834	G	A	*	intron_splicing	FALSE	NA	TRUE	NA	NA	NA	NA	NA	NA	NA	NA	NA	chr12	38916835	SNV_replicate_1	1
chr12_39467839	G	A	*	intron_splicing	FALSE	NA	TRUE	NA	NA	NA	NA	NA	NA	NA	NA	NA	chr12	39467840	SNV_replicate_2	1
chr12_39509597	C	A	*	intron_splicing	FALSE	NA	TRUE	NA	NA	NA	NA	NA	NA	NA	NA	NA	chr12	39509598	SNV_replicate_1,SNV_replicate_2	2
chr12_39587797	A	G	*	intron_splicing	FALSE	NA	TRUE	NA	NA	NA	NA	NA	NA	(TG)n	NA	NA	chr12	39587798	SNV_replicate_2	1
chr12_39725202	G	T	*	intron_splicing	FALSE	NA	TRUE	NA	NA	NA	NA	NA	NA	NA	NA	NA	chr12	39725203	SNV_replicate_1,SNV_replicate_2	2
chr12_40806190	C	A	*	transcript	FALSE	NA	FALSE	G397W	Scin	uc007nkw.2 uc011yln.1	uc007nkw.2#exon.7 uc011yln.1#exon.7	0.857746	1.7154923846 0.0	NA	NA	NA	chr12	40806191	SNV_replicate_1,SNV_replicate_2	2
chr12_40807346	T	A	*	intron_splicing	FALSE	NA	TRUE	NA	NA	NA	NA	NA	NA	(TC)n	NA	NA	chr12	40807347	SNV_replicate_1	1
chr12_41358200	A	T	*	transcript	FALSE	NA	FALSE	Y104F	mKIAA0716 Dock4	uc007nlc.1 uc007nld.1 uc007nle.1 uc007nlf.1 uc007nlg.1 uc007nlh.1 uc007nlk.2	uc007nlc.1#exon.4 uc007nld.1#exon.4 uc007nle.1#exon.4 uc007nlf.1#exon.4 uc007nlg.1#exon.4 uc007nlh.1#exon.4 uc007nlk.2#exon.4	0.191415	0.112709771111 0.0 0.00320018370619 0.907134203996 0.276177019483 0.040683410461	NA	NA	NA	chr12	41358201	SNV_replicate_1,SNV_replicate_2	2
chr12_41358202	G	C	*	transcript	FALSE	NA	FALSE	V105L	mKIAA0716 Dock4	uc007nlc.1 uc007nld.1 uc007nle.1 uc007nlf.1 uc007nlg.1 uc007nlh.1 uc007nlk.2	uc007nlc.1#exon.4 uc007nld.1#exon.4 uc007nle.1#exon.4 uc007nlf.1#exon.4 uc007nlg.1#exon.4 uc007nlh.1#exon.4 uc007nlk.2#exon.4	0.191415	0.112709771111 0.0 0.00320018370619 0.907134203996 0.276177019483 0.040683410461	NA	NA	NA	chr12	41358203	SNV_replicate_1,SNV_replicate_2	2
chr12_41395513	T	A	*	intron_splicing	FALSE	NA	TRUE	NA	NA	NA	NA	NA	NA	NA	NA	NA	chr12	41395514	SNV_replicate_1	1
chr12_41516539	A	T	*	intron_splicing	FALSE	NA	TRUE	NA	NA	NA	NA	NA	NA	NA	NA	NA	chr12	41516540	SNV_replicate_1,SNV_replicate_2	2
chr12_41516627	G	T	*	intron_splicing	FALSE	NA	TRUE	NA	NA	NA	NA	NA	NA	NA	NA	NA	chr12	41516628	SNV_replicate_1,SNV_replicate_2	2
chr12_41610707	G	T	*	intron_splicing	FALSE	NA	TRUE	NA	NA	NA	NA	NA	NA	NA	NA	NA	chr12	41610708	SNV_replicate_1,SNV_replicate_2	2
chr12_45396976	C	-AG	*	transcript	TRUE	TRUE	FALSE	NA	Pnpla8	uc007nlp.1 uc007nlq.1	uc007nlp.1#exon.8 uc007nlq.1#exon.5	2.62945	0.796197411128 4.46271059058	NA	NA	NA	chr12	45396977	INDEL_replicate_2	1
chr12_45406228	G	+T	*	intron_splicing	TRUE	NA	TRUE	NA	NA	NA	NA	NA	NA	NA	NA	NA	chr12	45406229	INDEL_replicate_2	1
chr12_45497988	T	-TTCC	*	intron_splicing	TRUE	NA	TRUE	NA	NA	NA	NA	NA	NA	NA	NA	NA	chr12	45497989	INDEL_replicate_1	1
chr12_45672556	G	T	*	transcript	FALSE	NA	FALSE	R753L R771L R781L	Nrcam NrCAM	uc007nlt.2 uc007nlu.2 uc007nlv.2 uc007nlx.2	uc007nlt.2#exon.20 uc007nlu.2#exon.21 uc007nlv.2#exon.20 uc007nlx.2#exon.20	0.00253229	0.0 0.0041535623556 0.005975597003	NA	NA	NA	chr12	45672557	SNV_replicate_1,SNV_replicate_2	2
chr12_45722122	C	A	*	intron_splicing	FALSE	NA	TRUE	NA	NA	NA	NA	NA	NA	NA	NA	NA	chr12	45722123	SNV_replicate_1,SNV_replicate_2	2
chr12_45956702	G	A	*	transcript	FALSE	NA	TRUE	NA	Stxbp6	uc007nmc.1	uc007nmc.1#exon.5	0.852908	0.85290785201	(GAAA)n	rs52641403	unknown	chr12	45956703	SNV_replicate_1,SNV_replicate_2	2
chr12_45956706	A	G	*	transcript	FALSE	NA	TRUE	NA	Stxbp6	uc007nmc.1	uc007nmc.1#exon.5	0.852908	0.85290785201	(GAAA)n	NA	NA	chr12	45956707	SNV_replicate_2	1
chr12_45988223	C	-A	*	intron_splicing	TRUE	NA	TRUE	NA	NA	NA	NA	NA	NA	(CA)n	NA	NA	chr12	45988224	INDEL_replicate_2	1
chr12_45988226	A	-C	*	intron_splicing	TRUE	NA	TRUE	NA	NA	NA	NA	NA	NA	(CA)n	NA	NA	chr12	45988227	INDEL_replicate_2	1
chr12_46003987	G	A	*	intron_splicing	FALSE	NA	TRUE	NA	NA	NA	NA	NA	NA	NA	NA	NA	chr12	46003988	SNV_replicate_1,SNV_replicate_2	2
chr12_47196861	G	+C	*	intron_splicing	TRUE	NA	TRUE	NA	NA	NA	NA	NA	NA	Lx8	NA	NA	chr12	47196862	INDEL_replicate_2	1
chr12_50004794	A	T	*	intron_splicing	FALSE	NA	TRUE	NA	NA	NA	NA	NA	NA	NA	NA	NA	chr12	50004795	SNV_replicate_1	1
chr12_50241278	G	C	*	intron_splicing	FALSE	NA	TRUE	NA	NA	NA	NA	NA	NA	NA	NA	NA	chr12	50241279	SNV_replicate_2	1
chr12_50486251	C	A	*	transcript	FALSE	NA	TRUE	NA	Foxg1	uc011ylr.1 uc007nmf.2 uc007nmg.1	uc011ylr.1#exon.0 uc007nmf.2#exon.1 uc007nmg.1#exon.0	2.68151	0.589824408356 6.82721297988 0.627484473526	NA	NA	NA	chr12	50486252	SNV_replicate_1,SNV_replicate_2	2
chr12_50491943	C	T	*	intron_splicing	FALSE	NA	TRUE	NA	NA	NA	NA	NA	NA	(TC)n	NA	NA	chr12	50491944	SNV_replicate_2	1
chr12_50877257	G	C	*	intron_splicing	FALSE	NA	TRUE	NA	NA	NA	NA	NA	NA	NA	NA	NA	chr12	50877258	SNV_replicate_1,SNV_replicate_2	2
chr12_51034597	T	+GGAA	*	intron_splicing	TRUE	NA	TRUE	NA	NA	NA	NA	NA	NA	(GGAA)n	NA	NA	chr12	51034598	INDEL_replicate_2	1
chr12_51466503	C	A	*	intron_splicing	FALSE	NA	TRUE	NA	NA	NA	NA	NA	NA	NA	NA	NA	chr12	51466504	SNV_replicate_1,SNV_replicate_2	2
chr12_51590691	C	A	*	intron_splicing	FALSE	NA	TRUE	NA	NA	NA	NA	NA	NA	B1F	NA	NA	chr12	51590692	SNV_replicate_1,SNV_replicate_2	2
chr12_52514871	T	G	*	intron_splicing	FALSE	NA	TRUE	NA	NA	NA	NA	NA	NA	AT_rich	NA	NA	chr12	52514872	SNV_replicate_1	1
chr12_52546796	G	T	*	intron_splicing	FALSE	NA	TRUE	NA	NA	NA	NA	NA	NA	NA	NA	NA	chr12	52546797	SNV_replicate_1,SNV_replicate_2	2
chr12_52548820	A	C	*	intron_splicing	FALSE	NA	TRUE	NA	NA	NA	NA	NA	NA	NA	NA	NA	chr12	52548821	SNV_replicate_2	1
chr12_52874583	C	G	*	intron_splicing	FALSE	NA	TRUE	NA	NA	NA	NA	NA	NA	RSINE1	NA	NA	chr12	52874584	SNV_replicate_2	1
chr12_52901612	T	-AC	*	intron_splicing	TRUE	NA	TRUE	NA	NA	NA	NA	NA	NA	(CA)n	NA	NA	chr12	52901613	INDEL_replicate_1	1
chr12_53025905	C	A	*	intron_splicing	FALSE	NA	TRUE	NA	NA	NA	NA	NA	NA	NA	NA	NA	chr12	53025906	SNV_replicate_1,SNV_replicate_2	2
chr12_53619449	G	A	*	transcript	FALSE	NA	FALSE	R739H	Arhgap5	uc007nni.1 uc007nnk.1	uc007nni.1#exon.1 uc007nnk.1#exon.0	9.17073	0.453824692884 17.887642542	NA	NA	NA	chr12	53619450	SNV_replicate_1,SNV_replicate_2	2
chr12_54241430	C	G	*	transcript	FALSE	NA	FALSE	T1547R	Akap6	uc007nnm.1	uc007nnm.1#exon.12	0.280521	0.280521143067	NA	NA	NA	chr12	54241431	SNV_replicate_1,SNV_replicate_2	2
chr12_54455523	T	A	*	intron_splicing	FALSE	NA	TRUE	NA	NA	NA	NA	NA	NA	NA	NA	NA	chr12	54455524	SNV_replicate_1,SNV_replicate_2	2
chr12_54602166	T	C	*	transcript	FALSE	NA	FALSE	L73P L103P	Npas3	uc007nno.1 uc007nnp.1	uc007nno.1#exon.2 uc007nnp.1#exon.1	0.00308141	0.0 0.00616281183095	NA	NA	NA	chr12	54602167	SNV_replicate_1,SNV_replicate_2	2
chr12_55162932	C	A	*	intron_splicing	FALSE	NA	TRUE	NA	NA	NA	NA	NA	NA	NA	NA	NA	chr12	55162933	SNV_replicate_1,SNV_replicate_2	2
chr12_55263400	C	G	*	intron_splicing	FALSE	NA	TRUE	NA	NA	NA	NA	NA	NA	G-rich	NA	NA	chr12	55263401	SNV_replicate_2	1
chr12_55305401	G	T	*	intron_splicing	FALSE	NA	TRUE	NA	NA	NA	NA	NA	NA	NA	rs31870812	unknown	chr12	55305402	SNV_replicate_1	1
chr12_55529152	C	A	*	intron_splicing	FALSE	NA	TRUE	NA	NA	NA	NA	NA	NA	NA	NA	NA	chr12	55529153	SNV_replicate_1,SNV_replicate_2	2
chr12_55757535	C	A	*	transcript	FALSE	NA	TRUE	NA	1110002B05Rik	uc007nnt.1	uc007nnt.1#exon.0	36.9754	36.9753960904	NA	NA	NA	chr12	55757536	SNV_replicate_1,SNV_replicate_2	2
chr12_55818330	T	-GA	*	intron_splicing	TRUE	NA	TRUE	NA	NA	NA	NA	NA	NA	(GA)n	NA	NA	chr12	55818331	INDEL_replicate_1	1
chr12_55884220	C	A	*	intron_splicing	FALSE	NA	TRUE	NA	NA	NA	NA	NA	NA	B3A	NA	NA	chr12	55884221	SNV_replicate_2	1
chr12_56508695	G	T	*	intron_splicing	FALSE	NA	TRUE	NA	NA	NA	NA	NA	NA	NA	NA	NA	chr12	56508696	SNV_replicate_1,SNV_replicate_2	2
chr12_56536407	T	-CTCCTCCTCCTCCTC	*	intron_splicing	TRUE	NA	TRUE	NA	NA	NA	NA	NA	NA	NA	NA	NA	chr12	56536408	INDEL_replicate_2	1
chr12_56593235	G	A	*	intron_splicing	FALSE	NA	TRUE	NA	NA	NA	NA	NA	NA	NA	NA	NA	chr12	56593236	SNV_replicate_1,SNV_replicate_2	2
chr12_56666206	C	G	*	transcript	FALSE	NA	TRUE	NA	Aldoa	uc007nos.2	uc007nos.2#exon.0	0.0106152	0.0106152423408	NA	NA	NA	chr12	56666207	SNV_replicate_1,SNV_replicate_2	2
chr12_56701601	C	A	*	transcript	FALSE	NA	TRUE	NA	Insm2	uc007not.1	uc007not.1#exon.0	0.000835139	0.00083513929184	NA	NA	NA	chr12	56701602	SNV_replicate_1,SNV_replicate_2	2
chr12_57292008	C	A	*	intron_splicing	FALSE	NA	TRUE	NA	NA	NA	NA	NA	NA	NA	NA	NA	chr12	57292009	SNV_replicate_1,SNV_replicate_2	2
chr12_57441371	T	G	*	transcript	FALSE	NA	FALSE	E156D	Mbip	uc007npc.2	uc007npc.2#exon.2	7.70836	7.7083555628	NA	NA	NA	chr12	57441372	SNV_replicate_1,SNV_replicate_2	2
chr12_57634670	G	T	*	transcript	FALSE	NA	FALSE	P157H	Nkx2-1	uc007npf.2 uc007npg.2	uc007npf.2#exon.1 uc007npg.2#exon.2	0.102599	0.205198985808 0.0	NA	NA	NA	chr12	57634671	SNV_replicate_1,SNV_replicate_2	2
chr12_57635950	C	A	*	transcript	FALSE	NA	FALSE	G33C	Nkx2-1	uc007npf.2 uc007npg.2	uc007npf.2#exon.0 uc007npg.2#exon.1	0.102599	0.205198985808 0.0	NA	NA	NA	chr12	57635951	SNV_replicate_1,SNV_replicate_2	2
chr12_57819418	C	T	*	intron_splicing	FALSE	NA	TRUE	NA	NA	NA	NA	NA	NA	(CCCG)n	NA	NA	chr12	57819419	SNV_replicate_1,SNV_replicate_2	2
chr12_58515421	A	+T	*	intron_splicing	TRUE	NA	TRUE	NA	NA	NA	NA	NA	NA	NA	NA	NA	chr12	58515422	INDEL_replicate_1,INDEL_replicate_2	2
chr12_58806451	G	T	*	intron_splicing	FALSE	NA	TRUE	NA	NA	NA	NA	NA	NA	NA	NA	NA	chr12	58806452	SNV_replicate_1	1
chr12_58830164	G	-TT	*	intron_splicing	TRUE	NA	TRUE	NA	NA	NA	NA	NA	NA	NA	NA	NA	chr12	58830165	INDEL_replicate_2	1
chr12_58882298	T	-G	*	intron_splicing	TRUE	NA	TRUE	NA	NA	NA	NA	NA	NA	NA	NA	NA	chr12	58882299	INDEL_replicate_1	1
chr12_59314512	G	A	*	transcript	FALSE	NA	FALSE	G312S	Sstr1	uc007npu.1	uc007npu.1#exon.1	0	0.0	NA	NA	NA	chr12	59314513	SNV_replicate_1,SNV_replicate_2	2
chr12_60069646	G	C	*	intron_splicing	FALSE	NA	TRUE	NA	NA	NA	NA	NA	NA	NA	NA	NA	chr12	60069647	SNV_replicate_1,SNV_replicate_2	2
chr12_60105575	G	+A	*	intron_splicing	TRUE	NA	TRUE	NA	NA	NA	NA	NA	NA	NA	NA	NA	chr12	60105576	INDEL_replicate_1,INDEL_replicate_2	2
chr12_60114441	G	T	*	transcript	FALSE	NA	TRUE	NA	Sip1	uc007npx.2	uc007npx.2#exon.0	23.0408	23.0407918854	NA	NA	NA	chr12	60114442	SNV_replicate_1,SNV_replicate_2	2
chr12_60182167	G	C	*	intron_splicing	FALSE	NA	TRUE	NA	NA	NA	NA	NA	NA	NA	NA	NA	chr12	60182168	SNV_replicate_1,SNV_replicate_2	2
chr12_60209110	G	T	*	transcript	FALSE	NA	FALSE	D208Y	Mia2	uc007nqc.1	uc007nqc.1#exon.3	0.00505109	0.0050510899051	NA	NA	NA	chr12	60209111	SNV_replicate_1	1
chr12_60320268	C	A	*	transcript	FALSE	NA	TRUE	NA	Fbxo33	uc007nqk.2	uc007nqk.2#exon.0	6.75648	6.75648360524	NA	NA	NA	chr12	60320269	SNV_replicate_1,SNV_replicate_2	2
chr12_60746546	C	T	*	intron_splicing	FALSE	NA	TRUE	NA	NA	NA	NA	NA	NA	NA	NA	NA	chr12	60746547	SNV_replicate_1,SNV_replicate_2	2
chr12_61152697	C	+A	*	intron_splicing	TRUE	NA	TRUE	NA	NA	NA	NA	NA	NA	NA	NA	NA	chr12	61152698	INDEL_replicate_1,INDEL_replicate_2	2
chr12_62680999	G	A	*	intron_splicing	FALSE	NA	TRUE	NA	NA	NA	NA	NA	NA	NA	NA	NA	chr12	62681000	SNV_replicate_1,SNV_replicate_2	2
chr12_65573627	C	T	*	transcript	FALSE	NA	FALSE	A684T	Fscb	uc011yme.1	uc011yme.1#exon.0	0	0.0	NA	NA	NA	chr12	65573628	SNV_replicate_1	1
chr12_65573916	T	G	*	transcript	FALSE	NA	FALSE	E587D	Fscb	uc011yme.1	uc011yme.1#exon.0	0	0.0	NA	NA	NA	chr12	65573917	SNV_replicate_1,SNV_replicate_2	2
chr12_66066768	C	A	*	transcript	FALSE	NA	TRUE	NA	Fam179b	uc007nqr.2 uc007nqs.2 uc007nqv.2 uc007nqu.2 uc007nqt.2	uc007nqr.2#exon.0 uc007nqs.2#exon.0 uc007nqv.2#exon.0 uc007nqu.2#exon.0 uc007nqt.2#exon.0	1.12828	0.0817962498162 0.153964576651 2.3651570294 2.92259459807 0.117876438839	NA	NA	NA	chr12	66066769	SNV_replicate_1	1
chr12_66154580	T	C	*	intron_splicing	FALSE	NA	TRUE	NA	NA	NA	NA	NA	NA	NA	NA	NA	chr12	66154581	SNV_replicate_1,SNV_replicate_2	2
chr12_66169746	G	T	*	intron_splicing	FALSE	NA	TRUE	NA	NA	NA	NA	NA	NA	NA	NA	NA	chr12	66169747	SNV_replicate_1	1
chr12_66195912	A	C	*	transcript	FALSE	NA	FALSE	E440D	Fancm	uc007nrd.1 uc007nre.1 uc007nrf.1 uc011ymf.1	uc007nrd.1#exon.7 uc007nre.1#exon.7 uc007nrf.1#exon.7 uc011ymf.1#exon.7	0.576175	0.0325652081704 0.189074650314 1.69460198678 0.388458148253	NA	NA	NA	chr12	66195913	SNV_replicate_1,SNV_replicate_2	2
chr12_66227870	G	T	*	intron_splicing	FALSE	NA	TRUE	NA	NA	NA	NA	NA	NA	(TG)n	NA	NA	chr12	66227871	SNV_replicate_1	1
chr12_66452183	A	+TATC	*	intron_splicing	TRUE	NA	TRUE	NA	NA	NA	NA	NA	NA	NA	NA	NA	chr12	66452184	INDEL_replicate_2	1
chr12_67253498	C	A	*	intron_splicing	FALSE	NA	TRUE	NA	NA	NA	NA	NA	NA	(TC)n	NA	NA	chr12	67253499	SNV_replicate_2	1
chr12_67790429	C	A	*	transcript	FALSE	NA	FALSE	G39V G337V	Mdga2	uc007nrm.2 uc007nrl.2 uc011ymi.1	uc007nrm.2#exon.5 uc007nrl.2#exon.5 uc011ymi.1#exon.5	0.0157365	0.0385961440602 0.00376444662586 0.00484901537973	NA	NA	NA	chr12	67790430	SNV_replicate_1,SNV_replicate_2	2
chr12_67969512	G	+GA	*	intron_splicing	TRUE	NA	TRUE	NA	NA	NA	NA	NA	NA	(GA)n	NA	NA	chr12	67969513	INDEL_replicate_2	1
chr12_67969514	A	G	*	intron_splicing	FALSE	NA	TRUE	NA	NA	NA	NA	NA	NA	(GA)n	NA	NA	chr12	67969515	SNV_replicate_2	1
chr12_68769453	C	T	*	transcript	FALSE	NA	TRUE	NA	LOC100316870	uc011ymj.1	uc011ymj.1#exon.0	2.88671	2.88671035469	NA	NA	NA	chr12	68769454	SNV_replicate_2	1
chr12_68904122	G	+TT	*	intron_splicing	TRUE	NA	TRUE	NA	NA	NA	NA	NA	NA	NA	NA	NA	chr12	68904123	INDEL_replicate_1	1
chr12_69648074	C	A	*	intron_splicing	FALSE	NA	TRUE	NA	NA	NA	NA	NA	NA	NA	NA	NA	chr12	69648075	SNV_replicate_2	1
chr12_70269792	G	T	*	intron_splicing	FALSE	NA	TRUE	NA	NA	NA	NA	NA	NA	NA	NA	NA	chr12	70269793	SNV_replicate_2	1
chr12_70298836	G	C	*	transcript	FALSE	NA	FALSE	H146D	1110034A24Rik 9330151L19Rik	uc011ymx.1 uc007nrt.1 uc007nru.1	uc011ymx.1#exon.0 uc007nrt.1#exon.0 uc007nru.1#exon.1	3.563	0.267060838792 7.62626999554 2.79565571829	NA	NA	NA	chr12	70298837	SNV_replicate_1,SNV_replicate_2	2
chr12_70343032	G	T	*	intron_splicing	FALSE	NA	TRUE	NA	NA	NA	NA	NA	NA	G-rich	NA	NA	chr12	70343033	SNV_replicate_1,SNV_replicate_2	2
chr12_70352842	G	C	*	intron_splicing	FALSE	NA	TRUE	NA	NA	NA	NA	NA	NA	NA	NA	NA	chr12	70352843	SNV_replicate_1	1
chr12_70425200	A	C	*	intron_splicing	FALSE	NA	TRUE	NA	NA	NA	NA	NA	NA	(CA)n	NA	NA	chr12	70425201	SNV_replicate_1	1
chr12_70425234	T	C	*	transcript	FALSE	NA	TRUE	NA	Sdccag1	uc007nse.1 uc007nsf.1	uc007nse.1#exon.21 uc007nsf.1#exon.0	11.2922	20.8331530091 1.75118291725	NA	NA	NA	chr12	70425235	SNV_replicate_1,SNV_replicate_2	2
chr12_70449704	G	C	*	intron_splicing	FALSE	NA	TRUE	NA	NA	NA	NA	NA	NA	NA	NA	NA	chr12	70449705	SNV_replicate_1,SNV_replicate_2	2
chr12_70458010	C	A	*	intron_splicing	FALSE	NA	TRUE	NA	NA	NA	NA	NA	NA	NA	NA	NA	chr12	70458011	SNV_replicate_1	1
chr12_70472927	C	A	*	transcript	FALSE	NA	TRUE	NA	AK179786	uc007nsi.1	uc007nsi.1#exon.0	0.231782	0.231781680163	NA	NA	NA	chr12	70472928	SNV_replicate_1,SNV_replicate_2	2
chr12_70474469	C	T	*	transcript	FALSE	NA	TRUE	NA	Arf6	uc007nsj.1	uc007nsj.1#exon.1	25.0405	25.0404660255	NA	NA	NA	chr12	70474470	SNV_replicate_2	1
chr12_70589673	G	-GAA	*	intron_splicing	TRUE	NA	TRUE	NA	NA	NA	NA	NA	NA	polypurine	NA	NA	chr12	70589674	INDEL_replicate_1,INDEL_replicate_2	2
chr12_70755140	T	-AC	*	intron_splicing	TRUE	NA	TRUE	NA	NA	NA	NA	NA	NA	NA	NA	NA	chr12	70755141	INDEL_replicate_1	1
chr12_70755180	A	T	*	intron_splicing	FALSE	NA	TRUE	NA	NA	NA	NA	NA	NA	NA	NA	NA	chr12	70755181	SNV_replicate_2	1
chr12_70808118	C	T	*	transcript	FALSE	NA	FALSE	S233N	L2hgdh	uc011ynb.1	uc011ynb.1#exon.4	11.9915	11.9914559588	NA	NA	NA	chr12	70808119	SNV_replicate_1,SNV_replicate_2	2
chr12_70849672	G	T	*	intron_splicing	FALSE	NA	TRUE	NA	NA	NA	NA	NA	NA	NA	NA	NA	chr12	70849673	SNV_replicate_1,SNV_replicate_2	2
chr12_71032294	A	T	*	intron_splicing	FALSE	NA	TRUE	NA	NA	NA	NA	NA	NA	B2_Mm2	NA	NA	chr12	71032295	SNV_replicate_1,SNV_replicate_2	2
chr12_71035934	G	A	*	intron_splicing	FALSE	NA	TRUE	NA	NA	NA	NA	NA	NA	NA	NA	NA	chr12	71035935	SNV_replicate_1	1
chr12_71038061	C	G	*	transcript	FALSE	NA	FALSE	L192V	Atl1	uc007nsy.2	uc007nsy.2#exon.6	0.541113	0.541112908498	NA	NA	NA	chr12	71038062	SNV_replicate_1,SNV_replicate_2	2
chr12_71163533	G	T	*	intron_splicing	FALSE	NA	TRUE	NA	NA	NA	NA	NA	NA	NA	NA	NA	chr12	71163534	SNV_replicate_1	1
chr12_71212824	C	A	*	intron_splicing	FALSE	NA	TRUE	NA	NA	NA	NA	NA	NA	NA	NA	NA	chr12	71212825	SNV_replicate_1	1
chr12_71264437	G	A	*	transcript	FALSE	NA	FALSE	D134N	Abhd12b	uc011yni.1	uc011yni.1#exon.3	0.00819711	0.00819711109207	NA	NA	NA	chr12	71264438	SNV_replicate_1,SNV_replicate_2	2
chr12_71269814	T	-A	*	intron_splicing	TRUE	NA	TRUE	NA	NA	NA	NA	NA	NA	NA	NA	NA	chr12	71269815	INDEL_replicate_1,INDEL_replicate_2	2
chr12_71323729	A	G	*	intron_splicing	FALSE	NA	TRUE	NA	NA	NA	NA	NA	NA	(TG)n	NA	NA	chr12	71323730	SNV_replicate_1	1
chr12_71323741	T	G	*	intron_splicing	FALSE	NA	TRUE	NA	NA	NA	NA	NA	NA	(TG)n	NA	NA	chr12	71323742	SNV_replicate_1	1
chr12_71323860	G	T	*	transcript	FALSE	NA	FALSE	T99N	Pygl	uc007ntm.2	uc007ntm.2#exon.1	0.0148969	0.0148968878951	NA	NA	NA	chr12	71323861	SNV_replicate_1,SNV_replicate_2	2
chr12_71367662	C	A	*	intron_splicing	FALSE	NA	TRUE	NA	NA	NA	NA	NA	NA	NA	NA	NA	chr12	71367663	SNV_replicate_1,SNV_replicate_2	2
chr12_71373585	C	T	*	intron_splicing	FALSE	NA	TRUE	NA	NA	NA	NA	NA	NA	(CA)n	NA	NA	chr12	71373586	SNV_replicate_2	1
chr12_71382940	C	T	*	intron_splicing	FALSE	NA	TRUE	NA	NA	NA	NA	NA	NA	NA	rs32262969	unknown	chr12	71382941	SNV_replicate_2	1
chr12_71554171	G	T	*	transcript	FALSE	NA	FALSE	R6L	Tmx1	uc007ntu.1	uc007ntu.1#exon.0	41.8722	41.8721859425	NA	NA	NA	chr12	71554172	SNV_replicate_1,SNV_replicate_2	2
chr12_71567129	C	T	*	transcript	FALSE	NA	FALSE	T275M	Tmx1	uc007ntu.1	uc007ntu.1#exon.7	41.8722	41.8721859425	NA	NA	NA	chr12	71567130	SNV_replicate_1	1
chr12_71978092	C	T	*	intron_splicing	FALSE	NA	TRUE	NA	NA	NA	NA	NA	NA	NA	NA	NA	chr12	71978093	SNV_replicate_1,SNV_replicate_2	2
chr12_72063015	C	A	*	transcript	FALSE	NA	FALSE	A412E	Actr10	uc007nty.2	uc007nty.2#exon.12	17.0183	17.0182946597	NA	NA	NA	chr12	72063016	SNV_replicate_1,SNV_replicate_2	2
chr12_72094310	C	+A	*	intron_splicing	TRUE	NA	TRUE	NA	NA	NA	NA	NA	NA	(A)n	NA	NA	chr12	72094311	INDEL_replicate_1	1
chr12_72118284	G	-GT	*	intron_splicing	TRUE	NA	TRUE	NA	NA	NA	NA	NA	NA	NA	NA	NA	chr12	72118285	INDEL_replicate_2	1
chr12_72140906	A	C	*	transcript	FALSE	NA	FALSE	K177N	Arid4a	uc007nud.1 uc007nue.1	uc007nud.1#exon.7 uc007nue.1#exon.6	1.29153	2.33726217059 0.245788574677	NA	NA	NA	chr12	72140907	SNV_replicate_1,SNV_replicate_2	2
chr12_72172689	C	-GT	*	intron_splicing	TRUE	NA	TRUE	NA	NA	NA	NA	NA	NA	NA	NA	NA	chr12	72172690	INDEL_replicate_2	1
chr12_72224340	C	A	*	transcript	FALSE	NA	TRUE	NA	Timm9	uc007nuh.1 uc007nui.1 uc007nuj.1 uc007nuk.1	uc007nuh.1#exon.5 uc007nui.1#exon.5 uc007nuj.1#exon.3 uc007nuk.1#exon.4	3.74016	1.11602869382 0.72726433782 3.32218977985 9.79516883715	NA	NA	NA	chr12	72224341	SNV_replicate_1,SNV_replicate_2	2
chr12_72371136	C	A	*	intron_splicing	FALSE	NA	TRUE	NA	NA	NA	NA	NA	NA	NA	NA	NA	chr12	72371137	SNV_replicate_1,SNV_replicate_2	2
chr12_72411168	C	T	*	transcript	FALSE	NA	FALSE	R67C	Dact1	uc007nup.2 uc007nuq.2	uc007nup.2#exon.0 uc007nuq.2#exon.0	0.0688648	0.0905145789951 0.0472149310519	NA	NA	NA	chr12	72411169	SNV_replicate_1,SNV_replicate_2	2
chr12_72487826	T	+C	*	intron_splicing	TRUE	NA	TRUE	NA	NA	NA	NA	NA	NA	(TTC)n	NA	NA	chr12	72487827	INDEL_replicate_2	1
chr12_72522366	A	-G	*	intron_splicing	TRUE	NA	TRUE	NA	NA	NA	NA	NA	NA	RMER17C	NA	NA	chr12	72522367	INDEL_replicate_2	1
chr12_72522369	G	-A	*	intron_splicing	TRUE	NA	TRUE	NA	NA	NA	NA	NA	NA	RMER17C	NA	NA	chr12	72522370	INDEL_replicate_2	1
chr12_72921773	A	C	*	intron_splicing	FALSE	NA	TRUE	NA	NA	NA	NA	NA	NA	B4	NA	NA	chr12	72921774	SNV_replicate_1	1
chr12_72947033	T	G	*	intron_splicing	FALSE	NA	TRUE	NA	NA	NA	NA	NA	NA	(TTC)n	NA	NA	chr12	72947034	SNV_replicate_1,SNV_replicate_2	2
chr12_72996946	G	T	*	intron_splicing	FALSE	NA	TRUE	NA	NA	NA	NA	NA	NA	NA	NA	NA	chr12	72996947	SNV_replicate_1,SNV_replicate_2	2
chr12_73204862	T	-G	*	intron_splicing	TRUE	NA	TRUE	NA	NA	NA	NA	NA	NA	NA	NA	NA	chr12	73204863	INDEL_replicate_1	1
chr12_73337248	G	T	*	intron_splicing	FALSE	NA	TRUE	NA	NA	NA	NA	NA	NA	NA	NA	NA	chr12	73337249	SNV_replicate_1	1
chr12_73408983	T	G	*	intron_splicing	FALSE	NA	TRUE	NA	NA	NA	NA	NA	NA	Lx9	NA	NA	chr12	73408984	SNV_replicate_1,SNV_replicate_2	2
chr12_73552842	T	A	*	intron_splicing	FALSE	NA	TRUE	NA	NA	NA	NA	NA	NA	ID4_	NA	NA	chr12	73552843	SNV_replicate_1,SNV_replicate_2	2
chr12_73578379	A	G	*	transcript	FALSE	NA	FALSE	K791R K792R	Lrrc9	uc007nvm.2 uc007nvn.2	uc007nvm.2#exon.17 uc007nvn.2#exon.17	0	0.0	NA	NA	NA	chr12	73578380	SNV_replicate_1,SNV_replicate_2	2
chr12_73588097	C	A	*	transcript	FALSE	NA	TRUE	NA	Lrrc9	uc007nvm.2 uc007nvn.2	uc007nvm.2#exon.22 uc007nvn.2#exon.22	0	0.0	NA	NA	NA	chr12	73588098	SNV_replicate_1,SNV_replicate_2	2
chr12_73598589	T	C	*	intron_splicing	FALSE	NA	TRUE	NA	NA	NA	NA	NA	NA	NA	NA	NA	chr12	73598590	SNV_replicate_1	1
chr12_73609647	A	-AC	*	intron_splicing	TRUE	NA	TRUE	NA	NA	NA	NA	NA	NA	NA	NA	NA	chr12	73609648	INDEL_replicate_2	1
chr12_73656410	C	T	*	intron_splicing	FALSE	NA	TRUE	NA	NA	NA	NA	NA	NA	NA	NA	NA	chr12	73656411	SNV_replicate_2	1
chr12_74014417	C	A	*	intron_splicing	FALSE	NA	TRUE	NA	NA	NA	NA	NA	NA	NA	NA	NA	chr12	74014418	SNV_replicate_2	1
chr12_74042883	G	T	*	transcript	FALSE	NA	TRUE	NA	Six6	uc007nvy.1	uc007nvy.1#exon.1	0.0438434	0.0438434457854	NA	NA	NA	chr12	74042884	SNV_replicate_1,SNV_replicate_2	2
chr12_74144397	C	A	*	transcript	FALSE	NA	TRUE	NA	Six1	uc007nwa.2	uc007nwa.2#exon.1	6.75826	6.75826219096	NA	NA	NA	chr12	74144398	SNV_replicate_1,SNV_replicate_2	2
chr12_74210245	G	A	*	transcript	FALSE	NA	TRUE	NA	Six4	uc007nwc.1 uc007nwb.1	uc007nwc.1#exon.1 uc007nwb.1#exon.1	1.75681	0.450703459634 3.06292376734	NA	NA	NA	chr12	74210246	SNV_replicate_1,SNV_replicate_2	2
chr12_74224815	A	G	*	transcript	FALSE	NA	TRUE	NA	Mnat1	uc007nwd.1 uc011ynr.1 uc007nwe.1	uc007nwd.1#exon.0 uc011ynr.1#exon.0 uc007nwe.1#exon.0	5.9366	0.228021376163 10.5390625454 7.04271711094	NA	rs29193059	by-frequency	chr12	74224816	SNV_replicate_1,SNV_replicate_2	2
chr12_74383828	A	C	*	intron_splicing	FALSE	NA	TRUE	NA	NA	NA	NA	NA	NA	NA	NA	NA	chr12	74383829	SNV_replicate_1,SNV_replicate_2	2
chr12_74453000	C	T	*	intron_splicing	FALSE	NA	TRUE	NA	NA	NA	NA	NA	NA	NA	NA	NA	chr12	74453001	SNV_replicate_1,SNV_replicate_2	2
chr12_74797351	T	+A	*	intron_splicing	TRUE	NA	TRUE	NA	NA	NA	NA	NA	NA	(TC)n	NA	NA	chr12	74797352	INDEL_replicate_1,INDEL_replicate_2	2
chr12_74798816	G	A	*	intron_splicing	FALSE	NA	TRUE	NA	NA	NA	NA	NA	NA	NA	NA	NA	chr12	74798817	SNV_replicate_1,SNV_replicate_2	2
chr12_74861646	G	A	*	intron_splicing	FALSE	NA	TRUE	NA	NA	NA	NA	NA	NA	NA	NA	NA	chr12	74861647	SNV_replicate_2	1
chr12_74878288	C	A	*	transcript	FALSE	NA	TRUE	NA	Prkch	uc007nwn.1 uc011ynt.1	uc007nwn.1#exon.13 uc011ynt.1#exon.14	0.00712354	0.0142470882632 0.0	NA	NA	NA	chr12	74878289	SNV_replicate_2	1
chr12_75098914	G	T	*	intron_splicing	FALSE	NA	TRUE	NA	NA	NA	NA	NA	NA	NA	NA	NA	chr12	75098915	SNV_replicate_2	1
chr12_75263408	T	G	*	transcript	FALSE	NA	TRUE	NA	Syt16	uc007nwv.1	uc007nwv.1#exon.2	0.00829314	0.0082931423833	NA	NA	NA	chr12	75263409	SNV_replicate_1,SNV_replicate_2	2
chr12_75336298	C	A	*	intron_splicing	FALSE	NA	TRUE	NA	NA	NA	NA	NA	NA	NA	NA	NA	chr12	75336299	SNV_replicate_1,SNV_replicate_2	2
chr12_75336476	T	+G	*	intron_splicing	TRUE	NA	TRUE	NA	NA	NA	NA	NA	NA	NA	NA	NA	chr12	75336477	INDEL_replicate_2	1
chr12_75447833	G	T	*	intron_splicing	FALSE	NA	TRUE	NA	NA	NA	NA	NA	NA	NA	NA	NA	chr12	75447834	SNV_replicate_1,SNV_replicate_2	2
chr12_75998482	G	T	*	transcript	FALSE	NA	TRUE	NA	Kcnh5	uc007nwz.2	uc007nwz.2#exon.10	0.0286058	0.0286057736343	(TA)n	NA	NA	chr12	75998483	SNV_replicate_1,SNV_replicate_2	2
chr12_76108829	G	A	*	intron_splicing	FALSE	NA	TRUE	NA	NA	NA	NA	NA	NA	NA	NA	NA	chr12	76108830	SNV_replicate_1,SNV_replicate_2	2
chr12_76732261	T	C	*	transcript	FALSE	NA	TRUE	NA	Wdr89 AK044480	uc007nxj.2 uc007nxi.1	uc007nxj.2#exon.1 uc007nxi.1#exon.1	2.98276	5.95139201823 0.0141283793822	NA	NA	NA	chr12	76732262	SNV_replicate_1,SNV_replicate_2	2
chr12_76991103	T	C	*	intron_splicing	FALSE	NA	TRUE	NA	NA	NA	NA	NA	NA	Lx	NA	NA	chr12	76991104	SNV_replicate_2	1
chr12_77028507	G	A	*	intron_splicing	FALSE	NA	TRUE	NA	NA	NA	NA	NA	NA	NA	NA	NA	chr12	77028508	SNV_replicate_2	1
chr12_77042449	A	C	*	intron_splicing	FALSE	NA	TRUE	NA	NA	NA	NA	NA	NA	(TA)n	NA	NA	chr12	77042450	SNV_replicate_1,SNV_replicate_2	2
chr12_77042451	A	C	*	intron_splicing	FALSE	NA	TRUE	NA	NA	NA	NA	NA	NA	(TA)n	NA	NA	chr12	77042452	SNV_replicate_1	1
chr12_77044781	G	T	*	intron_splicing	FALSE	NA	TRUE	NA	NA	NA	NA	NA	NA	NA	NA	NA	chr12	77044782	SNV_replicate_1,SNV_replicate_2	2
chr12_77073056	C	T	*	intron_splicing	FALSE	NA	TRUE	NA	NA	NA	NA	NA	NA	NA	NA	NA	chr12	77073057	SNV_replicate_1,SNV_replicate_2	2
chr12_77141369	G	T	*	transcript	FALSE	NA	FALSE	R239L R4944L	Syne2	uc007nxp.1 uc007nxr.1	uc007nxp.1#exon.79 uc007nxr.1#exon.4	1.83038	2.79931031661 0.861447951506	NA	NA	NA	chr12	77141370	SNV_replicate_1,SNV_replicate_2	2
chr12_77199199	G	A	*	intron_splicing	FALSE	NA	TRUE	NA	NA	NA	NA	NA	NA	NA	NA	NA	chr12	77199200	SNV_replicate_1,SNV_replicate_2	2
chr12_77241277	G	T	*	intron_splicing	FALSE	NA	TRUE	NA	NA	NA	NA	NA	NA	NA	NA	NA	chr12	77241278	SNV_replicate_1	1
chr12_77380645	G	A	*	intron_splicing	FALSE	NA	TRUE	NA	NA	NA	NA	NA	NA	NA	NA	NA	chr12	77380646	SNV_replicate_1,SNV_replicate_2	2
chr12_77383711	A	-AGCTGG	*	intron_splicing	TRUE	NA	TRUE	NA	NA	NA	NA	NA	NA	NA	NA	NA	chr12	77383712	INDEL_replicate_1	1
chr12_77395077	G	T	*	intron_splicing	FALSE	NA	TRUE	NA	NA	NA	NA	NA	NA	NA	NA	NA	chr12	77395078	SNV_replicate_1	1
chr12_77404953	G	A	*	transcript	FALSE	NA	FALSE	G708R G528R	Mthfd1	uc007nxz.2 uc011yny.1	uc007nxz.2#exon.20 uc011yny.1#exon.19	19.3958	37.3398835195 1.45164377902	NA	NA	NA	chr12	77404954	SNV_replicate_1,SNV_replicate_2	2
chr12_77450351	T	C	*	transcript	FALSE	NA	FALSE	K361R K248R	Zbtb25	uc007nyc.2 uc011ynz.1 uc007nyb.1	uc007nyc.2#exon.2 uc011ynz.1#exon.2 uc007nyb.1#exon.2	3.15915	2.36424477193 4.93156931594 2.181634909	NA	NA	NA	chr12	77450352	SNV_replicate_1,SNV_replicate_2	2
chr12_77518458	G	C	*	intron_splicing	FALSE	NA	TRUE	NA	NA	NA	NA	NA	NA	GC_rich	NA	NA	chr12	77518459	SNV_replicate_1,SNV_replicate_2	2
chr12_77539663	G	T	*	intron_splicing	FALSE	NA	TRUE	NA	NA	NA	NA	NA	NA	NA	NA	NA	chr12	77539664	SNV_replicate_2	1
chr12_77667112	G	T	*	transcript	FALSE	NA	TRUE	NA	Plekhg3	uc007nym.1	uc007nym.1#exon.7	0.313631	0.313631218342	NA	NA	NA	chr12	77667113	SNV_replicate_1,SNV_replicate_2	2
chr12_77676842	G	T	*	intron_splicing	FALSE	NA	TRUE	NA	NA	NA	NA	NA	NA	NA	NA	NA	chr12	77676843	SNV_replicate_1,SNV_replicate_2	2
chr12_77676886	C	T	*	transcript	FALSE	NA	FALSE	A638V A639V A172V A26V	Plekhg3	uc007nyj.2 uc007nyk.2 uc007nyn.2 uc011yod.1	uc007nyj.2#exon.16 uc007nyk.2#exon.17 uc007nyn.2#exon.4 uc011yod.1#exon.3	2.06485	2.36167759766 4.13905543321 1.45048587409 0.308169779012	NA	NA	NA	chr12	77676887	SNV_replicate_2	1
chr12_77698876	C	A	*	intron_splicing	FALSE	NA	TRUE	NA	NA	NA	NA	NA	NA	NA	NA	NA	chr12	77698877	SNV_replicate_1,SNV_replicate_2	2
chr12_77721719	C	T	*	transcript	FALSE	NA	FALSE	W863-	Spnb1	uc007nyo.1 uc007nyp.1	uc007nyo.1#exon.13 uc007nyp.1#exon.13	0.0384748	0.043353486282 0.0335962068777	NA	NA	NA	chr12	77721720	SNV_replicate_1,SNV_replicate_2	2
chr12_78011573	G	T	*	intron_splicing	FALSE	NA	TRUE	NA	NA	NA	NA	NA	NA	NA	NA	NA	chr12	78011574	SNV_replicate_2	1
chr12_78086856	A	+TCTT	*	intron_splicing	TRUE	NA	TRUE	NA	NA	NA	NA	NA	NA	CT-rich	NA	NA	chr12	78086857	INDEL_replicate_1,INDEL_replicate_2	2
chr12_78551320	T	G	*	intron_splicing	FALSE	NA	TRUE	NA	NA	NA	NA	NA	NA	NA	NA	NA	chr12	78551321	SNV_replicate_1,SNV_replicate_2	2
chr12_79215607	G	-GA	*	intron_splicing	TRUE	NA	TRUE	NA	NA	NA	NA	NA	NA	RMER17C	NA	NA	chr12	79215608	INDEL_replicate_1	1
chr12_79357389	C	A	*	intron_splicing	FALSE	NA	TRUE	NA	NA	NA	NA	NA	NA	NA	NA	NA	chr12	79357390	SNV_replicate_1,SNV_replicate_2	2
chr12_79357390	A	T	*	intron_splicing	FALSE	NA	TRUE	NA	NA	NA	NA	NA	NA	NA	NA	NA	chr12	79357391	SNV_replicate_1,SNV_replicate_2	2
chr12_79513244	T	C	*	intron_splicing	FALSE	NA	TRUE	NA	NA	NA	NA	NA	NA	NA	NA	NA	chr12	79513245	SNV_replicate_1,SNV_replicate_2	2
chr12_79592957	C	T	*	intron_splicing	FALSE	NA	TRUE	NA	NA	NA	NA	NA	NA	T-rich	NA	NA	chr12	79592958	SNV_replicate_2	1
chr12_79594980	T	C	*	transcript	FALSE	NA	TRUE	NA	Gphn	uc007nzd.2	uc007nzd.2#exon.7	11.452	11.4520483035	NA	NA	NA	chr12	79594981	SNV_replicate_1,SNV_replicate_2	2
chr12_79785058	G	A	*	transcript	FALSE	NA	TRUE	NA	Gphn	uc007nzc.2 uc007nzd.2	uc007nzc.2#exon.23 uc007nzd.2#exon.22	5.82303	0.194013297574 11.4520483035	NA	NA	NA	chr12	79785059	SNV_replicate_2	1
chr12_79835003	A	G	*	intron_splicing	FALSE	NA	TRUE	NA	NA	NA	NA	NA	NA	B3	NA	NA	chr12	79835004	SNV_replicate_1	1
chr12_79898556	G	C	*	intron_splicing	FALSE	NA	TRUE	NA	NA	NA	NA	NA	NA	MTD	NA	NA	chr12	79898557	SNV_replicate_1,SNV_replicate_2	2
chr12_79911083	G	-A	*	intron_splicing	TRUE	NA	TRUE	NA	NA	NA	NA	NA	NA	NA	NA	NA	chr12	79911084	INDEL_replicate_2	1
chr12_79930977	G	C	*	intron_splicing	FALSE	NA	TRUE	NA	NA	NA	NA	NA	NA	NA	NA	NA	chr12	79930978	SNV_replicate_1,SNV_replicate_2	2
chr12_79975390	A	C	*	intron_splicing	FALSE	NA	TRUE	NA	NA	NA	NA	NA	NA	NA	NA	NA	chr12	79975391	SNV_replicate_1,SNV_replicate_2	2
chr12_79994943	T	C	*	intron_splicing	FALSE	NA	TRUE	NA	NA	NA	NA	NA	NA	NA	NA	NA	chr12	79994944	SNV_replicate_1,SNV_replicate_2	2
chr12_79997066	G	T	*	intron_splicing	FALSE	NA	TRUE	NA	NA	NA	NA	NA	NA	NA	NA	NA	chr12	79997067	SNV_replicate_1	1
chr12_80141688	G	T	*	intron_splicing	FALSE	NA	TRUE	NA	NA	NA	NA	NA	NA	NA	NA	NA	chr12	80141689	SNV_replicate_1,SNV_replicate_2	2
chr12_80165632	C	T	*	intron_splicing	FALSE	NA	TRUE	NA	NA	NA	NA	NA	NA	NA	NA	NA	chr12	80165633	SNV_replicate_1,SNV_replicate_2	2
chr12_80337516	T	C	*	intron_splicing	FALSE	NA	TRUE	NA	NA	NA	NA	NA	NA	NA	rs29143813	by-frequency	chr12	80337517	SNV_replicate_1,SNV_replicate_2	2
chr12_80347417	C	A	*	intron_splicing	FALSE	NA	TRUE	NA	NA	NA	NA	NA	NA	NA	NA	NA	chr12	80347418	SNV_replicate_1,SNV_replicate_2	2
chr12_80369519	C	G	*	transcript	FALSE	NA	FALSE	V1390L V145L	Zfyve26	uc007oae.1 uc007oag.1	uc007oae.1#exon.20 uc007oag.1#exon.0	1.66139	3.2172084058 0.105570263381	NA	NA	NA	chr12	80369520	SNV_replicate_1,SNV_replicate_2	2
chr12_80388606	A	-C	*	transcript	TRUE	TRUE	FALSE	NA	Zfyve26	uc007oae.1 uc007oah.1	uc007oae.1#exon.4 uc007oah.1#exon.4	1.68175	3.2172084058 0.146294727651	NA	NA	NA	chr12	80388607	INDEL_replicate_1,INDEL_replicate_2	2
chr12_80415910	G	T	*	transcript	FALSE	NA	TRUE	NA	Rad51l1	uc007oai.1 uc007oaj.1	uc007oai.1#exon.4 uc007oaj.1#exon.4	3.41	6.29896502738 0.521035849259	NA	NA	NA	chr12	80415911	SNV_replicate_1,SNV_replicate_2	2
chr12_81040066	T	C	*	intron_splicing	FALSE	NA	TRUE	NA	NA	NA	NA	NA	NA	(CATATA)n	NA	NA	chr12	81040067	SNV_replicate_1	1
chr12_81297909	C	A	*	intron_splicing	FALSE	NA	TRUE	NA	NA	NA	NA	NA	NA	NA	NA	NA	chr12	81297910	SNV_replicate_1,SNV_replicate_2	2
chr12_81682410	C	A	*	intron_splicing	FALSE	NA	TRUE	NA	NA	NA	NA	NA	NA	NA	NA	NA	chr12	81682411	SNV_replicate_1,SNV_replicate_2	2
chr12_81682411	G	T	*	intron_splicing	FALSE	NA	TRUE	NA	NA	NA	NA	NA	NA	NA	NA	NA	chr12	81682412	SNV_replicate_1,SNV_replicate_2	2
chr12_81684625	T	G	*	intron_splicing	FALSE	NA	TRUE	NA	NA	NA	NA	NA	NA	NA	NA	NA	chr12	81684626	SNV_replicate_1,SNV_replicate_2	2
chr12_81699253	G	T	*	intron_splicing	FALSE	NA	TRUE	NA	NA	NA	NA	NA	NA	NA	NA	NA	chr12	81699254	SNV_replicate_2	1
chr12_81699302	A	C	*	intron_splicing	FALSE	NA	TRUE	NA	NA	NA	NA	NA	NA	NA	NA	NA	chr12	81699303	SNV_replicate_1,SNV_replicate_2	2
chr12_81714386	C	A	*	intron_splicing	FALSE	NA	TRUE	NA	NA	NA	NA	NA	NA	NA	NA	NA	chr12	81714387	SNV_replicate_1,SNV_replicate_2	2
chr12_81778286	G	A	*	transcript	FALSE	NA	FALSE	G244S	Slc39a9	uc007obb.2	uc007obb.2#exon.5	0.87949	0.879490228888	NA	NA	NA	chr12	81778287	SNV_replicate_1,SNV_replicate_2	2
chr12_81780773	G	T	*	transcript	FALSE	NA	TRUE	NA	Slc39a9	uc007obc.2 uc011yoi.1	uc007obc.2#exon.6 uc011yoi.1#exon.5	3.44873	6.76720479715 0.130249858554	NA	NA	NA	chr12	81780774	SNV_replicate_1,SNV_replicate_2	2
chr12_81806430	G	C	*	intron_splicing	FALSE	NA	TRUE	NA	NA	NA	NA	NA	NA	NA	NA	NA	chr12	81806431	SNV_replicate_1	1
chr12_81809013	G	T	*	intron_splicing	FALSE	NA	TRUE	NA	NA	NA	NA	NA	NA	NA	NA	NA	chr12	81809014	SNV_replicate_1,SNV_replicate_2	2
chr12_81823539	T	C	*	transcript	FALSE	NA	TRUE	NA	3830431G21Rik	uc007obf.2 uc007obg.2	uc007obf.2#exon.12 uc007obg.2#exon.1	0.118829	0.0076576180853 0.229999977761	NA	NA	NA	chr12	81823540	SNV_replicate_1,SNV_replicate_2	2
chr12_82204552	G	-A	*	intron_splicing	TRUE	NA	TRUE	NA	NA	NA	NA	NA	NA	(GAAAA)n	NA	NA	chr12	82204553	INDEL_replicate_1,INDEL_replicate_2	2
chr12_82268905	T	-C	*	intron_splicing	TRUE	NA	TRUE	NA	NA	NA	NA	NA	NA	NA	NA	NA	chr12	82268906	INDEL_replicate_1,INDEL_replicate_2	2
chr12_82268907	C	G	*	intron_splicing	FALSE	NA	TRUE	NA	NA	NA	NA	NA	NA	NA	NA	NA	chr12	82268908	SNV_replicate_2	1
chr12_82268910	G	A	*	intron_splicing	FALSE	NA	TRUE	NA	NA	NA	NA	NA	NA	NA	NA	NA	chr12	82268911	SNV_replicate_1	1
chr12_82300861	A	T	*	intron_splicing	FALSE	NA	TRUE	NA	NA	NA	NA	NA	NA	NA	NA	NA	chr12	82300862	SNV_replicate_1,SNV_replicate_2	2
chr12_82660729	T	G	*	transcript	FALSE	NA	FALSE	N415T	Adam21	uc007ock.1	uc007ock.1#exon.1	0.0332971	0.0332970879826	NA	NA	NA	chr12	82660730	SNV_replicate_1,SNV_replicate_2	2
chr12_82761473	C	A	*	intron_splicing	FALSE	NA	TRUE	NA	NA	NA	NA	NA	NA	NA	NA	NA	chr12	82761474	SNV_replicate_1,SNV_replicate_2	2
chr12_82810548	G	T	*	intron_splicing	FALSE	NA	TRUE	NA	NA	NA	NA	NA	NA	NA	NA	NA	chr12	82810549	SNV_replicate_1,SNV_replicate_2	2
chr12_82810635	T	G	*	intron_splicing	FALSE	NA	TRUE	NA	NA	NA	NA	NA	NA	ORR1E-int	NA	NA	chr12	82810636	SNV_replicate_2	1
chr12_82823561	A	T	*	intron_splicing	FALSE	NA	TRUE	NA	NA	NA	NA	NA	NA	NA	NA	NA	chr12	82823562	SNV_replicate_1,SNV_replicate_2	2
chr12_82824917	G	T	*	intron_splicing	FALSE	NA	TRUE	NA	NA	NA	NA	NA	NA	NA	NA	NA	chr12	82824918	SNV_replicate_1,SNV_replicate_2	2
chr12_82873768	C	A	*	transcript	FALSE	NA	FALSE	D233Y	Map3k9	uc007oco.2 uc007ocp.2	uc007oco.2#exon.1 uc007ocp.2#exon.1	0.00218662	0.00353184487863 0.00084139190216	NA	NA	NA	chr12	82873769	SNV_replicate_1,SNV_replicate_2	2
chr12_82996247	A	+G	*	intron_splicing	TRUE	NA	TRUE	NA	NA	NA	NA	NA	NA	NA	NA	NA	chr12	82996248	INDEL_replicate_1,INDEL_replicate_2	2
chr12_83094321	T	A	*	transcript	FALSE	NA	TRUE	NA	Pcnx	uc007ocs.1	uc007ocs.1#exon.25	2.46497	2.46496896316	(TG)n	NA	NA	chr12	83094322	SNV_replicate_1,SNV_replicate_2	2
chr12_83382347	G	C	*	intron_splicing	FALSE	NA	TRUE	NA	NA	NA	NA	NA	NA	(TTC)n	NA	NA	chr12	83382348	SNV_replicate_1	1
chr12_83503753	G	A	*	intron_splicing	FALSE	NA	TRUE	NA	NA	NA	NA	NA	NA	NA	NA	NA	chr12	83503754	SNV_replicate_2	1
chr12_84086522	C	A	*	intron_splicing	FALSE	NA	TRUE	NA	NA	NA	NA	NA	NA	NA	NA	NA	chr12	84086523	SNV_replicate_1,SNV_replicate_2	2
chr12_84153571	G	T	*	intron_splicing	FALSE	NA	TRUE	NA	NA	NA	NA	NA	NA	NA	NA	NA	chr12	84153572	SNV_replicate_1,SNV_replicate_2	2
chr12_84193280	G	T	*	intron_splicing	FALSE	NA	TRUE	NA	NA	NA	NA	NA	NA	NA	NA	NA	chr12	84193281	SNV_replicate_1,SNV_replicate_2	2
chr12_84207949	C	T	*	intron_splicing	FALSE	NA	TRUE	NA	NA	NA	NA	NA	NA	(TC)n	NA	NA	chr12	84207950	SNV_replicate_2	1
chr12_84425836	C	G	*	intron_splicing	FALSE	NA	TRUE	NA	NA	NA	NA	NA	NA	NA	NA	NA	chr12	84425837	SNV_replicate_1,SNV_replicate_2	2
chr12_84842838	G	-A	*	intron_splicing	TRUE	NA	TRUE	NA	NA	NA	NA	NA	NA	NA	NA	NA	chr12	84842839	INDEL_replicate_1	1
chr12_84846402	G	T	*	intron_splicing	FALSE	NA	TRUE	NA	NA	NA	NA	NA	NA	NA	NA	NA	chr12	84846403	SNV_replicate_1,SNV_replicate_2	2
chr12_84873351	G	T	*	intron_splicing	FALSE	NA	TRUE	NA	NA	NA	NA	NA	NA	NA	NA	NA	chr12	84873352	SNV_replicate_2	1
chr12_84916084	A	-C	*	transcript	TRUE	TRUE	FALSE	NA	Zfyve1	uc007odg.1 uc007odh.1 uc007odi.1	uc007odg.1#exon.2 uc007odh.1#exon.2 uc007odi.1#exon.3	1.70564	2.908076966 0.583145083863 1.62568492825	NA	NA	NA	chr12	84916085	INDEL_replicate_1	1
chr12_85013040	G	T	*	intron_splicing	FALSE	NA	TRUE	NA	NA	NA	NA	NA	NA	NA	NA	NA	chr12	85013041	SNV_replicate_1,SNV_replicate_2	2
chr12_85013833	G	T	*	transcript	FALSE	NA	FALSE	R355S R559S	Rbm25	uc007odj.1 uc007odm.2 uc011yoq.1	uc007odj.1#exon.14 uc007odm.2#exon.13 uc011yoq.1#exon.7	13.2593	10.4757153902 28.6871204218 0.614955564162	NA	NA	NA	chr12	85013834	SNV_replicate_1,SNV_replicate_2	2
chr12_85017295	G	T	*	intron_splicing	FALSE	NA	TRUE	NA	NA	NA	NA	NA	NA	NA	NA	NA	chr12	85017296	SNV_replicate_1,SNV_replicate_2	2
chr12_85018710	A	C	*	intron_splicing	FALSE	NA	TRUE	NA	NA	NA	NA	NA	NA	NA	NA	NA	chr12	85018711	SNV_replicate_1,SNV_replicate_2	2
chr12_85113050	G	A	*	intron_splicing	FALSE	NA	TRUE	NA	NA	NA	NA	NA	NA	NA	NA	NA	chr12	85113051	SNV_replicate_1,SNV_replicate_2	2
chr12_85117550	T	A	*	intron_splicing	FALSE	NA	TRUE	NA	NA	NA	NA	NA	NA	NA	NA	NA	chr12	85117551	SNV_replicate_1,SNV_replicate_2	2
chr12_85172777	C	T	*	intron_splicing	FALSE	NA	TRUE	NA	NA	NA	NA	NA	NA	NA	NA	NA	chr12	85172778	SNV_replicate_1	1
chr12_85216156	C	T	*	intron_splicing	FALSE	NA	TRUE	NA	NA	NA	NA	NA	NA	NA	NA	NA	chr12	85216157	SNV_replicate_1,SNV_replicate_2	2
chr12_85253575	A	-TG	*	intron_splicing	TRUE	NA	TRUE	NA	NA	NA	NA	NA	NA	B3A	NA	NA	chr12	85253576	INDEL_replicate_2	1
chr12_85291727	C	A	*	transcript	FALSE	NA	TRUE	NA	2410016O06Rik	uc007odz.2	uc007odz.2#exon.0	7.93992	7.93992342563	NA	NA	NA	chr12	85291728	SNV_replicate_2	1
chr12_85337681	C	A	*	intron_splicing	FALSE	NA	TRUE	NA	NA	NA	NA	NA	NA	NA	NA	NA	chr12	85337682	SNV_replicate_2	1
chr12_85355683	G	A	*	intron_splicing	FALSE	NA	TRUE	NA	NA	NA	NA	NA	NA	NA	NA	NA	chr12	85355684	SNV_replicate_1,SNV_replicate_2	2
chr12_85355687	G	A	*	intron_splicing	FALSE	NA	TRUE	NA	NA	NA	NA	NA	NA	NA	NA	NA	chr12	85355688	SNV_replicate_1,SNV_replicate_2	2
chr12_85380028	G	T	*	intron_splicing	FALSE	NA	TRUE	NA	NA	NA	NA	NA	NA	NA	NA	NA	chr12	85380029	SNV_replicate_1,SNV_replicate_2	2
chr12_85384113	C	-T	*	transcript	TRUE	NA	TRUE	NA	AK132490	uc007oee.1	uc007oee.1#exon.1	0.193999	0.19399913001	NA	NA	NA	chr12	85384114	INDEL_replicate_1	1
chr12_85397837	C	T	*	intron_splicing	FALSE	NA	TRUE	NA	NA	NA	NA	NA	NA	(TTTC)n	NA	NA	chr12	85397838	SNV_replicate_2	1
chr12_85397841	C	T	*	intron_splicing	FALSE	NA	TRUE	NA	NA	NA	NA	NA	NA	(TTTC)n	NA	NA	chr12	85397842	SNV_replicate_2	1
chr12_85427900	T	-G	*	intron_splicing	TRUE	NA	TRUE	NA	NA	NA	NA	NA	NA	NA	NA	NA	chr12	85427901	INDEL_replicate_2	1
chr12_85495811	T	A	*	intron_splicing	FALSE	NA	TRUE	NA	NA	NA	NA	NA	NA	NA	NA	NA	chr12	85495812	SNV_replicate_1,SNV_replicate_2	2
chr12_85514448	T	A	*	transcript	FALSE	NA	FALSE	Q227L	C130039O16Rik	uc011you.1 uc007oem.2	uc011you.1#exon.1 uc007oem.2#exon.1	4.25632	1.4159828124 7.09666447366	NA	NA	NA	chr12	85514449	SNV_replicate_1,SNV_replicate_2	2
chr12_85514450	G	T	*	transcript	FALSE	NA	FALSE	H226Q	C130039O16Rik	uc011you.1 uc007oem.2	uc011you.1#exon.1 uc007oem.2#exon.1	4.25632	1.4159828124 7.09666447366	NA	NA	NA	chr12	85514451	SNV_replicate_1,SNV_replicate_2	2
chr12_85675094	G	A	*	intron_splicing	FALSE	NA	TRUE	NA	NA	NA	NA	NA	NA	NA	NA	NA	chr12	85675095	SNV_replicate_1,SNV_replicate_2	2
chr12_85680954	G	T	*	intron_splicing	FALSE	NA	TRUE	NA	NA	NA	NA	NA	NA	NA	NA	NA	chr12	85680955	SNV_replicate_1,SNV_replicate_2	2
chr12_85697002	G	T	*	transcript	FALSE	NA	FALSE	Q166K Q268K	Fam161b	uc007oez.1 uc007ofa.1 uc011yox.1	uc007oez.1#exon.2 uc007ofa.1#exon.2 uc011yox.1#exon.1	0.46981	0.79765547642 0.364457862812 0.247317028667	L3	NA	NA	chr12	85697003	SNV_replicate_1,SNV_replicate_2	2
chr12_85711912	G	C	*	transcript	FALSE	NA	FALSE	A226P	Coq6	uc007ofb.2 uc011yoy.1 uc007ofc.2	uc007ofb.2#exon.5 uc011yoy.1#exon.5 uc007ofc.2#exon.2	5.43728	14.3190614248 1.18939943744 0.803366106435	NA	NA	NA	chr12	85711913	SNV_replicate_1,SNV_replicate_2	2
chr12_85735873	A	+G	*	intron_splicing	TRUE	NA	TRUE	NA	NA	NA	NA	NA	NA	(GAA)n	NA	NA	chr12	85735874	INDEL_replicate_1	1
chr12_85792447	G	T	*	intron_splicing	FALSE	NA	TRUE	NA	NA	NA	NA	NA	NA	NA	NA	NA	chr12	85792448	SNV_replicate_1,SNV_replicate_2	2
chr12_85897084	T	-TC	*	intron_splicing	TRUE	NA	TRUE	NA	NA	NA	NA	NA	NA	(TC)n	NA	NA	chr12	85897085	INDEL_replicate_2	1
chr12_85917570	C	A	*	intron_splicing	FALSE	NA	TRUE	NA	NA	NA	NA	NA	NA	NA	NA	NA	chr12	85917571	SNV_replicate_2	1
chr12_85946973	C	A	*	intron_splicing	FALSE	NA	TRUE	NA	NA	NA	NA	NA	NA	NA	NA	NA	chr12	85946974	SNV_replicate_1,SNV_replicate_2	2
chr12_86128556	G	A	*	intron_splicing	FALSE	NA	TRUE	NA	NA	NA	NA	NA	NA	B1_Mur4	NA	NA	chr12	86128557	SNV_replicate_1	1
chr12_86216802	G	C	*	transcript	FALSE	NA	FALSE	R147G	Ltbp2 D030025P21Rik	uc011ypd.1 uc007ofx.1 uc011ype.1	uc011ypd.1#exon.0 uc007ofx.1#exon.0 uc011ype.1#exon.0	0.0258447	0.0015625981616 0.074018814898 0.00195268074275	NA	NA	NA	chr12	86216803	SNV_replicate_1,SNV_replicate_2	2
chr12_86371233	A	C	*	transcript	FALSE	NA	FALSE	D1261A	Ylpm1	uc007ogd.1	uc007ogd.1#exon.4	10.2716	10.2715687089	NA	NA	NA	chr12	86371234	SNV_replicate_1,SNV_replicate_2	2
chr12_86385530	C	T	*	intron_splicing	FALSE	NA	TRUE	NA	NA	NA	NA	NA	NA	(TC)n	NA	NA	chr12	86385531	SNV_replicate_1	1
chr12_86480304	C	A	*	transcript	FALSE	NA	FALSE	R326S R49S R300S	Rps6kl1	uc007ogm.2 uc007ogn.2 uc007ogo.2 uc007ogp.2	uc007ogm.2#exon.0 uc007ogn.2#exon.6 uc007ogo.2#exon.6 uc007ogp.2#exon.5	0.0242348	0.0673156505498 0.0075020683494 0.0221213157563 0.0	NA	NA	NA	chr12	86480305	SNV_replicate_2	1
chr12_86631904	T	G	*	intron_splicing	FALSE	NA	TRUE	NA	NA	NA	NA	NA	NA	NA	NA	NA	chr12	86631905	SNV_replicate_1,SNV_replicate_2	2
chr12_86727243	G	-GA	*	intron_splicing	TRUE	NA	TRUE	NA	NA	NA	NA	NA	NA	NA	NA	NA	chr12	86727244	INDEL_replicate_2	1
chr12_86796297	C	-GAG	*	intron_splicing	TRUE	NA	TRUE	NA	NA	NA	NA	NA	NA	NA	NA	NA	chr12	86796298	INDEL_replicate_1,INDEL_replicate_2	2
chr12_86815235	G	T	*	intron_splicing	FALSE	NA	TRUE	NA	NA	NA	NA	NA	NA	NA	NA	NA	chr12	86815236	SNV_replicate_1,SNV_replicate_2	2
chr12_87012369	T	-GAG	*	intron_splicing	TRUE	NA	TRUE	NA	NA	NA	NA	NA	NA	NA	NA	NA	chr12	87012370	INDEL_replicate_1	1
chr12_87224378	A	T	*	intron_splicing	FALSE	NA	TRUE	NA	NA	NA	NA	NA	NA	NA	NA	NA	chr12	87224379	SNV_replicate_2	1
chr12_87229969	G	A	*	intron_splicing	FALSE	NA	TRUE	NA	NA	NA	NA	NA	NA	NA	NA	NA	chr12	87229970	SNV_replicate_1,SNV_replicate_2	2
chr12_87274786	A	C	*	intron_splicing	FALSE	NA	TRUE	NA	NA	NA	NA	NA	NA	NA	NA	NA	chr12	87274787	SNV_replicate_1,SNV_replicate_2	2
chr12_87446560	G	C	*	intron_splicing	FALSE	NA	TRUE	NA	NA	NA	NA	NA	NA	C-rich	NA	NA	chr12	87446561	SNV_replicate_1	1
chr12_87502196	G	T	*	intron_splicing	FALSE	NA	TRUE	NA	NA	NA	NA	NA	NA	NA	NA	NA	chr12	87502197	SNV_replicate_1,SNV_replicate_2	2
chr12_87601303	G	T	*	intron_splicing	FALSE	NA	TRUE	NA	NA	NA	NA	NA	NA	NA	NA	NA	chr12	87601304	SNV_replicate_1	1
chr12_87629598	G	T	*	intron_splicing	FALSE	NA	TRUE	NA	NA	NA	NA	NA	NA	B2_Mm2	NA	NA	chr12	87629599	SNV_replicate_1,SNV_replicate_2	2
chr12_87657793	C	A	*	intron_splicing	FALSE	NA	TRUE	NA	NA	NA	NA	NA	NA	NA	NA	NA	chr12	87657794	SNV_replicate_1,SNV_replicate_2	2
chr12_87811605	G	C	*	intron_splicing	FALSE	NA	TRUE	NA	NA	NA	NA	NA	NA	NA	NA	NA	chr12	87811606	SNV_replicate_2	1
chr12_87893185	A	+G	*	intron_splicing	TRUE	NA	TRUE	NA	NA	NA	NA	NA	NA	(GGA)n	NA	NA	chr12	87893186	INDEL_replicate_1	1
chr12_88032044	G	A	*	intron_splicing	FALSE	NA	TRUE	NA	NA	NA	NA	NA	NA	NA	NA	NA	chr12	88032045	SNV_replicate_2	1
chr12_88046111	A	T	*	intron_splicing	FALSE	NA	TRUE	NA	NA	NA	NA	NA	NA	NA	NA	NA	chr12	88046112	SNV_replicate_1	1
chr12_88062465	C	G	*	intron_splicing	FALSE	NA	TRUE	NA	NA	NA	NA	NA	NA	NA	NA	NA	chr12	88062466	SNV_replicate_1	1
chr12_88081853	C	A	*	intron_splicing	FALSE	NA	TRUE	NA	NA	NA	NA	NA	NA	NA	NA	NA	chr12	88081854	SNV_replicate_1,SNV_replicate_2	2
chr12_88099422	G	T	*	transcript	FALSE	NA	TRUE	NA	Gm6772	uc011ypk.1	uc011ypk.1#exon.10	0	0.0	NA	NA	NA	chr12	88099423	SNV_replicate_2	1
chr12_88293525	G	T	*	intron_splicing	FALSE	NA	TRUE	NA	NA	NA	NA	NA	NA	NA	NA	NA	chr12	88293526	SNV_replicate_1	1
chr12_88301286	G	T	*	transcript	FALSE	NA	FALSE	G82C G11C G96C	Kiaa1737 2310044G17Rik	uc007oib.2 uc007oic.2 uc007oid.2	uc007oib.2#exon.3 uc007oic.2#exon.2 uc007oid.2#exon.1	2.03153	1.31429242926 4.66127684919 0.119007227998	NA	NA	NA	chr12	88301287	SNV_replicate_1,SNV_replicate_2	2
chr12_88324775	A	C	*	intron_splicing	FALSE	NA	TRUE	NA	NA	NA	NA	NA	NA	NA	NA	NA	chr12	88324776	SNV_replicate_1,SNV_replicate_2	2
chr12_88391630	T	-TC	*	intron_splicing	TRUE	NA	TRUE	NA	NA	NA	NA	NA	NA	CT-rich	NA	NA	chr12	88391631	INDEL_replicate_2	1
chr12_88397434	A	C	*	transcript	FALSE	NA	FALSE	K11T	Tmem63c	uc007oif.1 uc007oig.1 uc007oih.1	uc007oif.1#exon.3 uc007oig.1#exon.3 uc007oih.1#exon.2	0.00365055	0.0 0.0109516458368	NA	NA	NA	chr12	88397435	SNV_replicate_1,SNV_replicate_2	2
chr12_88408125	T	A	*	intron_splicing	FALSE	NA	TRUE	NA	NA	NA	NA	NA	NA	NA	NA	NA	chr12	88408126	SNV_replicate_1,SNV_replicate_2	2
chr12_88416798	G	A	*	intron_splicing	FALSE	NA	TRUE	NA	NA	NA	NA	NA	NA	NA	NA	NA	chr12	88416799	SNV_replicate_1,SNV_replicate_2	2
chr12_88422160	C	A	*	intron_splicing	FALSE	NA	TRUE	NA	NA	NA	NA	NA	NA	NA	NA	NA	chr12	88422161	SNV_replicate_1,SNV_replicate_2	2
chr12_88427230	G	T	*	intron_splicing	FALSE	NA	TRUE	NA	NA	NA	NA	NA	NA	NA	NA	NA	chr12	88427231	SNV_replicate_2	1
chr12_88439378	C	A	*	transcript	FALSE	NA	FALSE	G151C G147C	Ngb	uc007oii.1 uc011ypl.1	uc007oii.1#exon.3 uc011ypl.1#exon.3	0.0236941	0.0353089076967 0.0120793050915	NA	NA	NA	chr12	88439379	SNV_replicate_1,SNV_replicate_2	2
chr12_88441507	A	-GT	*	intron_splicing	TRUE	NA	TRUE	NA	NA	NA	NA	NA	NA	NA	NA	NA	chr12	88441508	INDEL_replicate_2	1
chr12_88441798	C	A	*	intron_splicing	FALSE	NA	TRUE	NA	NA	NA	NA	NA	NA	NA	NA	NA	chr12	88441799	SNV_replicate_1,SNV_replicate_2	2
chr12_88463560	C	A	*	intron_splicing	FALSE	NA	TRUE	NA	NA	NA	NA	NA	NA	NA	NA	NA	chr12	88463561	SNV_replicate_1,SNV_replicate_2	2
chr12_88500217	G	A	*	intron_splicing	FALSE	NA	TRUE	NA	NA	NA	NA	NA	NA	NA	NA	NA	chr12	88500218	SNV_replicate_1,SNV_replicate_2	2
chr12_88574213	T	C	*	intron_splicing	FALSE	NA	TRUE	NA	NA	NA	NA	NA	NA	B2_Mm2	NA	NA	chr12	88574214	SNV_replicate_1,SNV_replicate_2	2
chr12_88612491	A	T	*	intron_splicing	FALSE	NA	TRUE	NA	NA	NA	NA	NA	NA	NA	NA	NA	chr12	88612492	SNV_replicate_2	1
chr12_88623580	C	A	*	intron_splicing	FALSE	NA	TRUE	NA	NA	NA	NA	NA	NA	NA	NA	NA	chr12	88623581	SNV_replicate_1,SNV_replicate_2	2
chr12_88623581	A	G	*	intron_splicing	FALSE	NA	TRUE	NA	NA	NA	NA	NA	NA	NA	NA	NA	chr12	88623582	SNV_replicate_1,SNV_replicate_2	2
chr12_88628090	G	T	*	intron_splicing	FALSE	NA	TRUE	NA	NA	NA	NA	NA	NA	NA	NA	NA	chr12	88628091	SNV_replicate_1,SNV_replicate_2	2
chr12_88762018	C	A	*	intron_splicing	FALSE	NA	TRUE	NA	NA	NA	NA	NA	NA	NA	NA	NA	chr12	88762019	SNV_replicate_1	1
chr12_88791232	C	-T	*	transcript	TRUE	NA	TRUE	NA	Snw1	uc007ojf.1	uc007ojf.1#exon.13	33.7662	33.7661609028	NA	NA	NA	chr12	88791233	INDEL_replicate_2	1
chr12_88813310	G	A	*	intron_splicing	FALSE	NA	TRUE	NA	NA	NA	NA	NA	NA	NA	NA	NA	chr12	88813311	SNV_replicate_2	1
chr12_88824081	A	-T	*	intron_splicing	TRUE	NA	TRUE	NA	NA	NA	NA	NA	NA	NA	NA	NA	chr12	88824082	INDEL_replicate_2	1
chr12_88835330	G	A	*	intron_splicing	FALSE	NA	TRUE	NA	NA	NA	NA	NA	NA	(TTTA)n	NA	NA	chr12	88835331	SNV_replicate_1	1
chr12_88883945	C	T	*	intron_splicing	FALSE	NA	TRUE	NA	NA	NA	NA	NA	NA	NA	NA	NA	chr12	88883946	SNV_replicate_1	1
chr12_89100325	C	G	*	transcript	FALSE	NA	FALSE	Q172E	Gm1995	uc011ypq.1	uc011ypq.1#exon.0	0.0145645	0.0145644537207	NA	NA	NA	chr12	89100326	SNV_replicate_2	1
chr12_89100327	G	A	*	transcript	FALSE	NA	TRUE	NA	Gm1995	uc011ypq.1	uc011ypq.1#exon.0	0.0145645	0.0145644537207	NA	NA	NA	chr12	89100328	SNV_replicate_2	1
chr12_89102267	C	T	*	transcript	FALSE	NA	FALSE	P819L	Gm1995	uc011ypq.1	uc011ypq.1#exon.0	0.0145645	0.0145644537207	NA	NA	NA	chr12	89102268	SNV_replicate_1,SNV_replicate_2	2
chr12_89114901	T	G	*	transcript	FALSE	NA	TRUE	NA	Gm2016	uc007ojn.1	uc007ojn.1#exon.1	0.0116159	0.0116158860632	NA	NA	NA	chr12	89114902	SNV_replicate_1,SNV_replicate_2	2
chr12_89114903	G	T	*	transcript	FALSE	NA	TRUE	NA	Gm2016	uc007ojn.1	uc007ojn.1#exon.1	0.0116159	0.0116158860632	NA	NA	NA	chr12	89114904	SNV_replicate_1,SNV_replicate_2	2
chr12_89134534	G	C	*	transcript	FALSE	NA	TRUE	NA	Gm2022	uc011ypr.1	uc011ypr.1#exon.1	0.0533264	0.0533264096883	NA	NA	NA	chr12	89134535	SNV_replicate_2	1
chr12_89218688	T	G	*	intron_splicing	FALSE	NA	TRUE	NA	NA	NA	NA	NA	NA	NA	NA	NA	chr12	89218689	SNV_replicate_1,SNV_replicate_2	2
chr12_89227095	T	C	*	intron_splicing	FALSE	NA	TRUE	NA	NA	NA	NA	NA	NA	NA	NA	NA	chr12	89227096	SNV_replicate_1,SNV_replicate_2	2
chr12_89266354	A	G	*	intron_splicing	FALSE	NA	TRUE	NA	NA	NA	NA	NA	NA	(GA)n	NA	NA	chr12	89266355	SNV_replicate_1	1
chr12_89267734	G	+ATGGC	*	intron_splicing	TRUE	NA	TRUE	NA	NA	NA	NA	NA	NA	NA	NA	NA	chr12	89267735	INDEL_replicate_1	1
chr12_89284823	A	C	*	intron_splicing	FALSE	NA	TRUE	NA	NA	NA	NA	NA	NA	NA	NA	NA	chr12	89284824	SNV_replicate_2	1
chr12_89284912	T	C	*	intron_splicing	FALSE	NA	TRUE	NA	NA	NA	NA	NA	NA	NA	NA	NA	chr12	89284913	SNV_replicate_1	1
chr12_89296464	G	A	*	intron_splicing	FALSE	NA	TRUE	NA	NA	NA	NA	NA	NA	NA	NA	NA	chr12	89296465	SNV_replicate_2	1
chr12_89305641	T	C	*	intron_splicing	FALSE	NA	TRUE	NA	NA	NA	NA	NA	NA	NA	NA	NA	chr12	89305642	SNV_replicate_1,SNV_replicate_2	2
chr12_89324091	C	A	*	intron_splicing	FALSE	NA	TRUE	NA	NA	NA	NA	NA	NA	NA	NA	NA	chr12	89324092	SNV_replicate_1,SNV_replicate_2	2
chr12_89327461	C	A	*	intron_splicing	FALSE	NA	TRUE	NA	NA	NA	NA	NA	NA	NA	NA	NA	chr12	89327462	SNV_replicate_1,SNV_replicate_2	2
chr12_89328196	A	C	*	intron_splicing	FALSE	NA	TRUE	NA	NA	NA	NA	NA	NA	NA	NA	NA	chr12	89328197	SNV_replicate_1,SNV_replicate_2	2
chr12_89378485	C	A	*	intron_splicing	FALSE	NA	TRUE	NA	NA	NA	NA	NA	NA	NA	NA	NA	chr12	89378486	SNV_replicate_2	1
chr12_89509847	T	A	*	transcript	FALSE	NA	TRUE	NA	Gm5662	uc007ojs.2	uc007ojs.2#exon.1	0.0970306	0.0970306105648	NA	NA	NA	chr12	89509848	SNV_replicate_1,SNV_replicate_2	2
chr12_89509851	G	T	*	transcript	FALSE	NA	TRUE	NA	Gm5662	uc007ojs.2	uc007ojs.2#exon.1	0.0970306	0.0970306105648	NA	NA	NA	chr12	89509852	SNV_replicate_1,SNV_replicate_2	2
chr12_89520079	T	-C	*	intron_splicing	TRUE	NA	TRUE	NA	NA	NA	NA	NA	NA	NA	NA	NA	chr12	89520080	INDEL_replicate_1,INDEL_replicate_2	2
chr12_89520892	G	T	*	intron_splicing	FALSE	NA	TRUE	NA	NA	NA	NA	NA	NA	NA	NA	NA	chr12	89520893	SNV_replicate_1	1
chr12_89524948	A	+G	*	transcript	TRUE	NA	TRUE	NA	Gm7104	uc011ypt.1	uc011ypt.1#exon.0	0.00453192	0.00453192126582	NA	NA	NA	chr12	89524949	INDEL_replicate_1	1
chr12_89556308	G	T	*	intron_splicing	FALSE	NA	TRUE	NA	NA	NA	NA	NA	NA	NA	NA	NA	chr12	89556309	SNV_replicate_1,SNV_replicate_2	2
chr12_89573394	C	T	*	intron_splicing	FALSE	NA	TRUE	NA	NA	NA	NA	NA	NA	NA	NA	NA	chr12	89573395	SNV_replicate_1,SNV_replicate_2	2
chr12_89593073	G	C	*	intron_splicing	FALSE	NA	TRUE	NA	NA	NA	NA	NA	NA	GC_rich	NA	NA	chr12	89593074	SNV_replicate_1	1
chr12_89828749	C	A	*	intron_splicing	FALSE	NA	TRUE	NA	NA	NA	NA	NA	NA	NA	NA	NA	chr12	89828750	SNV_replicate_2	1
chr12_90425498	C	A	*	transcript	FALSE	NA	FALSE	S264- S16-	Nrxn3	uc007ojz.1 uc007oka.1 uc011ypu.1 uc007okb.1 uc007okc.2	uc007ojz.1#exon.4 uc007oka.1#exon.1 uc011ypu.1#exon.4 uc007okb.1#exon.2 uc007okc.2#exon.2	0.00212495	0.0 0.00864177008179 0.0014914925698 0.000491503993199	NA	NA	NA	chr12	90425499	SNV_replicate_1,SNV_replicate_2	2
chr12_90431464	T	G	*	intron_splicing	FALSE	NA	TRUE	NA	NA	NA	NA	NA	NA	NA	NA	NA	chr12	90431465	SNV_replicate_1,SNV_replicate_2	2
chr12_90749244	A	-C	*	intron_splicing	TRUE	NA	TRUE	NA	NA	NA	NA	NA	NA	NA	NA	NA	chr12	90749245	INDEL_replicate_1,INDEL_replicate_2	2
chr12_90756352	C	A	*	transcript	FALSE	NA	FALSE	A1049E A676E	Nrxn3	uc007oka.1 uc011ypu.1 uc007okc.2	uc007oka.1#exon.11 uc011ypu.1#exon.14 uc007okc.2#exon.12	0.00354159	0.00864177008179 0.0014914925698 0.000491503993199	NA	NA	NA	chr12	90756353	SNV_replicate_1	1
chr12_92176688	C	T	*	intron_splicing	FALSE	NA	TRUE	NA	NA	NA	NA	NA	NA	NA	NA	NA	chr12	92176689	SNV_replicate_1,SNV_replicate_2	2
chr12_92720625	T	A	*	intron_splicing	FALSE	NA	TRUE	NA	NA	NA	NA	NA	NA	NA	NA	NA	chr12	92720626	SNV_replicate_1,SNV_replicate_2	2
chr12_92757624	C	T	*	intron_splicing	FALSE	NA	TRUE	NA	NA	NA	NA	NA	NA	(TC)n	NA	NA	chr12	92757625	SNV_replicate_1,SNV_replicate_2	2
chr12_92776930	C	A	*	transcript	FALSE	NA	FALSE	N734K	Tshr	uc007okq.2	uc007okq.2#exon.9	0.0177856	0.0177856403011	NA	NA	NA	chr12	92776931	SNV_replicate_2	1
chr12_93063736	C	A	*	transcript	FALSE	NA	FALSE	V321F V271F	Sel1l	uc007okx.1 uc007oky.1 uc007okz.1	uc007okx.1#exon.8 uc007oky.1#exon.8 uc007okz.1#exon.8	5.44343	3.03591324361 10.8509694744 2.44339667271	NA	NA	NA	chr12	93063737	SNV_replicate_1,SNV_replicate_2	2
chr12_95166458	C	A	*	intron_splicing	FALSE	NA	TRUE	NA	NA	NA	NA	NA	NA	NA	NA	NA	chr12	95166459	SNV_replicate_1,SNV_replicate_2	2
chr12_96042801	G	-A	*	intron_splicing	TRUE	NA	TRUE	NA	NA	NA	NA	NA	NA	NA	NA	NA	chr12	96042802	INDEL_replicate_2	1
chr12_97017121	G	T	*	transcript	FALSE	NA	FALSE	W8L	Flrt2	uc007olc.2	uc007olc.2#exon.1	0.256719	0.256719393543	NA	NA	NA	chr12	97017122	SNV_replicate_1,SNV_replicate_2	2
chr12_97017768	G	T	*	transcript	FALSE	NA	FALSE	G224C	Flrt2	uc007olc.2	uc007olc.2#exon.1	0.256719	0.256719393543	NA	NA	NA	chr12	97017769	SNV_replicate_1,SNV_replicate_2	2
chr12_99674206	G	-A	*	intron_splicing	TRUE	NA	TRUE	NA	NA	NA	NA	NA	NA	BC1_Mm	NA	NA	chr12	99674207	INDEL_replicate_1	1
chr12_99756661	G	-C	*	intron_splicing	TRUE	NA	TRUE	NA	NA	NA	NA	NA	NA	NA	NA	NA	chr12	99756662	INDEL_replicate_1,INDEL_replicate_2	2
chr12_99866338	G	T	*	intron_splicing	FALSE	NA	TRUE	NA	NA	NA	NA	NA	NA	NA	NA	NA	chr12	99866339	SNV_replicate_1,SNV_replicate_2	2
chr12_99900334	G	A	*	intron_splicing	FALSE	NA	TRUE	NA	NA	NA	NA	NA	NA	PB1D7	NA	NA	chr12	99900335	SNV_replicate_1	1
chr12_100037325	A	C	*	intron_splicing	FALSE	NA	TRUE	NA	NA	NA	NA	NA	NA	NA	NA	NA	chr12	100037326	SNV_replicate_1,SNV_replicate_2	2
chr12_100847543	T	C	*	intron_splicing	FALSE	NA	TRUE	NA	NA	NA	NA	NA	NA	NA	NA	NA	chr12	100847544	SNV_replicate_2	1
chr12_101121539	C	A	*	transcript	FALSE	NA	FALSE	R9S	2610021K21Rik	uc007osb.1 uc007osc.1 uc007osd.1	uc007osb.1#exon.0 uc007osc.1#exon.0 uc007osd.1#exon.0	1.62614	0.697641869591 4.01574853012 0.165032757389	NA	NA	NA	chr12	101121540	SNV_replicate_1	1
chr12_101193036	C	G	*	intron_splicing	FALSE	NA	TRUE	NA	NA	NA	NA	NA	NA	GC_rich	NA	NA	chr12	101193037	SNV_replicate_1	1
chr12_101437702	A	-C	*	intron_splicing	TRUE	NA	TRUE	NA	NA	NA	NA	NA	NA	NA	NA	NA	chr12	101437703	INDEL_replicate_1,INDEL_replicate_2	2
chr12_101437705	G	T	*	intron_splicing	FALSE	NA	TRUE	NA	NA	NA	NA	NA	NA	NA	NA	NA	chr12	101437706	SNV_replicate_2	1
chr12_101528143	T	-G	*	intron_splicing	TRUE	NA	TRUE	NA	NA	NA	NA	NA	NA	NA	NA	NA	chr12	101528144	INDEL_replicate_1	1
chr12_101622198	C	A	*	intron_splicing	FALSE	NA	TRUE	NA	NA	NA	NA	NA	NA	NA	NA	NA	chr12	101622199	SNV_replicate_1,SNV_replicate_2	2
chr12_101816123	C	A	*	intron_splicing	FALSE	NA	TRUE	NA	NA	NA	NA	NA	NA	NA	NA	NA	chr12	101816124	SNV_replicate_2	1
chr12_101839216	C	-CT	*	intron_splicing	TRUE	NA	TRUE	NA	NA	NA	NA	NA	NA	(TCTCC)n	NA	NA	chr12	101839217	INDEL_replicate_1	1
chr12_101982699	C	T	*	intron_splicing	FALSE	NA	TRUE	NA	NA	NA	NA	NA	NA	NA	NA	NA	chr12	101982700	SNV_replicate_2	1
chr12_102053450	T	-GATGGATG	*	intron_splicing	TRUE	NA	TRUE	NA	NA	NA	NA	NA	NA	(TGGA)n	NA	NA	chr12	102053451	INDEL_replicate_2	1
chr12_102109282	G	A	*	intron_splicing	FALSE	NA	TRUE	NA	NA	NA	NA	NA	NA	GA-rich	NA	NA	chr12	102109283	SNV_replicate_1	1
chr12_102122377	C	-CCTT	*	intron_splicing	TRUE	NA	TRUE	NA	NA	NA	NA	NA	NA	CT-rich	NA	NA	chr12	102122378	INDEL_replicate_1	1
chr12_102178286	C	G	*	intron_splicing	FALSE	NA	TRUE	NA	NA	NA	NA	NA	NA	NA	NA	NA	chr12	102178287	SNV_replicate_2	1
chr12_102182840	T	+G	*	intron_splicing	TRUE	NA	TRUE	NA	NA	NA	NA	NA	NA	NA	NA	NA	chr12	102182841	INDEL_replicate_1,INDEL_replicate_2	2
chr12_102183979	T	C	*	transcript	FALSE	NA	FALSE	K609E K602E	Ccdc88c	uc007otd.1 uc007ote.1 uc011yqd.1	uc007otd.1#exon.0 uc007ote.1#exon.14 uc011yqd.1#exon.14	0.00803631	0.0204066182394 0.0 0.00370231253584	NA	NA	NA	chr12	102183980	SNV_replicate_1,SNV_replicate_2	2
chr12_102204085	G	T	*	intron_splicing	FALSE	NA	TRUE	NA	NA	NA	NA	NA	NA	NA	NA	NA	chr12	102204086	SNV_replicate_1,SNV_replicate_2	2
chr12_102321669	C	G	*	transcript	FALSE	NA	TRUE	NA	AK087910 Smek1	uc011yqf.1 uc007oti.2 uc007otj.2 uc007otk.2	uc011yqf.1#exon.0 uc007oti.2#exon.0 uc007otj.2#exon.0 uc007otk.2#exon.0	4.00617	0.464732416948 9.26343266408 6.23540102445 0.0611167411667	NA	NA	NA	chr12	102321670	SNV_replicate_1,SNV_replicate_2	2
chr12_102384663	G	T	*	transcript	FALSE	NA	FALSE	G281C	Kif4b	uc011yqh.1	uc011yqh.1#exon.0	0	0.0	NA	NA	NA	chr12	102384664	SNV_replicate_1,SNV_replicate_2	2
chr12_102384783	C	T	*	transcript	FALSE	NA	TRUE	NA	Kif4b	uc011yqh.1	uc011yqh.1#exon.0	0	0.0	NA	NA	NA	chr12	102384784	SNV_replicate_1,SNV_replicate_2	2
chr12_102384785	A	G	*	transcript	FALSE	NA	TRUE	NA	Kif4b	uc011yqh.1	uc011yqh.1#exon.0	0	0.0	NA	NA	NA	chr12	102384786	SNV_replicate_1,SNV_replicate_2	2
chr12_102443947	G	T	*	intron_splicing	FALSE	NA	TRUE	NA	NA	NA	NA	NA	NA	NA	NA	NA	chr12	102443948	SNV_replicate_1	1
chr12_102444606	C	T	*	intron_splicing	FALSE	NA	TRUE	NA	NA	NA	NA	NA	NA	NA	rs48804376	unknown	chr12	102444607	SNV_replicate_1	1
chr12_102916716	C	A	*	intron_splicing	FALSE	NA	TRUE	NA	NA	NA	NA	NA	NA	NA	NA	NA	chr12	102916717	SNV_replicate_1,SNV_replicate_2	2
chr12_103467107	G	T	*	transcript	FALSE	NA	FALSE	W212L	Slc24a4	uc007oty.1 uc011yqm.1 uc007otz.1	uc007oty.1#exon.8 uc011yqm.1#exon.8 uc007otz.1#exon.8	0.00708074	0.0 0.0212422068989	NA	NA	NA	chr12	103467108	SNV_replicate_1,SNV_replicate_2	2
chr12_103477447	T	A	*	transcript	FALSE	NA	FALSE	S380T S399T	Slc24a4	uc007oty.1 uc011yqm.1 uc007otz.1	uc007oty.1#exon.11 uc011yqm.1#exon.11 uc007otz.1#exon.11	0.00708074	0.0 0.0212422068989	NA	NA	NA	chr12	103477448	SNV_replicate_2	1
chr12_103549858	G	A	*	intron_splicing	FALSE	NA	TRUE	NA	NA	NA	NA	NA	NA	NA	NA	NA	chr12	103549859	SNV_replicate_2	1
chr12_103632195	C	+G	*	intron_splicing	TRUE	NA	TRUE	NA	NA	NA	NA	NA	NA	NA	NA	NA	chr12	103632196	INDEL_replicate_2	1
chr12_103638272	C	A	*	intron_splicing	FALSE	NA	TRUE	NA	NA	NA	NA	NA	NA	NA	NA	NA	chr12	103638273	SNV_replicate_1,SNV_replicate_2	2
chr12_103943036	C	G	*	transcript	FALSE	NA	TRUE	NA	Itpk1	uc007ouj.1	uc007ouj.1#exon.0	34.741	34.7410163895	NA	NA	NA	chr12	103943037	SNV_replicate_1,SNV_replicate_2	2
chr12_103981284	C	G	*	transcript	FALSE	NA	FALSE	E72Q	Moap1 AK010878	uc011yqo.1 uc011yqp.1 uc011yqq.1	uc011yqo.1#exon.1 uc011yqp.1#exon.1 uc011yqq.1#exon.1	1.25156	0.666684942009 0.857339700532 2.23065073862	MamGyp-int	NA	NA	chr12	103981285	SNV_replicate_1,SNV_replicate_2	2
chr12_104002892	G	T	*	intron_splicing	FALSE	NA	TRUE	NA	NA	NA	NA	NA	NA	NA	NA	NA	chr12	104002893	SNV_replicate_1,SNV_replicate_2	2
chr12_104004009	T	-G	*	intron_splicing	TRUE	NA	TRUE	NA	NA	NA	NA	NA	NA	NA	NA	NA	chr12	104004010	INDEL_replicate_2	1
chr12_104007514	G	T	*	intron_splicing	FALSE	NA	TRUE	NA	NA	NA	NA	NA	NA	NA	NA	NA	chr12	104007515	SNV_replicate_1,SNV_replicate_2	2
chr12_104031917	C	G	*	intron_splicing	FALSE	NA	TRUE	NA	NA	NA	NA	NA	NA	NA	NA	NA	chr12	104031918	SNV_replicate_1,SNV_replicate_2	2
chr12_104229653	G	T	*	transcript	FALSE	NA	TRUE	NA	Unc79	uc007ouw.2 uc011yqs.1	uc007ouw.2#exon.1 uc011yqs.1#exon.1	0	0.0	NA	NA	NA	chr12	104229654	SNV_replicate_1,SNV_replicate_2	2
chr12_104285015	G	T	*	intron_splicing	FALSE	NA	TRUE	NA	NA	NA	NA	NA	NA	NA	NA	NA	chr12	104285016	SNV_replicate_2	1
chr12_104308066	C	A	*	intron_splicing	FALSE	NA	TRUE	NA	NA	NA	NA	NA	NA	L1_Mur2	NA	NA	chr12	104308067	SNV_replicate_1	1
chr12_104326887	A	C	*	transcript	FALSE	NA	FALSE	K803T K980T K927T	Unc79	uc007ouw.2 uc011yqs.1 uc007oux.2	uc007ouw.2#exon.21 uc011yqs.1#exon.21 uc007oux.2#exon.18	0.00172424	0.0 0.00517271004502	NA	NA	NA	chr12	104326888	SNV_replicate_1,SNV_replicate_2	2
chr12_104369615	C	-G	*	intron_splicing	TRUE	NA	TRUE	NA	NA	NA	NA	NA	NA	NA	NA	NA	chr12	104369616	INDEL_replicate_2	1
chr12_104380262	C	A	*	transcript	FALSE	NA	FALSE	Q1953K Q2091K Q2149K	Unc79	uc007ouw.2 uc011yqs.1 uc007oux.2	uc007ouw.2#exon.36 uc011yqs.1#exon.39 uc007oux.2#exon.34	0.00172424	0.0 0.00517271004502	NA	NA	NA	chr12	104380263	SNV_replicate_1,SNV_replicate_2	2
chr12_104380985	G	-T	*	intron_splicing	TRUE	NA	TRUE	NA	NA	NA	NA	NA	NA	NA	NA	NA	chr12	104380986	INDEL_replicate_1,INDEL_replicate_2	2
chr12_104404060	C	A	*	intron_splicing	FALSE	NA	TRUE	NA	NA	NA	NA	NA	NA	NA	NA	NA	chr12	104404061	SNV_replicate_1,SNV_replicate_2	2
chr12_104472926	T	G	*	intron_splicing	FALSE	NA	TRUE	NA	NA	NA	NA	NA	NA	NA	NA	NA	chr12	104472927	SNV_replicate_1	1
chr12_104474128	A	T	*	intron_splicing	FALSE	NA	TRUE	NA	NA	NA	NA	NA	NA	NA	NA	NA	chr12	104474129	SNV_replicate_2	1
chr12_104641128	A	G	*	intron_splicing	FALSE	NA	TRUE	NA	NA	NA	NA	NA	NA	NA	NA	NA	chr12	104641129	SNV_replicate_1,SNV_replicate_2	2
chr12_104645320	T	G	*	intron_splicing	FALSE	NA	TRUE	NA	NA	NA	NA	NA	NA	NA	NA	NA	chr12	104645321	SNV_replicate_2	1
chr12_104662682	T	A	*	transcript	FALSE	NA	TRUE	NA	Ddx24	uc007ovl.2 uc007ovi.2 uc007ovj.2 uc007ovk.2	uc007ovl.2#exon.1 uc007ovi.2#exon.1 uc007ovj.2#exon.1 uc007ovk.2#exon.1	12.2745	0.32518553394 1.93209566306 46.3924670335 0.44822918385	NA	NA	NA	chr12	104662683	SNV_replicate_1,SNV_replicate_2	2
chr12_104675838	G	T	*	intron_splicing	FALSE	NA	TRUE	NA	NA	NA	NA	NA	NA	NA	NA	NA	chr12	104675839	SNV_replicate_1,SNV_replicate_2	2
chr12_104681828	C	A	*	intron_splicing	FALSE	NA	TRUE	NA	NA	NA	NA	NA	NA	NA	NA	NA	chr12	104681829	SNV_replicate_2	1
chr12_104819894	G	T	*	intron_splicing	FALSE	NA	TRUE	NA	NA	NA	NA	NA	NA	NA	NA	NA	chr12	104819895	SNV_replicate_1	1
chr12_104832136	A	G	*	intron_splicing	FALSE	NA	TRUE	NA	NA	NA	NA	NA	NA	NA	NA	NA	chr12	104832137	SNV_replicate_1,SNV_replicate_2	2
chr12_104832293	G	-T	*	intron_splicing	TRUE	NA	TRUE	NA	NA	NA	NA	NA	NA	NA	NA	NA	chr12	104832294	INDEL_replicate_1	1
chr12_104967769	A	C	*	intron_splicing	FALSE	NA	TRUE	NA	NA	NA	NA	NA	NA	NA	NA	NA	chr12	104967770	SNV_replicate_1	1
chr12_105057130	G	T	*	intron_splicing	FALSE	NA	TRUE	NA	NA	NA	NA	NA	NA	NA	NA	NA	chr12	105057131	SNV_replicate_1,SNV_replicate_2	2
chr12_105135352	G	T	*	transcript	FALSE	NA	FALSE	A266D	Serpina1c	uc007owk.1	uc007owk.1#exon.2	0	0.0	NA	NA	NA	chr12	105135353	SNV_replicate_1	1
chr12_105186366	G	T	*	transcript	FALSE	NA	FALSE	Q303K	Serpina1e	uc007owl.1	uc007owl.1#exon.3	0.00204106	0.00204106145582	NA	NA	NA	chr12	105186367	SNV_replicate_1,SNV_replicate_2	2
chr12_105187620	A	T	*	intron_splicing	FALSE	NA	TRUE	NA	NA	NA	NA	NA	NA	NA	NA	NA	chr12	105187621	SNV_replicate_1,SNV_replicate_2	2
chr12_105189518	G	T	*	transcript	FALSE	NA	FALSE	Q34K	Serpina1e	uc007owl.1	uc007owl.1#exon.1	0.00204106	0.00204106145582	NA	NA	NA	chr12	105189519	SNV_replicate_1,SNV_replicate_2	2
chr12_105239493	A	T	*	transcript	FALSE	NA	FALSE	L284Q	Serpina9	uc011yrb.1 uc007owo.1	uc011yrb.1#exon.2 uc007owo.1#exon.2	0.000811635	0.00162327060245 0.0	NA	NA	NA	chr12	105239494	SNV_replicate_1,SNV_replicate_2	2
chr12_105246368	G	A	*	intron_splicing	FALSE	NA	TRUE	NA	NA	NA	NA	NA	NA	(GAAAA)n	NA	NA	chr12	105246369	SNV_replicate_1	1
chr12_105274090	C	A	*	intron_splicing	FALSE	NA	TRUE	NA	NA	NA	NA	NA	NA	NA	NA	NA	chr12	105274091	SNV_replicate_2	1
chr12_105601538	C	A	*	intron_splicing	FALSE	NA	TRUE	NA	NA	NA	NA	NA	NA	NA	NA	NA	chr12	105601539	SNV_replicate_2	1
chr12_105835578	A	-G	*	intron_splicing	TRUE	NA	TRUE	NA	NA	NA	NA	NA	NA	B4	NA	NA	chr12	105835579	INDEL_replicate_2	1
chr12_105962440	C	G	*	intron_splicing	FALSE	NA	TRUE	NA	NA	NA	NA	NA	NA	NA	NA	NA	chr12	105962441	SNV_replicate_1	1
chr12_105969229	C	G	*	transcript	FALSE	NA	FALSE	A93P	Dicer1	uc007oxi.1 uc007oxj.1	uc007oxi.1#exon.2 uc007oxj.1#exon.3	5.25123	5.67453809055 4.82791934124	NA	NA	NA	chr12	105969230	SNV_replicate_1	1
chr12_106042641	T	C	*	intron_splicing	FALSE	NA	TRUE	NA	NA	NA	NA	NA	NA	(CA)n	NA	NA	chr12	106042642	SNV_replicate_2	1
chr12_106199535	C	A	*	transcript	FALSE	NA	TRUE	NA	4831426I19Rik	uc007oxr.1 uc007oxs.1	uc007oxr.1#exon.6 uc007oxs.1#exon.4	5.01748	8.56928056719 1.46568158135	NA	NA	NA	chr12	106199536	SNV_replicate_1,SNV_replicate_2	2
chr12_106451929	A	+GAG	*	intron_splicing	TRUE	NA	TRUE	NA	NA	NA	NA	NA	NA	GA-rich	NA	NA	chr12	106451930	INDEL_replicate_1,INDEL_replicate_2	2
chr12_106455690	T	G	*	transcript	FALSE	NA	FALSE	K171T	Tcl1	uc007oyd.2 uc007oye.2	uc007oyd.2#exon.3 uc007oye.2#exon.2	0.0010943	0.0 0.00218860344679	NA	NA	NA	chr12	106455691	SNV_replicate_2	1
chr12_106455760	C	T	*	transcript	FALSE	NA	FALSE	A148T	Tcl1	uc007oyd.2 uc007oye.2	uc007oyd.2#exon.3 uc007oye.2#exon.2	0.0010943	0.0 0.00218860344679	NA	NA	NA	chr12	106455761	SNV_replicate_1,SNV_replicate_2	2
chr12_106873781	C	-T	*	intron_splicing	TRUE	NA	TRUE	NA	NA	NA	NA	NA	NA	NA	NA	NA	chr12	106873782	INDEL_replicate_1	1
chr12_106889487	T	G	*	intron_splicing	FALSE	NA	TRUE	NA	NA	NA	NA	NA	NA	NA	NA	NA	chr12	106889488	SNV_replicate_1,SNV_replicate_2	2
chr12_106892501	G	A	*	intron_splicing	FALSE	NA	TRUE	NA	NA	NA	NA	NA	NA	NA	NA	NA	chr12	106892502	SNV_replicate_1,SNV_replicate_2	2
chr12_106902166	C	T	*	transcript	FALSE	NA	FALSE	E392K	Atg2b	uc007oyp.1 uc007oyq.1	uc007oyp.1#exon.7 uc007oyq.1#exon.7	4.59489	8.91367170025 0.276103698939	NA	NA	NA	chr12	106902167	SNV_replicate_2	1
chr12_106937290	C	A	*	transcript	FALSE	NA	TRUE	NA	4933433P14Rik	uc007oyr.1	uc007oyr.1#exon.1	2.8218	2.82179837562	NA	NA	NA	chr12	106937291	SNV_replicate_2	1
chr12_107019154	C	A	*	transcript	FALSE	NA	TRUE	NA	Ak7	uc007oyt.1	uc007oyt.1#exon.16	0.016175	0.0161749660708	NA	NA	NA	chr12	107019155	SNV_replicate_1,SNV_replicate_2	2
chr12_107067559	T	G	*	intron_splicing	FALSE	NA	TRUE	NA	NA	NA	NA	NA	NA	NA	NA	NA	chr12	107067560	SNV_replicate_1,SNV_replicate_2	2
chr12_107274557	T	C	*	intron_splicing	FALSE	NA	TRUE	NA	NA	NA	NA	NA	NA	NA	NA	NA	chr12	107274558	SNV_replicate_1,SNV_replicate_2	2
chr12_107274983	T	A	*	intron_splicing	FALSE	NA	TRUE	NA	NA	NA	NA	NA	NA	B2_Mm1t	NA	NA	chr12	107274984	SNV_replicate_1,SNV_replicate_2	2
chr12_108125025	C	A	*	intron_splicing	FALSE	NA	TRUE	NA	NA	NA	NA	NA	NA	NA	NA	NA	chr12	108125026	SNV_replicate_1,SNV_replicate_2	2
chr12_108657228	A	G	*	intron_splicing	FALSE	NA	TRUE	NA	NA	NA	NA	NA	NA	NA	NA	NA	chr12	108657229	SNV_replicate_2	1
chr12_108712687	G	T	*	intron_splicing	FALSE	NA	TRUE	NA	NA	NA	NA	NA	NA	L1MD2	NA	NA	chr12	108712688	SNV_replicate_2	1
chr12_109147768	A	+G	*	intron_splicing	TRUE	NA	TRUE	NA	NA	NA	NA	NA	NA	(GGGGA)n	NA	NA	chr12	109147769	INDEL_replicate_2	1
chr12_109153450	C	T	*	transcript	FALSE	NA	TRUE	NA	Bcl11b	uc007ozh.1 uc007ozi.1 uc011yrp.1	uc007ozh.1#exon.3 uc007ozi.1#exon.2 uc011yrp.1#exon.1	0.0135701	0.0 0.0134548097507 0.0272555578164	NA	NA	NA	chr12	109153451	SNV_replicate_1,SNV_replicate_2	2
chr12_109726764	A	G	*	intron_splicing	FALSE	NA	TRUE	NA	NA	NA	NA	NA	NA	NA	NA	NA	chr12	109726765	SNV_replicate_1,SNV_replicate_2	2
chr12_109744565	T	+A	*	intron_splicing	TRUE	NA	TRUE	NA	NA	NA	NA	NA	NA	NA	NA	NA	chr12	109744566	INDEL_replicate_1	1
chr12_109748290	T	C	*	intron_splicing	FALSE	NA	TRUE	NA	NA	NA	NA	NA	NA	NA	NA	NA	chr12	109748291	SNV_replicate_1,SNV_replicate_2	2
chr12_109952516	A	T	*	intron_splicing	FALSE	NA	TRUE	NA	NA	NA	NA	NA	NA	NA	NA	NA	chr12	109952517	SNV_replicate_1,SNV_replicate_2	2
chr12_110092733	G	T	*	intron_splicing	FALSE	NA	TRUE	NA	NA	NA	NA	NA	NA	NA	NA	NA	chr12	110092734	SNV_replicate_1,SNV_replicate_2	2
chr12_110111332	C	-AGGAGGAAG	*	intron_splicing	TRUE	NA	TRUE	NA	NA	NA	NA	NA	NA	(GGA)n	NA	NA	chr12	110111333	INDEL_replicate_1,INDEL_replicate_2	2
chr12_110229873	G	T	*	intron_splicing	FALSE	NA	TRUE	NA	NA	NA	NA	NA	NA	NA	NA	NA	chr12	110229874	SNV_replicate_1,SNV_replicate_2	2
chr12_110301156	G	+TGGA	*	intron_splicing	TRUE	NA	TRUE	NA	NA	NA	NA	NA	NA	(TGGA)n	NA	NA	chr12	110301157	INDEL_replicate_1	1
chr12_110336887	G	T	*	intron_splicing	FALSE	NA	TRUE	NA	NA	NA	NA	NA	NA	NA	NA	NA	chr12	110336888	SNV_replicate_1,SNV_replicate_2	2
chr12_110339863	A	-AAG	*	intron_splicing	TRUE	NA	TRUE	NA	NA	NA	NA	NA	NA	Lx8	NA	NA	chr12	110339864	INDEL_replicate_1	1
chr12_110692040	A	T	*	intron_splicing	FALSE	NA	TRUE	NA	NA	NA	NA	NA	NA	NA	NA	NA	chr12	110692041	SNV_replicate_1,SNV_replicate_2	2
chr12_110947220	G	C	*	intron_splicing	FALSE	NA	TRUE	NA	NA	NA	NA	NA	NA	NA	NA	NA	chr12	110947221	SNV_replicate_1,SNV_replicate_2	2
chr12_110948297	G	T	*	intron_splicing	FALSE	NA	TRUE	NA	NA	NA	NA	NA	NA	NA	NA	NA	chr12	110948298	SNV_replicate_1,SNV_replicate_2	2
chr12_110971822	G	C	*	intron_splicing	FALSE	NA	TRUE	NA	NA	NA	NA	NA	NA	NA	NA	NA	chr12	110971823	SNV_replicate_1,SNV_replicate_2	2
chr12_111347893	T	A	*	intron_splicing	FALSE	NA	TRUE	NA	NA	NA	NA	NA	NA	(GCCTAA)n	NA	NA	chr12	111347894	SNV_replicate_1,SNV_replicate_2	2
chr12_111518878	G	A	*	transcript	FALSE	NA	TRUE	NA	Dio3	uc007pbi.1	uc007pbi.1#exon.0	0	0.0	NA	NA	NA	chr12	111518879	SNV_replicate_1	1
chr12_111812753	G	C	*	intron_splicing	FALSE	NA	TRUE	NA	NA	NA	NA	NA	NA	NA	NA	NA	chr12	111812754	SNV_replicate_1,SNV_replicate_2	2
chr12_111862627	T	-GACATTTTTTA	*	intron_splicing	TRUE	NA	TRUE	NA	NA	NA	NA	NA	NA	NA	NA	NA	chr12	111862628	INDEL_replicate_1,INDEL_replicate_2	2
chr12_111876877	G	T	*	intron_splicing	FALSE	NA	TRUE	NA	NA	NA	NA	NA	NA	NA	NA	NA	chr12	111876878	SNV_replicate_1	1
chr12_111903598	A	T	*	intron_splicing	FALSE	NA	TRUE	NA	NA	NA	NA	NA	NA	NA	NA	NA	chr12	111903599	SNV_replicate_2	1
chr12_111909038	A	T	*	transcript	FALSE	NA	TRUE	NA	1700001K19Rik	uc007pbp.2	uc007pbp.2#exon.2	0.0986408	0.0986407734054	NA	NA	NA	chr12	111909039	SNV_replicate_1,SNV_replicate_2	2
chr12_111958148	C	+CTT	*	intron_splicing	TRUE	NA	TRUE	NA	NA	NA	NA	NA	NA	(TCC)n	NA	NA	chr12	111958149	INDEL_replicate_1	1
chr12_112114860	T	-CATC	*	intron_splicing	TRUE	NA	TRUE	NA	NA	NA	NA	NA	NA	(TCCA)n	NA	NA	chr12	112114861	INDEL_replicate_2	1
chr12_112134519	G	C	*	transcript	FALSE	NA	FALSE	S52T	mKIAA0297 Tecpr2	uc007pcf.2 uc007pcg.2 uc007pch.2 uc011yuv.1	uc007pcf.2#exon.1 uc007pcg.2#exon.2 uc007pch.2#exon.1 uc011yuv.1#exon.1	1.22229	0.0736188344231 0.20172412853 4.45324615789 0.160558837469	NA	NA	NA	chr12	112134520	SNV_replicate_1,SNV_replicate_2	2
chr12_112347963	T	-A	*	intron_splicing	TRUE	NA	TRUE	NA	NA	NA	NA	NA	NA	AT_rich	NA	NA	chr12	112347964	INDEL_replicate_1,INDEL_replicate_2	2
chr12_112500046	A	C	*	transcript	FALSE	NA	FALSE	T469P T188P T494P	Traf3	uc007pcl.1 uc007pcm.1 uc007pcn.1 uc007pco.1	uc007pcl.1#exon.11 uc007pcm.1#exon.10 uc007pcn.1#exon.9 uc007pco.1#exon.5	2.05437	7.2772030924 0.0 0.596902133003 0.343367835408	NA	NA	NA	chr12	112500047	SNV_replicate_1,SNV_replicate_2	2
chr12_112574445	C	A	*	intron_splicing	FALSE	NA	TRUE	NA	NA	NA	NA	NA	NA	NA	NA	NA	chr12	112574446	SNV_replicate_1,SNV_replicate_2	2
chr12_112580099	C	T	*	intron_splicing	FALSE	NA	TRUE	NA	NA	NA	NA	NA	NA	NA	NA	NA	chr12	112580100	SNV_replicate_1,SNV_replicate_2	2
chr12_112661930	G	T	*	transcript	FALSE	NA	FALSE	W243L	1200009I06Rik	uc007pcw.2 uc007pcx.2 uc007pcv.1 uc011yuw.1	uc007pcw.2#exon.4 uc007pcx.2#exon.3 uc007pcv.1#exon.4 uc011yuw.1#exon.2	1.06841	0.0304432423291 0.153381202715 0.459268657718 3.63053009025	NA	NA	NA	chr12	112661931	SNV_replicate_1,SNV_replicate_2	2
chr12_112666124	C	G	*	intron_splicing	FALSE	NA	TRUE	NA	NA	NA	NA	NA	NA	NA	NA	NA	chr12	112666125	SNV_replicate_1,SNV_replicate_2	2
chr12_112687606	C	G	*	intron_splicing	FALSE	NA	TRUE	NA	NA	NA	NA	NA	NA	GC_rich	NA	NA	chr12	112687607	SNV_replicate_2	1
chr12_112753190	G	T	*	intron_splicing	FALSE	NA	TRUE	NA	NA	NA	NA	NA	NA	NA	NA	NA	chr12	112753191	SNV_replicate_1	1
chr12_112842836	C	G	*	intron_splicing	FALSE	NA	TRUE	NA	NA	NA	NA	NA	NA	NA	NA	NA	chr12	112842837	SNV_replicate_1,SNV_replicate_2	2
chr12_112921111	G	T	*	transcript	FALSE	NA	TRUE	NA	Trmt61a	uc007pdo.1 uc007pdp.1 uc007pdq.1	uc007pdo.1#exon.3 uc007pdp.1#exon.3 uc007pdq.1#exon.2	4.12383	9.14979857544 0.0518795144451 3.16981531528	NA	NA	NA	chr12	112921112	SNV_replicate_1,SNV_replicate_2	2
chr12_113072910	T	-C	*	intron_splicing	TRUE	NA	TRUE	NA	NA	NA	NA	NA	NA	NA	NA	NA	chr12	113072911	INDEL_replicate_1	1
chr12_113232598	G	C	*	intron_splicing	FALSE	NA	TRUE	NA	NA	NA	NA	NA	NA	NA	NA	NA	chr12	113232599	SNV_replicate_1,SNV_replicate_2	2
chr12_113245973	G	A	*	intron_splicing	FALSE	NA	TRUE	NA	NA	NA	NA	NA	NA	NA	NA	NA	chr12	113245974	SNV_replicate_2	1
chr12_113252602	C	A	*	intron_splicing	FALSE	NA	TRUE	NA	NA	NA	NA	NA	NA	NA	rs29213313	by-frequency	chr12	113252603	SNV_replicate_1,SNV_replicate_2	2
chr12_113284429	G	A	*	transcript	FALSE	NA	TRUE	NA	Tdrd9	uc011yva.1 uc007pei.1 uc007pej.1	uc011yva.1#exon.30 uc007pei.1#exon.27 uc007pej.1#exon.24	0.00152982	0.00210940055456 0.00248005668207 0.0	NA	NA	NA	chr12	113284430	SNV_replicate_2	1
chr12_113350656	G	T	*	intron_splicing	FALSE	NA	TRUE	NA	NA	NA	NA	NA	NA	NA	NA	NA	chr12	113350657	SNV_replicate_1	1
chr12_113351291	C	G	*	transcript	FALSE	NA	FALSE	Q98E	Aspg	uc007pek.1	uc007pek.1#exon.2	0.345369	0.345369424836	NA	NA	NA	chr12	113351292	SNV_replicate_1,SNV_replicate_2	2
chr12_113364844	A	T	*	intron_splicing	FALSE	NA	TRUE	NA	NA	NA	NA	NA	NA	NA	NA	NA	chr12	113364845	SNV_replicate_1	1
chr12_113413533	G	T	*	intron_splicing	FALSE	NA	TRUE	NA	NA	NA	NA	NA	NA	NA	NA	NA	chr12	113413534	SNV_replicate_1,SNV_replicate_2	2
chr12_113415828	G	C	*	transcript	FALSE	NA	FALSE	E1435D	Kif26a	uc007pem.1	uc007pem.1#exon.11	0.0675276	0.0675276443383	NA	NA	NA	chr12	113415829	SNV_replicate_1,SNV_replicate_2	2
chr12_113418306	C	A	*	intron_splicing	FALSE	NA	TRUE	NA	NA	NA	NA	NA	NA	NA	NA	NA	chr12	113418307	SNV_replicate_1,SNV_replicate_2	2
chr12_113473849	A	-TCCT	*	intron_splicing	TRUE	NA	TRUE	NA	NA	NA	NA	NA	NA	NA	NA	NA	chr12	113473850	INDEL_replicate_1	1
chr12_113500950	G	T	*	intron_splicing	FALSE	NA	TRUE	NA	NA	NA	NA	NA	NA	NA	NA	NA	chr12	113500951	SNV_replicate_2	1
chr12_113842552	A	C	*	transcript	FALSE	NA	TRUE	NA	Inf2	uc007pes.1 uc007pet.1	uc007pes.1#exon.7 uc007pet.1#exon.0	8.74327	13.1343507349 4.35218046414	NA	NA	NA	chr12	113842553	SNV_replicate_1	1
chr12_113848574	G	+T	*	intron_splicing	TRUE	NA	TRUE	NA	NA	NA	NA	NA	NA	NA	NA	NA	chr12	113848575	INDEL_replicate_1,INDEL_replicate_2	2
chr12_113848578	G	A	*	intron_splicing	FALSE	NA	TRUE	NA	NA	NA	NA	NA	NA	NA	NA	NA	chr12	113848579	SNV_replicate_1,SNV_replicate_2	2
chr12_113902859	C	G	*	intron_splicing	FALSE	NA	TRUE	NA	NA	NA	NA	NA	NA	(G)n	NA	NA	chr12	113902860	SNV_replicate_2	1
chr12_113918409	C	G	*	transcript	FALSE	NA	FALSE	S269R S111R	Zbtb42	uc007pfa.2 uc007pez.2	uc007pfa.2#exon.1 uc007pez.2#exon.2	0.778454	1.38330816568 0.173599328183	LTR33C	NA	NA	chr12	113918410	SNV_replicate_1,SNV_replicate_2	2
chr12_113974183	G	T	*	intron_splicing	FALSE	NA	TRUE	NA	NA	NA	NA	NA	NA	NA	NA	NA	chr12	113974184	SNV_replicate_2	1
chr12_113979222	G	T	*	intron_splicing	FALSE	NA	TRUE	NA	NA	NA	NA	NA	NA	NA	NA	NA	chr12	113979223	SNV_replicate_1,SNV_replicate_2	2
chr12_113982601	C	T	*	intron_splicing	FALSE	NA	TRUE	NA	NA	NA	NA	NA	NA	NA	NA	NA	chr12	113982602	SNV_replicate_1,SNV_replicate_2	2
chr12_113983362	G	T	*	transcript	FALSE	NA	TRUE	NA	AW555464	uc007pfb.1 uc011yvg.1	uc007pfb.1#exon.18 uc011yvg.1#exon.14	6.09088	11.1350248023 1.04672715664	NA	NA	NA	chr12	113983363	SNV_replicate_1,SNV_replicate_2	2
chr12_114210333	T	A	*	intron_splicing	FALSE	NA	TRUE	NA	NA	NA	NA	NA	NA	NA	NA	NA	chr12	114210334	SNV_replicate_1,SNV_replicate_2	2
chr12_114265537	G	T	*	intron_splicing	FALSE	NA	TRUE	NA	NA	NA	NA	NA	NA	(CAGGG)n	NA	NA	chr12	114265538	SNV_replicate_1	1
chr12_114327180	G	A	*	intron_splicing	FALSE	NA	TRUE	NA	NA	NA	NA	NA	NA	NA	NA	NA	chr12	114327181	SNV_replicate_1	1
chr12_114368298	C	G	*	intron_splicing	FALSE	NA	TRUE	NA	NA	NA	NA	NA	NA	NA	NA	NA	chr12	114368299	SNV_replicate_1,SNV_replicate_2	2
chr12_114411435	C	A	*	intron_splicing	FALSE	NA	TRUE	NA	NA	NA	NA	NA	NA	NA	NA	NA	chr12	114411436	SNV_replicate_1,SNV_replicate_2	2
chr12_114474977	C	A	*	intron_splicing	FALSE	NA	TRUE	NA	NA	NA	NA	NA	NA	NA	NA	NA	chr12	114474978	SNV_replicate_1	1
chr12_114497407	A	T	*	intron_splicing	FALSE	NA	TRUE	NA	NA	NA	NA	NA	NA	NA	NA	NA	chr12	114497408	SNV_replicate_2	1
chr12_114686294	C	G	*	intron_splicing	FALSE	NA	TRUE	NA	NA	NA	NA	NA	NA	(GA)n	NA	NA	chr12	114686295	SNV_replicate_2	1
chr12_114686707	T	-TTTC	*	intron_splicing	TRUE	NA	TRUE	NA	NA	NA	NA	NA	NA	CT-rich	NA	NA	chr12	114686708	INDEL_replicate_2	1
chr12_114835491	T	G	*	intron_splicing	FALSE	NA	TRUE	NA	NA	NA	NA	NA	NA	NA	NA	NA	chr12	114835492	SNV_replicate_1,SNV_replicate_2	2
chr12_114849709	C	G	*	intron_splicing	FALSE	NA	TRUE	NA	NA	NA	NA	NA	NA	NA	NA	NA	chr12	114849710	SNV_replicate_1,SNV_replicate_2	2
chr12_114849711	A	C	*	intron_splicing	FALSE	NA	TRUE	NA	NA	NA	NA	NA	NA	NA	NA	NA	chr12	114849712	SNV_replicate_1,SNV_replicate_2	2
chr12_115034497	C	A	*	transcript	FALSE	NA	TRUE	NA	abParts	uc011yvj.1	uc011yvj.1#exon.351	0.00124569	0.00124569324786	NA	NA	NA	chr12	115034498	SNV_replicate_1,SNV_replicate_2	2
chr12_115097899	A	C	*	intron_splicing	FALSE	NA	TRUE	NA	NA	NA	NA	NA	NA	NA	NA	NA	chr12	115097900	SNV_replicate_1,SNV_replicate_2	2
chr12_115135062	T	C	*	intron_splicing	FALSE	NA	TRUE	NA	NA	NA	NA	NA	NA	(CA)n	NA	NA	chr12	115135063	SNV_replicate_2	1
chr12_115181680	G	+TTC	*	intron_splicing	TRUE	NA	TRUE	NA	NA	NA	NA	NA	NA	(TTC)n	NA	NA	chr12	115181681	INDEL_replicate_1	1
chr12_115181686	G	-TTC	*	intron_splicing	TRUE	NA	TRUE	NA	NA	NA	NA	NA	NA	(TTC)n	NA	NA	chr12	115181687	INDEL_replicate_1	1
chr12_115414877	C	A	*	transcript	FALSE	NA	TRUE	NA	abParts	uc011yvj.1	uc011yvj.1#exon.274	0.00124569	0.00124569324786	NA	NA	NA	chr12	115414878	SNV_replicate_2	1
chr12_115414882	C	G	*	transcript	FALSE	NA	TRUE	NA	abParts	uc011yvj.1	uc011yvj.1#exon.274	0.00124569	0.00124569324786	NA	NA	NA	chr12	115414883	SNV_replicate_2	1
chr12_115426968	G	T	*	intron_splicing	FALSE	NA	TRUE	NA	NA	NA	NA	NA	NA	NA	NA	NA	chr12	115426969	SNV_replicate_1,SNV_replicate_2	2
chr12_115441616	G	+AA	*	intron_splicing	TRUE	NA	TRUE	NA	NA	NA	NA	NA	NA	(CAA)n	NA	NA	chr12	115441617	INDEL_replicate_1	1
chr12_115673465	C	G	*	intron_splicing	FALSE	NA	TRUE	NA	NA	NA	NA	NA	NA	NA	NA	NA	chr12	115673466	SNV_replicate_2	1
chr12_115700978	T	C	*	intron_splicing	FALSE	NA	TRUE	NA	NA	NA	NA	NA	NA	NA	NA	NA	chr12	115700979	SNV_replicate_2	1
chr12_115822044	T	G	*	transcript	FALSE	NA	TRUE	NA	abParts	uc011yvj.1	uc011yvj.1#exon.221	0.00124569	0.00124569324786	NA	NA	NA	chr12	115822045	SNV_replicate_1,SNV_replicate_2	2
chr12_115836465	A	G	*	intron_splicing	FALSE	NA	TRUE	NA	NA	NA	NA	NA	NA	NA	NA	NA	chr12	115836466	SNV_replicate_1,SNV_replicate_2	2
chr12_115854223	C	A	*	transcript	FALSE	NA	TRUE	NA	abParts	uc011yvj.1	uc011yvj.1#exon.218	0.00124569	0.00124569324786	NA	NA	NA	chr12	115854224	SNV_replicate_1,SNV_replicate_2	2
chr12_115884953	A	T	*	transcript	FALSE	NA	TRUE	NA	abParts	uc011yvj.1	uc011yvj.1#exon.215	0.00124569	0.00124569324786	NA	NA	NA	chr12	115884954	SNV_replicate_1,SNV_replicate_2	2
chr12_115915146	C	A	*	intron_splicing	FALSE	NA	TRUE	NA	NA	NA	NA	NA	NA	NA	NA	NA	chr12	115915147	SNV_replicate_1,SNV_replicate_2	2
chr12_116073607	G	A	*	transcript	FALSE	NA	TRUE	NA	abParts	uc011yvj.1	uc011yvj.1#exon.174	0.00124569	0.00124569324786	NA	rs30599622	by-frequency	chr12	116073608	SNV_replicate_2	1
chr12_116175199	A	G	*	intron_splicing	FALSE	NA	TRUE	NA	NA	NA	NA	NA	NA	NA	NA	NA	chr12	116175200	SNV_replicate_2	1
chr12_116383987	C	A	*	transcript	FALSE	NA	TRUE	NA	abParts	uc011yvj.1	uc011yvj.1#exon.107	0.00124569	0.00124569324786	NA	NA	NA	chr12	116383988	SNV_replicate_1,SNV_replicate_2	2
chr12_116583116	T	A	*	intron_splicing	FALSE	NA	TRUE	NA	NA	NA	NA	NA	NA	NA	NA	NA	chr12	116583117	SNV_replicate_1	1
chr12_116684879	G	T	*	transcript	FALSE	NA	TRUE	NA	abParts	uc011yvj.1	uc011yvj.1#exon.61	0.00124569	0.00124569324786	NA	NA	NA	chr12	116684880	SNV_replicate_1,SNV_replicate_2	2
chr12_116714994	A	T	*	intron_splicing	FALSE	NA	TRUE	NA	NA	NA	NA	NA	NA	NA	NA	NA	chr12	116714995	SNV_replicate_1	1
chr12_116733855	C	T	*	transcript	FALSE	NA	TRUE	NA	abParts	uc011yvj.1	uc011yvj.1#exon.56	0.00124569	0.00124569324786	NA	NA	NA	chr12	116733856	SNV_replicate_1,SNV_replicate_2	2
chr12_116734078	T	C	*	transcript	FALSE	NA	TRUE	NA	abParts	uc011yvj.1	uc011yvj.1#exon.56	0.00124569	0.00124569324786	NA	NA	NA	chr12	116734079	SNV_replicate_1,SNV_replicate_2	2
chr12_116734290	G	T	*	intron_splicing	FALSE	NA	TRUE	NA	NA	NA	NA	NA	NA	NA	NA	NA	chr12	116734291	SNV_replicate_1,SNV_replicate_2	2
chr12_116745690	T	-C	*	intron_splicing	TRUE	NA	TRUE	NA	NA	NA	NA	NA	NA	NA	NA	NA	chr12	116745691	INDEL_replicate_1,INDEL_replicate_2	2
chr12_116861127	T	A	*	intron_splicing	FALSE	NA	TRUE	NA	NA	NA	NA	NA	NA	NA	NA	NA	chr12	116861128	SNV_replicate_2	1
chr12_116861463	A	C	*	transcript	FALSE	NA	TRUE	NA	abParts	uc011yvj.1	uc011yvj.1#exon.37	0.00124569	0.00124569324786	NA	rs30735686	by-frequency	chr12	116861464	SNV_replicate_1,SNV_replicate_2	2
chr12_116861810	A	G	*	intron_splicing	FALSE	NA	TRUE	NA	NA	NA	NA	NA	NA	NA	NA	NA	chr12	116861811	SNV_replicate_1,SNV_replicate_2	2
chr12_117072818	G	T	*	intron_splicing	FALSE	NA	TRUE	NA	NA	NA	NA	NA	NA	NA	NA	NA	chr12	117072819	SNV_replicate_1,SNV_replicate_2	2
chr12_117082237	A	G	*	intron_splicing	FALSE	NA	TRUE	NA	NA	NA	NA	NA	NA	NA	NA	NA	chr12	117082238	SNV_replicate_2	1
chr12_117126204	T	A	*	intron_splicing	FALSE	NA	TRUE	NA	NA	NA	NA	NA	NA	NA	NA	NA	chr12	117126205	SNV_replicate_1,SNV_replicate_2	2
chr12_117126948	C	A	*	intron_splicing	FALSE	NA	TRUE	NA	NA	NA	NA	NA	NA	NA	NA	NA	chr12	117126949	SNV_replicate_1,SNV_replicate_2	2
chr12_117132466	G	T	*	intron_splicing	FALSE	NA	TRUE	NA	NA	NA	NA	NA	NA	NA	NA	NA	chr12	117132467	SNV_replicate_1,SNV_replicate_2	2
chr12_117220373	A	G	*	intron_splicing	FALSE	NA	TRUE	NA	NA	NA	NA	NA	NA	NA	NA	NA	chr12	117220374	SNV_replicate_1	1
chr12_117248009	A	G	*	transcript	FALSE	NA	TRUE	NA	abParts	uc011yvj.1	uc011yvj.1#exon.1	0.00124569	0.00124569324786	NA	NA	NA	chr12	117248010	SNV_replicate_1,SNV_replicate_2	2
chr12_117248134	G	T	*	transcript	FALSE	NA	TRUE	NA	abParts	uc011yvj.1	uc011yvj.1#exon.0	0.00124569	0.00124569324786	NA	NA	NA	chr12	117248135	SNV_replicate_1,SNV_replicate_2	2
chr12_117248339	G	A	*	intron_splicing	FALSE	NA	TRUE	NA	NA	NA	NA	NA	NA	NA	NA	NA	chr12	117248340	SNV_replicate_1,SNV_replicate_2	2
chr12_117495709	T	G	*	intron_splicing	FALSE	NA	TRUE	NA	NA	NA	NA	NA	NA	NA	NA	NA	chr12	117495710	SNV_replicate_1,SNV_replicate_2	2
chr12_117584885	G	T	*	intron_splicing	FALSE	NA	TRUE	NA	NA	NA	NA	NA	NA	NA	NA	NA	chr12	117584886	SNV_replicate_2	1
chr12_117746400	C	T	*	intron_splicing	FALSE	NA	TRUE	NA	NA	NA	NA	NA	NA	Lx	NA	NA	chr12	117746401	SNV_replicate_1,SNV_replicate_2	2
chr12_117811469	C	-G	*	intron_splicing	TRUE	NA	TRUE	NA	NA	NA	NA	NA	NA	ORR1D1	NA	NA	chr12	117811470	INDEL_replicate_1,INDEL_replicate_2	2
chr12_117835710	G	T	*	intron_splicing	FALSE	NA	TRUE	NA	NA	NA	NA	NA	NA	NA	NA	NA	chr12	117835711	SNV_replicate_1,SNV_replicate_2	2
chr12_118099217	A	+CAC	*	intron_splicing	TRUE	NA	TRUE	NA	NA	NA	NA	NA	NA	NA	NA	NA	chr12	118099218	INDEL_replicate_1	1
chr12_118489580	G	-C	*	intron_splicing	TRUE	NA	TRUE	NA	NA	NA	NA	NA	NA	NA	NA	NA	chr12	118489581	INDEL_replicate_2	1
chr12_118508021	G	T	*	intron_splicing	FALSE	NA	TRUE	NA	NA	NA	NA	NA	NA	NA	NA	NA	chr12	118508022	SNV_replicate_1,SNV_replicate_2	2
chr12_118759155	G	-CACA	*	intron_splicing	TRUE	NA	TRUE	NA	NA	NA	NA	NA	NA	RMER17C	NA	NA	chr12	118759156	INDEL_replicate_2	1
chr12_118816402	G	-TC	*	intron_splicing	TRUE	NA	TRUE	NA	NA	NA	NA	NA	NA	NA	NA	NA	chr12	118816403	INDEL_replicate_1	1
chr12_118926826	A	T	*	intron_splicing	FALSE	NA	TRUE	NA	NA	NA	NA	NA	NA	NA	NA	NA	chr12	118926827	SNV_replicate_1,SNV_replicate_2	2
chr12_118956701	G	A	*	transcript	FALSE	NA	TRUE	NA	Rapgef5	uc007pib.2	uc007pib.2#exon.16	0.0103693	0.0103692656092	NA	NA	NA	chr12	118956702	SNV_replicate_1	1
chr12_119112174	C	-T	*	intron_splicing	TRUE	NA	TRUE	NA	NA	NA	NA	NA	NA	NA	NA	NA	chr12	119112175	INDEL_replicate_1	1
chr12_119117301	T	-CG	*	intron_splicing	TRUE	NA	TRUE	NA	NA	NA	NA	NA	NA	NA	NA	NA	chr12	119117302	INDEL_replicate_2	1
chr12_119169649	C	T	*	transcript	FALSE	NA	FALSE	R3645H	Lrd Dnahc11	uc011yvs.1 uc007pie.1	uc011yvs.1#exon.2 uc007pie.1#exon.66	0.00968155	0.0172888729241 0.00207423136138	NA	NA	NA	chr12	119169650	SNV_replicate_1,SNV_replicate_2	2
chr12_119246712	C	T	*	intron_splicing	FALSE	NA	TRUE	NA	NA	NA	NA	NA	NA	NA	NA	NA	chr12	119246713	SNV_replicate_1	1
chr12_119257363	T	G	*	intron_splicing	FALSE	NA	TRUE	NA	NA	NA	NA	NA	NA	NA	NA	NA	chr12	119257364	SNV_replicate_2	1
chr12_119284330	T	G	*	intron_splicing	FALSE	NA	TRUE	NA	NA	NA	NA	NA	NA	NA	NA	NA	chr12	119284331	SNV_replicate_1	1
chr12_119298729	T	A	*	intron_splicing	FALSE	NA	TRUE	NA	NA	NA	NA	NA	NA	NA	NA	NA	chr12	119298730	SNV_replicate_1,SNV_replicate_2	2
chr12_119351454	T	G	*	intron_splicing	FALSE	NA	TRUE	NA	NA	NA	NA	NA	NA	AT_rich	NA	NA	chr12	119351455	SNV_replicate_1,SNV_replicate_2	2
chr12_119365591	A	C	*	transcript	FALSE	NA	FALSE	I1030S	Dnahc11	uc007pie.1	uc007pie.1#exon.15	0.00207423	0.00207423136138	NA	NA	NA	chr12	119365592	SNV_replicate_1,SNV_replicate_2	2
chr12_119369271	A	T	*	transcript	FALSE	NA	FALSE	L845M	Dnahc11	uc007pie.1	uc007pie.1#exon.13	0.00207423	0.00207423136138	NA	NA	NA	chr12	119369272	SNV_replicate_1,SNV_replicate_2	2
chr12_120156744	C	A	*	transcript	FALSE	NA	FALSE	G68V G574V	Abcb5	uc007pij.2 uc007pii.1	uc007pij.2#exon.14 uc007pii.1#exon.2	0.000336577	0.00067315400763 0.0	NA	NA	NA	chr12	120156745	SNV_replicate_1,SNV_replicate_2	2
chr12_120170628	T	G	*	intron_splicing	FALSE	NA	TRUE	NA	NA	NA	NA	NA	NA	NA	NA	NA	chr12	120170629	SNV_replicate_2	1
chr12_120406737	C	A	*	intron_splicing	FALSE	NA	TRUE	NA	NA	NA	NA	NA	NA	NA	NA	NA	chr12	120406738	SNV_replicate_1,SNV_replicate_2	2
chr12_120415409	T	-A	*	intron_splicing	TRUE	NA	TRUE	NA	NA	NA	NA	NA	NA	NA	NA	NA	chr12	120415410	INDEL_replicate_1,INDEL_replicate_2	2
[truncated: 15,955 more rows]

## Sheet: MC38-L
Supplementary Table S1B: SNVs and small insertions and deletions (indels) detected in MC38-L cells.
position	ref	alt1	alt2	classification	indel	frameshift	synonymous	amino_acid_substitution	gene	transcript	exons	mean_expression	gene_expression	repeat	dbsnp	dbsnp_validation_level	chr	pos_(one_based)	dataset	number_of_datasets
chr8_random_79422	G	T	*	intergenic	FALSE	NA	TRUE	NA	NA	NA	NA	NA	NA	(GGAGAA)n	NA	NA	chr8_random	79423	SNV_replicate_2	1
chr8_random_79584	C	A	*	intergenic	FALSE	NA	TRUE	NA	NA	NA	NA	NA	NA	NA	NA	NA	chr8_random	79585	SNV_replicate_1,SNV_replicate_2	2
chr8_random_338695	G	C	*	intergenic	FALSE	NA	TRUE	NA	NA	NA	NA	NA	NA	NA	NA	NA	chr8_random	338696	SNV_replicate_1,SNV_replicate_2	2
chr8_random_772837	G	T	*	intergenic	FALSE	NA	TRUE	NA	NA	NA	NA	NA	NA	NA	NA	NA	chr8_random	772838	SNV_replicate_1	1
chrX_3994453	G	T	*	transcript	FALSE	NA	TRUE	NA	Gm10922	uc009skp.1	uc009skp.1#exon.0	8,79753484575e-03	0.00879753484575	NA	NA	NA	chrX	3994454	SNV_replicate_1,SNV_replicate_2	2
chrX_5463161	T	A	*	intron_splicing	FALSE	NA	TRUE	NA	NA	NA	NA	NA	NA	NA	NA	NA	chrX	5463162	SNV_replicate_1,SNV_replicate_2	2
chrX_5496968	G	T	*	intron_splicing	FALSE	NA	TRUE	NA	NA	NA	NA	NA	NA	NA	NA	NA	chrX	5496969	SNV_replicate_1,SNV_replicate_2	2
chrX_5562127	C	T	*	intron_splicing	FALSE	NA	TRUE	NA	NA	NA	NA	NA	NA	NA	NA	NA	chrX	5562128	SNV_replicate_1,SNV_replicate_2	2
chrX_5659431	G	T	*	transcript	FALSE	NA	FALSE	P216T P337T	AU022751	uc009skv.2 uc012hdw.1	uc009skv.2#exon.1 uc012hdw.1#exon.0	0,00000000000e+00	0.0	NA	NA	NA	chrX	5659432	SNV_replicate_1,SNV_replicate_2	2
chrX_6586500	T	C	*	transcript	FALSE	NA	FALSE	T322A	Ccnb3	uc009slb.1	uc009slb.1#exon.6	3,70903751971e-03	0.00370903751971	NA	NA	NA	chrX	6586501	SNV_replicate_1,SNV_replicate_2	2
chrX_6650851	A	G	*	transcript	FALSE	NA	FALSE	D89G D80G	Akap4	uc009slc.1 uc009sld.1	uc009slc.1#exon.3 uc009sld.1#exon.3	2,46008095582e-03	0.00489779588248 2.23660291739e-05	NA	NA	NA	chrX	6650852	SNV_replicate_2	1
chrX_6655485	G	T	*	transcript	FALSE	NA	FALSE	E831- E822-	Akap4	uc009slc.1 uc009sld.1	uc009slc.1#exon.5 uc009sld.1#exon.5	2,46008095582e-03	0.00489779588248 2.23660291739e-05	NA	NA	NA	chrX	6655486	SNV_replicate_1,SNV_replicate_2	2
chrX_6998231	A	T	*	intron_splicing	FALSE	NA	TRUE	NA	NA	NA	NA	NA	NA	NA	NA	NA	chrX	6998232	SNV_replicate_1,SNV_replicate_2	2
chrX_7187148	T	-C	*	transcript	TRUE	NA	TRUE	NA	Cacna1f	uc009slq.1	uc009slq.1#exon.2	4,90046201509e-03	0.00490046201509	NA	NA	NA	chrX	7187149	INDEL_replicate_1,INDEL_replicate_2	2
chrX_7202185	G	C	*	intron_splicing	FALSE	NA	TRUE	NA	NA	NA	NA	NA	NA	NA	NA	NA	chrX	7202186	SNV_replicate_1,SNV_replicate_2	2
chrX_7246533	C	A	*	intron_splicing	FALSE	NA	TRUE	NA	NA	NA	NA	NA	NA	NA	NA	NA	chrX	7246534	SNV_replicate_1,SNV_replicate_2	2
chrX_7247055	G	C	*	intron_splicing	FALSE	NA	TRUE	NA	NA	NA	NA	NA	NA	B1_Mus2	NA	NA	chrX	7247056	SNV_replicate_1,SNV_replicate_2	2
chrX_7257119	C	A	*	transcript	FALSE	NA	TRUE	NA	Magix Pdzx	uc009sly.1 uc009slz.1	uc009sly.1#exon.1 uc009slz.1#exon.1	3,55853627978e-02	0.0426061339417 0.0285645916538	NA	NA	NA	chrX	7257120	SNV_replicate_1,SNV_replicate_2	2
chrX_7275532	T	G	*	intron_splicing	FALSE	NA	TRUE	NA	NA	NA	NA	NA	NA	B1_Mus1	NA	NA	chrX	7275533	SNV_replicate_1	1
chrX_7378382	G	T	*	intron_splicing	FALSE	NA	TRUE	NA	NA	NA	NA	NA	NA	NA	NA	NA	chrX	7378383	SNV_replicate_1,SNV_replicate_2	2
chrX_7462802	G	A	*	intron_splicing	FALSE	NA	TRUE	NA	NA	NA	NA	NA	NA	NA	NA	NA	chrX	7462803	SNV_replicate_1,SNV_replicate_2	2
chrX_7476970	T	A	*	intron_splicing	FALSE	NA	TRUE	NA	NA	NA	NA	NA	NA	NA	NA	NA	chrX	7476971	SNV_replicate_1,SNV_replicate_2	2
chrX_7664152	C	T	*	intron_splicing	FALSE	NA	TRUE	NA	NA	NA	NA	NA	NA	NA	NA	NA	chrX	7664153	SNV_replicate_1,SNV_replicate_2	2
chrX_7683269	G	T	*	transcript	FALSE	NA	TRUE	NA	Gm6787	uc009snt.1	uc009snt.1#exon.3	1,19627599876e-01	0.119627599876	NA	NA	NA	chrX	7683270	SNV_replicate_1,SNV_replicate_2	2
chrX_7803841	T	-G	*	intron_splicing	TRUE	NA	TRUE	NA	NA	NA	NA	NA	NA	NA	NA	NA	chrX	7803842	INDEL_replicate_1	1
chrX_7905349	A	C	*	intron_splicing	FALSE	NA	TRUE	NA	NA	NA	NA	NA	NA	NA	NA	NA	chrX	7905350	SNV_replicate_1,SNV_replicate_2	2
chrX_7993815	C	G	*	intron_splicing	FALSE	NA	TRUE	NA	NA	NA	NA	NA	NA	NA	NA	NA	chrX	7993816	SNV_replicate_1,SNV_replicate_2	2
chrX_8100445	G	T	*	intron_splicing	FALSE	NA	TRUE	NA	NA	NA	NA	NA	NA	NA	NA	NA	chrX	8100446	SNV_replicate_1,SNV_replicate_2	2
chrX_8125634	T	G	*	intron_splicing	FALSE	NA	TRUE	NA	NA	NA	NA	NA	NA	NA	NA	NA	chrX	8125635	SNV_replicate_1,SNV_replicate_2	2
chrX_8168009	C	T	*	intron_splicing	FALSE	NA	TRUE	NA	NA	NA	NA	NA	NA	NA	NA	NA	chrX	8168010	SNV_replicate_1,SNV_replicate_2	2
chrX_8266517	C	A	*	intron_splicing	FALSE	NA	TRUE	NA	NA	NA	NA	NA	NA	NA	NA	NA	chrX	8266518	SNV_replicate_1,SNV_replicate_2	2
chrX_8382464	C	+A	*	intron_splicing	TRUE	NA	TRUE	NA	NA	NA	NA	NA	NA	NA	NA	NA	chrX	8382465	INDEL_replicate_1	1
chrX_8382466	T	A	*	intron_splicing	FALSE	NA	TRUE	NA	NA	NA	NA	NA	NA	B2_Mm1t	NA	NA	chrX	8382467	SNV_replicate_2	1
chrX_8382468	G	T	*	intron_splicing	FALSE	NA	TRUE	NA	NA	NA	NA	NA	NA	B2_Mm1t	NA	NA	chrX	8382469	SNV_replicate_1,SNV_replicate_2	2
chrX_8502164	G	-C	*	intron_splicing	TRUE	NA	TRUE	NA	NA	NA	NA	NA	NA	RMER1B	NA	NA	chrX	8502165	INDEL_replicate_2	1
chrX_9569967	A	T	*	intron_splicing	FALSE	NA	TRUE	NA	NA	NA	NA	NA	NA	NA	rs13483714	by-frequency	chrX	9569968	SNV_replicate_1	1
chrX_9880472	A	T	*	transcript	FALSE	NA	TRUE	NA	Otc	uc009sqk.1	uc009sqk.1#exon.5	2,88981714841e-03	0.00288981714841	NA	NA	NA	chrX	9880473	SNV_replicate_1,SNV_replicate_2	2
chrX_9889347	G	C	*	intron_splicing	FALSE	NA	TRUE	NA	NA	NA	NA	NA	NA	NA	NA	NA	chrX	9889348	SNV_replicate_2	1
chrX_10062335	T	-C	*	transcript	TRUE	TRUE	FALSE	NA	Tspan7	uc009sql.1 uc009sqm.1	uc009sql.1#exon.0 uc009sqm.1#exon.0	4,33286049275e-01	0.161369729624 0.705202368926	NA	NA	NA	chrX	10062336	INDEL_replicate_2	1
chrX_11490182	A	C	*	intron_splicing	FALSE	NA	TRUE	NA	NA	NA	NA	NA	NA	NA	NA	NA	chrX	11490183	SNV_replicate_1,SNV_replicate_2	2
chrX_11625956	C	A	*	intron_splicing	FALSE	NA	TRUE	NA	NA	NA	NA	NA	NA	NA	NA	NA	chrX	11625957	SNV_replicate_1,SNV_replicate_2	2
chrX_11625957	A	C	*	intron_splicing	FALSE	NA	TRUE	NA	NA	NA	NA	NA	NA	NA	NA	NA	chrX	11625958	SNV_replicate_2	1
chrX_11632531	G	-C	*	intron_splicing	TRUE	NA	TRUE	NA	NA	NA	NA	NA	NA	NA	NA	NA	chrX	11632532	INDEL_replicate_1,INDEL_replicate_2	2
chrX_13423104	C	A	*	intron_splicing	FALSE	NA	TRUE	NA	NA	NA	NA	NA	NA	NA	NA	NA	chrX	13423105	SNV_replicate_1,SNV_replicate_2	2
chrX_13892552	T	A	*	intron_splicing	FALSE	NA	TRUE	NA	NA	NA	NA	NA	NA	U2	NA	NA	chrX	13892553	SNV_replicate_1,SNV_replicate_2	2
chrX_15956855	A	C	*	intron_splicing	FALSE	NA	TRUE	NA	NA	NA	NA	NA	NA	NA	NA	NA	chrX	15956856	SNV_replicate_1,SNV_replicate_2	2
chrX_16188654	C	G	*	intron_splicing	FALSE	NA	TRUE	NA	NA	NA	NA	NA	NA	NA	NA	NA	chrX	16188655	SNV_replicate_1,SNV_replicate_2	2
chrX_16262592	A	T	*	transcript	FALSE	NA	TRUE	NA	Maoa	uc009ssa.2	uc009ssa.2#exon.14	9,94615405586e+00	994615405586	NA	NA	NA	chrX	16262593	SNV_replicate_1,SNV_replicate_2	2
chrX_16800986	A	C	*	intron_splicing	FALSE	NA	TRUE	NA	NA	NA	NA	NA	NA	NA	NA	NA	chrX	16800987	SNV_replicate_2	1
chrX_17921003	G	T	*	intron_splicing	FALSE	NA	TRUE	NA	NA	NA	NA	NA	NA	NA	NA	NA	chrX	17921004	SNV_replicate_1,SNV_replicate_2	2
chrX_19763184	C	A	*	intron_splicing	FALSE	NA	TRUE	NA	NA	NA	NA	NA	NA	NA	NA	NA	chrX	19763185	SNV_replicate_1,SNV_replicate_2	2
chrX_20106294	G	+T	*	intron_splicing	TRUE	NA	TRUE	NA	NA	NA	NA	NA	NA	NA	NA	NA	chrX	20106295	INDEL_replicate_1,INDEL_replicate_2	2
chrX_20192634	T	G	*	transcript	FALSE	NA	FALSE	R122S	Ndufb11	uc009ste.2	uc009ste.2#exon.2	4,44619999892e+01	444619999892	NA	NA	NA	chrX	20192635	SNV_replicate_1,SNV_replicate_2	2
chrX_22976711	C	A	*	intron_splicing	FALSE	NA	TRUE	NA	NA	NA	NA	NA	NA	NA	NA	NA	chrX	22976712	SNV_replicate_1,SNV_replicate_2	2
chrX_23484665	A	T	*	transcript	FALSE	NA	TRUE	NA	Gm4907	uc012hfi.1	uc012hfi.1#exon.1	1,17049546644e-02	0.0117049546644	NA	NA	NA	chrX	23484666	SNV_replicate_1,SNV_replicate_2	2
chrX_23909317	G	T	*	intron_splicing	FALSE	NA	TRUE	NA	NA	NA	NA	NA	NA	NA	NA	NA	chrX	23909318	SNV_replicate_1,SNV_replicate_2	2
chrX_24333491	C	T	*	intron_splicing	FALSE	NA	TRUE	NA	NA	NA	NA	NA	NA	NA	NA	NA	chrX	24333492	SNV_replicate_1,SNV_replicate_2	2
chrX_25179863	G	A	*	intron_splicing	FALSE	NA	TRUE	NA	NA	NA	NA	NA	NA	MMTV-int	NA	NA	chrX	25179864	SNV_replicate_1	1
chrX_25179864	C	A	*	intron_splicing	FALSE	NA	TRUE	NA	NA	NA	NA	NA	NA	MMTV-int	NA	NA	chrX	25179865	SNV_replicate_1	1
chrX_25179865	C	G	*	intron_splicing	FALSE	NA	TRUE	NA	NA	NA	NA	NA	NA	MMTV-int	NA	NA	chrX	25179866	SNV_replicate_1	1
chrX_26183389	A	G	*	intron_splicing	FALSE	NA	TRUE	NA	NA	NA	NA	NA	NA	(A)n	NA	NA	chrX	26183390	SNV_replicate_1	1
chrX_33524842	G	T	*	transcript	FALSE	NA	FALSE	A699S	Dock11	uc009sxi.1	uc009sxi.1#exon.18	1,56097559009e+00	156097559009	NA	NA	NA	chrX	33524843	SNV_replicate_1,SNV_replicate_2	2
chrX_33556614	G	A	*	intron_splicing	FALSE	NA	TRUE	NA	NA	NA	NA	NA	NA	NA	NA	NA	chrX	33556615	SNV_replicate_1,SNV_replicate_2	2
chrX_33737223	A	T	*	intron_splicing	FALSE	NA	TRUE	NA	NA	NA	NA	NA	NA	NA	NA	NA	chrX	33737224	SNV_replicate_2	1
chrX_34396917	A	C	*	intron_splicing	FALSE	NA	TRUE	NA	NA	NA	NA	NA	NA	NA	NA	NA	chrX	34396918	SNV_replicate_1,SNV_replicate_2	2
chrX_34431874	C	A	*	intron_splicing	FALSE	NA	TRUE	NA	NA	NA	NA	NA	NA	NA	NA	NA	chrX	34431875	SNV_replicate_1,SNV_replicate_2	2
chrX_34703239	G	T	*	transcript	FALSE	NA	FALSE	P279H	Akap14	uc009syh.1	uc009syh.1#exon.1	1,19436059771e-02	0.0119436059771	NA	NA	NA	chrX	34703240	SNV_replicate_1,SNV_replicate_2	2
chrX_34884842	G	A	*	transcript	FALSE	NA	TRUE	NA	Rhox3c	uc012hfz.1 uc012hga.1 uc012hgb.1	uc012hfz.1#exon.1 uc012hga.1#exon.1 uc012hgb.1#exon.1	0,00000000000e+00	0.0	NA	NA	NA	chrX	34884843	SNV_replicate_2	1
chrX_35042686	G	T	*	transcript	FALSE	NA	TRUE	NA	Rhox3g-ps	uc012hgg.1	uc012hgg.1#exon.0	0,00000000000e+00	0.0	NA	NA	NA	chrX	35042687	SNV_replicate_1,SNV_replicate_2	2
chrX_35075584	C	A	*	transcript	FALSE	NA	FALSE	R155L	Rhox3h	uc012hgh.1 uc012hgj.1	uc012hgh.1#exon.1 uc012hgj.1#exon.3	0,00000000000e+00	0.0	NA	NA	NA	chrX	35075585	SNV_replicate_1,SNV_replicate_2	2
chrX_35918016	T	A	*	intron_splicing	FALSE	NA	TRUE	NA	NA	NA	NA	NA	NA	NA	NA	NA	chrX	35918017	SNV_replicate_1,SNV_replicate_2	2
chrX_38015060	A	T	*	intron_splicing	FALSE	NA	TRUE	NA	NA	NA	NA	NA	NA	NA	NA	NA	chrX	38015061	SNV_replicate_1,SNV_replicate_2	2
chrX_38647978	T	A	*	intron_splicing	FALSE	NA	TRUE	NA	NA	NA	NA	NA	NA	NA	NA	NA	chrX	38647979	SNV_replicate_1,SNV_replicate_2	2
chrX_39156344	C	A	*	intron_splicing	FALSE	NA	TRUE	NA	NA	NA	NA	NA	NA	NA	NA	NA	chrX	39156345	SNV_replicate_1,SNV_replicate_2	2
chrX_39175417	C	G	*	intron_splicing	FALSE	NA	TRUE	NA	NA	NA	NA	NA	NA	NA	NA	NA	chrX	39175418	SNV_replicate_1	1
chrX_39176088	A	G	*	intron_splicing	FALSE	NA	TRUE	NA	NA	NA	NA	NA	NA	NA	NA	NA	chrX	39176089	SNV_replicate_1,SNV_replicate_2	2
chrX_39217184	C	T	*	intron_splicing	FALSE	NA	TRUE	NA	NA	NA	NA	NA	NA	(CA)n	NA	NA	chrX	39217185	SNV_replicate_1	1
chrX_39855873	T	C	*	transcript	FALSE	NA	TRUE	NA	Sh2d1a	uc009tbb.1	uc009tbb.1#exon.0	0,00000000000e+00	0.0	NA	NA	NA	chrX	39855874	SNV_replicate_1,SNV_replicate_2	2
chrX_39855875	G	T	*	transcript	FALSE	NA	TRUE	NA	Sh2d1a	uc009tbb.1	uc009tbb.1#exon.0	0,00000000000e+00	0.0	NA	NA	NA	chrX	39855876	SNV_replicate_1,SNV_replicate_2	2
chrX_39929655	A	C	*	transcript	FALSE	NA	FALSE	L1606R	Odz1	uc009tbc.1	uc009tbc.1#exon.25	2,47067253220e-03	0.0024706725322	NA	NA	NA	chrX	39929656	SNV_replicate_1,SNV_replicate_2	2
chrX_40169979	C	A	*	transcript	FALSE	NA	FALSE	G616V	Odz1	uc009tbc.1	uc009tbc.1#exon.10	2,47067253220e-03	0.0024706725322	NA	NA	NA	chrX	40169980	SNV_replicate_1,SNV_replicate_2	2
chrX_40169980	C	A	*	transcript	FALSE	NA	FALSE	G616-	Odz1	uc009tbc.1	uc009tbc.1#exon.10	2,47067253220e-03	0.0024706725322	NA	NA	NA	chrX	40169981	SNV_replicate_1,SNV_replicate_2	2
chrX_42143073	G	A	*	transcript	FALSE	NA	FALSE	T8M	Dcaf12l1	uc009tbh.2 uc009tbg.2	uc009tbh.2#exon.0 uc009tbg.2#exon.0	0,00000000000e+00	0.0	NA	NA	NA	chrX	42143074	SNV_replicate_1,SNV_replicate_2	2
chrX_42902180	C	A	*	intron_splicing	FALSE	NA	TRUE	NA	NA	NA	NA	NA	NA	NA	NA	NA	chrX	42902181	SNV_replicate_1,SNV_replicate_2	2
chrX_43683140	C	G	*	transcript	FALSE	NA	FALSE	N285K	Actrt1	uc009tbj.1	uc009tbj.1#exon.0	0,00000000000e+00	0.0	NA	NA	NA	chrX	43683141	SNV_replicate_1,SNV_replicate_2	2
chrX_43809306	C	A	*	transcript	FALSE	NA	FALSE	M55I	Gm4987	uc009tbk.1	uc009tbk.1#exon.0	5,77410549550e-02	0.057741054955	NA	NA	NA	chrX	43809307	SNV_replicate_1,SNV_replicate_2	2
chrX_44734314	T	A	*	intron_splicing	FALSE	NA	TRUE	NA	NA	NA	NA	NA	NA	NA	NA	NA	chrX	44734315	SNV_replicate_1,SNV_replicate_2	2
chrX_44936732	C	A	*	intron_splicing	FALSE	NA	TRUE	NA	NA	NA	NA	NA	NA	NA	NA	NA	chrX	44936733	SNV_replicate_1,SNV_replicate_2	2
chrX_45208521	C	A	*	intron_splicing	FALSE	NA	TRUE	NA	NA	NA	NA	NA	NA	L1M5	NA	NA	chrX	45208522	SNV_replicate_1,SNV_replicate_2	2
chrX_45269561	A	C	*	intron_splicing	FALSE	NA	TRUE	NA	NA	NA	NA	NA	NA	NA	NA	NA	chrX	45269562	SNV_replicate_1,SNV_replicate_2	2
chrX_45269655	A	C	*	transcript	FALSE	NA	FALSE	I42L I29L	Ocrl	uc009tbs.1 uc009tbr.1	uc009tbs.1#exon.1 uc009tbr.1#exon.2	1,31023980637e+00	0.342094988321 2.27838462442	NA	NA	NA	chrX	45269656	SNV_replicate_1,SNV_replicate_2	2
chrX_45465041	G	+C	*	intron_splicing	TRUE	NA	TRUE	NA	NA	NA	NA	NA	NA	NA	rs30145058	unknown	chrX	45465042	INDEL_replicate_1,INDEL_replicate_2	2
chrX_45465046	G	T	*	intron_splicing	FALSE	NA	TRUE	NA	NA	NA	NA	NA	NA	NA	NA	NA	chrX	45465047	SNV_replicate_1,SNV_replicate_2	2
chrX_45508215	G	T	*	transcript	FALSE	NA	FALSE	G73-	Sash3	uc009tbw.1	uc009tbw.1#exon.2	2,50404702095e-03	0.00250404702095	NA	NA	NA	chrX	45508216	SNV_replicate_1,SNV_replicate_2	2
chrX_45721018	T	G	*	transcript	FALSE	NA	FALSE	L84R	Bcorl1	uc009tcc.1	uc009tcc.1#exon.4	9,43533444361e-01	0.943533444361	NA	NA	NA	chrX	45721019	SNV_replicate_1,SNV_replicate_2	2
chrX_45728266	G	-A	*	transcript	TRUE	TRUE	FALSE	NA	Bcorl1	uc009tcc.1	uc009tcc.1#exon.5	9,43533444361e-01	0.943533444361	NA	NA	NA	chrX	45728267	INDEL_replicate_1,INDEL_replicate_2	2
chrX_45771085	T	G	*	transcript	FALSE	NA	FALSE	K256N	Elf4	uc009tce.2 uc012hgs.1	uc009tce.2#exon.6 uc012hgs.1#exon.6	2,21051905157e+00	0.747866093861 3.67317200928	NA	NA	NA	chrX	45771086	SNV_replicate_1,SNV_replicate_2	2
chrX_45828827	C	G	*	transcript	FALSE	NA	FALSE	G560A G198A G512A	Aifm1	uc009tcf.1 uc009tcg.1 uc009tch.1	uc009tcf.1#exon.4 uc009tcg.1#exon.13 uc009tch.1#exon.14	6,79139614272e+00	0.0 0.272215642253 20.1019727859	NA	NA	NA	chrX	45828828	SNV_replicate_1,SNV_replicate_2	2
chrX_46206393	G	C	*	intron_splicing	FALSE	NA	TRUE	NA	NA	NA	NA	NA	NA	NA	NA	NA	chrX	46206394	SNV_replicate_2	1
chrX_47135785	A	C	*	transcript	FALSE	NA	TRUE	NA	Igsf1	uc012hgu.1 uc009tdg.2 uc009tdh.2	uc012hgu.1#exon.9 uc009tdg.2#exon.10 uc009tdh.2#exon.19	8,00513995500e-04	0.0 0.0024015419865	NA	NA	NA	chrX	47135786	SNV_replicate_1,SNV_replicate_2	2
chrX_47298206	G	T	*	intron_splicing	FALSE	NA	TRUE	NA	NA	NA	NA	NA	NA	NA	NA	NA	chrX	47298207	SNV_replicate_1,SNV_replicate_2	2
chrX_47679710	C	+T	*	intron_splicing	TRUE	NA	TRUE	NA	NA	NA	NA	NA	NA	NA	NA	NA	chrX	47679711	INDEL_replicate_1,INDEL_replicate_2	2
chrX_48240857	C	A	*	intron_splicing	FALSE	NA	TRUE	NA	NA	NA	NA	NA	NA	NA	NA	NA	chrX	48240858	SNV_replicate_2	1
chrX_48781716	T	C	*	intron_splicing	FALSE	NA	TRUE	NA	NA	NA	NA	NA	NA	NA	NA	NA	chrX	48781717	SNV_replicate_1,SNV_replicate_2	2
chrX_50279986	G	C	*	intron_splicing	FALSE	NA	TRUE	NA	NA	NA	NA	NA	NA	NA	NA	NA	chrX	50279987	SNV_replicate_1,SNV_replicate_2	2
chrX_50373472	G	T	*	intron_splicing	FALSE	NA	TRUE	NA	NA	NA	NA	NA	NA	NA	NA	NA	chrX	50373473	SNV_replicate_1,SNV_replicate_2	2
chrX_51077996	T	A	*	transcript	FALSE	NA	FALSE	M476L	Zfp36l3	uc009tfk.1	uc009tfk.1#exon.0	3,67839932812e-01	0.367839932812	NA	NA	NA	chrX	51077997	SNV_replicate_1,SNV_replicate_2	2
chrX_51384786	G	T	*	intron_splicing	FALSE	NA	TRUE	NA	NA	NA	NA	NA	NA	NA	NA	NA	chrX	51384787	SNV_replicate_1,SNV_replicate_2	2
chrX_53406064	T	A	*	intron_splicing	FALSE	NA	TRUE	NA	NA	NA	NA	NA	NA	NA	NA	NA	chrX	53406065	SNV_replicate_1,SNV_replicate_2	2
chrX_54147878	G	T	*	intron_splicing	FALSE	NA	TRUE	NA	NA	NA	NA	NA	NA	NA	NA	NA	chrX	54147879	SNV_replicate_1,SNV_replicate_2	2
chrX_54167435	C	A	*	intron_splicing	FALSE	NA	TRUE	NA	NA	NA	NA	NA	NA	NA	NA	NA	chrX	54167436	SNV_replicate_1,SNV_replicate_2	2
chrX_54244218	G	A	*	intron_splicing	FALSE	NA	TRUE	NA	NA	NA	NA	NA	NA	B1_Mm	NA	NA	chrX	54244219	SNV_replicate_1,SNV_replicate_2	2
chrX_54671676	T	G	*	intron_splicing	FALSE	NA	TRUE	NA	NA	NA	NA	NA	NA	Lx6	NA	NA	chrX	54671677	SNV_replicate_1,SNV_replicate_2	2
chrX_54753828	A	C	*	transcript	FALSE	NA	TRUE	NA	Gpr101	uc009thn.2	uc009thn.2#exon.1	0,00000000000e+00	0.0	NA	NA	NA	chrX	54753829	SNV_replicate_1,SNV_replicate_2	2
chrX_54754450	T	G	*	transcript	FALSE	NA	FALSE	H172P	Gpr101	uc009thn.2	uc009thn.2#exon.1	0,00000000000e+00	0.0	NA	NA	NA	chrX	54754451	SNV_replicate_1,SNV_replicate_2	2
chrX_54912935	A	G	*	intron_splicing	FALSE	NA	TRUE	NA	NA	NA	NA	NA	NA	NA	NA	NA	chrX	54912936	SNV_replicate_1,SNV_replicate_2	2
chrX_56316689	C	G	*	transcript	FALSE	NA	TRUE	NA	Fgf13	uc009tht.1 uc009thu.1	uc009tht.1#exon.4 uc009thu.1#exon.4	9,82068913601e-02	0.0303411588418 0.166072623878	NA	NA	NA	chrX	56316690	SNV_replicate_1,SNV_replicate_2	2
chrX_57299342	G	A	*	intron_splicing	FALSE	NA	TRUE	NA	NA	NA	NA	NA	NA	NA	NA	NA	chrX	57299343	SNV_replicate_1,SNV_replicate_2	2
chrX_57317860	T	G	*	intron_splicing	FALSE	NA	TRUE	NA	NA	NA	NA	NA	NA	NA	NA	NA	chrX	57317861	SNV_replicate_2	1
chrX_57320440	T	A	*	intron_splicing	FALSE	NA	TRUE	NA	NA	NA	NA	NA	NA	(TAAA)n	NA	NA	chrX	57320441	SNV_replicate_1,SNV_replicate_2	2
chrX_57360520	A	T	*	intron_splicing	FALSE	NA	TRUE	NA	NA	NA	NA	NA	NA	(TAAA)n	NA	NA	chrX	57360521	SNV_replicate_1,SNV_replicate_2	2
chrX_57701697	T	G	*	intron_splicing	FALSE	NA	TRUE	NA	NA	NA	NA	NA	NA	L1_Mur1	NA	NA	chrX	57701698	SNV_replicate_2	1
chrX_57735148	C	A	*	intron_splicing	FALSE	NA	TRUE	NA	NA	NA	NA	NA	NA	NA	NA	NA	chrX	57735149	SNV_replicate_1	1
chrX_57830268	C	G	*	intron_splicing	FALSE	NA	TRUE	NA	NA	NA	NA	NA	NA	NA	NA	NA	chrX	57830269	SNV_replicate_1,SNV_replicate_2	2
chrX_57830867	G	T	*	intron_splicing	FALSE	NA	TRUE	NA	NA	NA	NA	NA	NA	NA	NA	NA	chrX	57830868	SNV_replicate_1,SNV_replicate_2	2
chrX_57980176	G	T	*	intron_splicing	FALSE	NA	TRUE	NA	NA	NA	NA	NA	NA	NA	NA	NA	chrX	57980177	SNV_replicate_2	1
chrX_57980280	T	A	*	intron_splicing	FALSE	NA	TRUE	NA	NA	NA	NA	NA	NA	NA	NA	NA	chrX	57980281	SNV_replicate_1,SNV_replicate_2	2
chrX_58071675	T	C	*	intron_splicing	FALSE	NA	TRUE	NA	NA	NA	NA	NA	NA	NA	NA	NA	chrX	58071676	SNV_replicate_1,SNV_replicate_2	2
chrX_58438129	A	C	*	transcript	FALSE	NA	FALSE	W202G	Cdr1	uc012hid.1	uc012hid.1#exon.0	2,82434450131e-03	0.00282434450131	NA	NA	NA	chrX	58438130	SNV_replicate_1,SNV_replicate_2	2
chrX_58963123	G	C	*	transcript	FALSE	NA	FALSE	E80D	Ldoc1	uc009tij.1	uc009tij.1#exon.0	8,19471523315e-03	0.00819471523315	NA	NA	NA	chrX	58963124	SNV_replicate_1,SNV_replicate_2	2
chrX_59083740	T	C	*	intron_splicing	FALSE	NA	TRUE	NA	NA	NA	NA	NA	NA	NA	NA	NA	chrX	59083741	SNV_replicate_1,SNV_replicate_2	2
chrX_59543366	C	A	*	transcript	FALSE	NA	TRUE	NA	4933402E13Rik	uc012hif.1 uc009tik.1	uc012hif.1#exon.2 uc009tik.1#exon.2	3,60274058583e-03	0.00720548117167 0.0	NA	NA	NA	chrX	59543367	SNV_replicate_1	1
chrX_61524631	A	T	*	transcript	FALSE	NA	FALSE	C535S	Slitrk4	uc009tio.1 uc009tip.1	uc009tio.1#exon.2 uc009tip.1#exon.1	0,00000000000e+00	0.0	NA	NA	NA	chrX	61524632	SNV_replicate_1,SNV_replicate_2	2
chrX_61524955	G	T	*	transcript	FALSE	NA	FALSE	L427M	Slitrk4	uc009tio.1 uc009tip.1	uc009tio.1#exon.2 uc009tip.1#exon.1	0,00000000000e+00	0.0	NA	NA	NA	chrX	61524956	SNV_replicate_1,SNV_replicate_2	2
chrX_64049783	T	G	*	intron_splicing	FALSE	NA	TRUE	NA	NA	NA	NA	NA	NA	NA	NA	NA	chrX	64049784	SNV_replicate_1	1
chrX_64913462	G	T	*	intron_splicing	FALSE	NA	TRUE	NA	NA	NA	NA	NA	NA	NA	NA	NA	chrX	64913463	SNV_replicate_1,SNV_replicate_2	2
chrX_67675474	G	A	*	intron_splicing	FALSE	NA	TRUE	NA	NA	NA	NA	NA	NA	NA	NA	NA	chrX	67675475	SNV_replicate_1,SNV_replicate_2	2
chrX_67793134	G	C	*	intron_splicing	FALSE	NA	TRUE	NA	NA	NA	NA	NA	NA	NA	NA	NA	chrX	67793135	SNV_replicate_1,SNV_replicate_2	2
chrX_67853537	A	T	*	intron_splicing	FALSE	NA	TRUE	NA	NA	NA	NA	NA	NA	NA	NA	NA	chrX	67853538	SNV_replicate_1,SNV_replicate_2	2
chrX_68507346	T	A	*	intron_splicing	FALSE	NA	TRUE	NA	NA	NA	NA	NA	NA	NA	NA	NA	chrX	68507347	SNV_replicate_1,SNV_replicate_2	2
chrX_68666029	A	C	*	intron_splicing	FALSE	NA	TRUE	NA	NA	NA	NA	NA	NA	L2	NA	NA	chrX	68666030	SNV_replicate_1	1
chrX_69186147	G	T	*	transcript	FALSE	NA	TRUE	NA	Gm1141	uc009tkg.2	uc009tkg.2#exon.8	3,96558930657e-01	0.396558930657	NA	NA	NA	chrX	69186148	SNV_replicate_1,SNV_replicate_2	2
chrX_69690691	C	T	*	transcript	FALSE	NA	FALSE	S322N	Gabra3	uc009tkp.2	uc009tkp.2#exon.8	1,73865458146e-03	0.00173865458146	NA	NA	NA	chrX	69690692	SNV_replicate_1,SNV_replicate_2	2
chrX_70115632	C	A	*	intron_splicing	FALSE	NA	TRUE	NA	NA	NA	NA	NA	NA	NA	NA	NA	chrX	70115633	SNV_replicate_1,SNV_replicate_2	2
chrX_70439400	C	A	*	intron_splicing	FALSE	NA	TRUE	NA	NA	NA	NA	NA	NA	NA	NA	NA	chrX	70439401	SNV_replicate_1,SNV_replicate_2	2
chrX_70473515	C	A	*	intron_splicing	FALSE	NA	TRUE	NA	NA	NA	NA	NA	NA	NA	NA	NA	chrX	70473516	SNV_replicate_1,SNV_replicate_2	2
chrX_70598425	G	A	*	intron_splicing	FALSE	NA	TRUE	NA	NA	NA	NA	NA	NA	NA	NA	NA	chrX	70598426	SNV_replicate_1,SNV_replicate_2	2
chrX_70823509	G	C	*	intron_splicing	FALSE	NA	TRUE	NA	NA	NA	NA	NA	NA	NA	NA	NA	chrX	70823510	SNV_replicate_1,SNV_replicate_2	2
chrX_71004503	T	A	*	transcript	FALSE	NA	FALSE	V213E	Plxnb3	uc009tmn.2	uc009tmn.2#exon.1	7,56798128477e-03	0.00756798128477	NA	NA	NA	chrX	71004504	SNV_replicate_1,SNV_replicate_2	2
chrX_71014433	G	C	*	intron_splicing	FALSE	NA	TRUE	NA	NA	NA	NA	NA	NA	NA	NA	NA	chrX	71014434	SNV_replicate_1,SNV_replicate_2	2
chrX_71022802	T	G	*	intron_splicing	FALSE	NA	TRUE	NA	NA	NA	NA	NA	NA	NA	NA	NA	chrX	71022803	SNV_replicate_1,SNV_replicate_2	2
chrX_71028194	C	T	*	intron_splicing	FALSE	NA	TRUE	NA	NA	NA	NA	NA	NA	NA	NA	NA	chrX	71028195	SNV_replicate_1,SNV_replicate_2	2
chrX_71381567	C	A	*	intron_splicing	FALSE	NA	TRUE	NA	NA	NA	NA	NA	NA	NA	NA	NA	chrX	71381568	SNV_replicate_1,SNV_replicate_2	2
chrX_71412331	G	A	*	intron_splicing	FALSE	NA	TRUE	NA	NA	NA	NA	NA	NA	L1Md_A	NA	NA	chrX	71412332	SNV_replicate_1,SNV_replicate_2	2
chrX_71581358	G	T	*	transcript	FALSE	NA	FALSE	W788C	Plxna3	uc009top.1 uc009too.1 uc012hku.1	uc009top.1#exon.9 uc009too.1#exon.12 uc012hku.1#exon.12	1,77373736374e+00	0.622348510566 4.63176269768 0.0671008829824	NA	NA	NA	chrX	71581359	SNV_replicate_1,SNV_replicate_2	2
chrX_71585966	G	A	*	intron_splicing	FALSE	NA	TRUE	NA	NA	NA	NA	NA	NA	NA	NA	NA	chrX	71585967	SNV_replicate_1,SNV_replicate_2	2
chrX_71732469	G	T	*	intron_splicing	FALSE	NA	TRUE	NA	NA	NA	NA	NA	NA	NA	NA	NA	chrX	71732470	SNV_replicate_1,SNV_replicate_2	2
chrX_71812301	T	C	*	intron_splicing	FALSE	NA	TRUE	NA	NA	NA	NA	NA	NA	NA	NA	NA	chrX	71812302	SNV_replicate_1,SNV_replicate_2	2
chrX_71812302	C	T	*	intron_splicing	FALSE	NA	TRUE	NA	NA	NA	NA	NA	NA	NA	NA	NA	chrX	71812303	SNV_replicate_1,SNV_replicate_2	2
chrX_71812559	G	A	*	intron_splicing	FALSE	NA	TRUE	NA	NA	NA	NA	NA	NA	NA	NA	NA	chrX	71812560	SNV_replicate_1,SNV_replicate_2	2
chrX_71816343	G	T	*	intron_splicing	FALSE	NA	TRUE	NA	NA	NA	NA	NA	NA	NA	NA	NA	chrX	71816344	SNV_replicate_1,SNV_replicate_2	2
chrX_72074683	C	A	*	intron_splicing	FALSE	NA	TRUE	NA	NA	NA	NA	NA	NA	NA	NA	NA	chrX	72074684	SNV_replicate_1,SNV_replicate_2	2
chrX_72087373	T	G	*	transcript	FALSE	NA	FALSE	V347G	Gm5936	uc009tpk.1	uc009tpk.1#exon.3	2,68869046722e-02	0.0268869046722	NA	NA	NA	chrX	72087374	SNV_replicate_1,SNV_replicate_2	2
chrX_73784670	T	G	*	intron_splicing	FALSE	NA	TRUE	NA	NA	NA	NA	NA	NA	NA	NA	NA	chrX	73784671	SNV_replicate_1,SNV_replicate_2	2
chrX_75003116	T	G	*	intron_splicing	FALSE	NA	TRUE	NA	NA	NA	NA	NA	NA	NA	NA	NA	chrX	75003117	SNV_replicate_1,SNV_replicate_2	2
chrX_75168347	A	T	*	intron_splicing	FALSE	NA	TRUE	NA	NA	NA	NA	NA	NA	B1_Mm	NA	NA	chrX	75168348	SNV_replicate_1,SNV_replicate_2	2
chrX_75617901	G	A	*	intron_splicing	FALSE	NA	TRUE	NA	NA	NA	NA	NA	NA	MERVK26-int	NA	NA	chrX	75617902	SNV_replicate_1	1
chrX_75983696	C	G	*	transcript	FALSE	NA	FALSE	S182C	Fam47a-ps	uc012hlk.1	uc012hlk.1#exon.0	0,00000000000e+00	0.0	NA	NA	NA	chrX	75983697	SNV_replicate_1,SNV_replicate_2	2
chrX_76101712	T	G	*	intron_splicing	FALSE	NA	TRUE	NA	NA	NA	NA	NA	NA	NA	NA	NA	chrX	76101713	SNV_replicate_1,SNV_replicate_2	2
chrX_76102663	G	T	*	intron_splicing	FALSE	NA	TRUE	NA	NA	NA	NA	NA	NA	NA	NA	NA	chrX	76102664	SNV_replicate_1,SNV_replicate_2	2
chrX_76546227	T	A	*	intron_splicing	FALSE	NA	TRUE	NA	NA	NA	NA	NA	NA	NA	NA	NA	chrX	76546228	SNV_replicate_1	1
chrX_76591099	A	+T	*	intron_splicing	TRUE	NA	TRUE	NA	NA	NA	NA	NA	NA	AT_rich	NA	NA	chrX	76591100	INDEL_replicate_1	1
chrX_76753109	G	T	*	intron_splicing	FALSE	NA	TRUE	NA	NA	NA	NA	NA	NA	Lx6	NA	NA	chrX	76753110	SNV_replicate_1,SNV_replicate_2	2
chrX_77306231	C	G	*	intron_splicing	FALSE	NA	TRUE	NA	NA	NA	NA	NA	NA	NA	NA	NA	chrX	77306232	SNV_replicate_1,SNV_replicate_2	2
chrX_77444370	C	T	*	intron_splicing	FALSE	NA	TRUE	NA	NA	NA	NA	NA	NA	ETnERV2-int	NA	NA	chrX	77444371	SNV_replicate_2	1
chrX_80910309	G	T	*	intron_splicing	FALSE	NA	TRUE	NA	NA	NA	NA	NA	NA	NA	NA	NA	chrX	80910310	SNV_replicate_1,SNV_replicate_2	2
chrX_81075745	A	-T	*	intron_splicing	TRUE	NA	TRUE	NA	NA	NA	NA	NA	NA	NA	NA	NA	chrX	81075746	INDEL_replicate_1,INDEL_replicate_2	2
chrX_82334970	G	-T	*	intron_splicing	TRUE	NA	TRUE	NA	NA	NA	NA	NA	NA	NA	NA	NA	chrX	82334971	INDEL_replicate_2	1
chrX_82384558	T	G	*	intron_splicing	FALSE	NA	TRUE	NA	NA	NA	NA	NA	NA	NA	NA	NA	chrX	82384559	SNV_replicate_2	1
chrX_82395817	C	-A	*	intron_splicing	TRUE	NA	TRUE	NA	NA	NA	NA	NA	NA	NA	NA	NA	chrX	82395818	INDEL_replicate_1,INDEL_replicate_2	2
chrX_83545333	C	A	*	intron_splicing	FALSE	NA	TRUE	NA	NA	NA	NA	NA	NA	NA	NA	NA	chrX	83545334	SNV_replicate_1,SNV_replicate_2	2
chrX_83563219	G	T	*	intron_splicing	FALSE	NA	TRUE	NA	NA	NA	NA	NA	NA	NA	NA	NA	chrX	83563220	SNV_replicate_1,SNV_replicate_2	2
chrX_83643620	G	T	*	intron_splicing	FALSE	NA	TRUE	NA	NA	NA	NA	NA	NA	NA	NA	NA	chrX	83643621	SNV_replicate_1,SNV_replicate_2	2
chrX_83643908	C	A	*	intron_splicing	FALSE	NA	TRUE	NA	NA	NA	NA	NA	NA	NA	NA	NA	chrX	83643909	SNV_replicate_1,SNV_replicate_2	2
chrX_84546180	C	G	*	intron_splicing	FALSE	NA	TRUE	NA	NA	NA	NA	NA	NA	A-rich	NA	NA	chrX	84546181	SNV_replicate_2	1
chrX_87094595	T	A	*	intron_splicing	FALSE	NA	TRUE	NA	NA	NA	NA	NA	NA	ETnERV2-int	NA	NA	chrX	87094596	SNV_replicate_1,SNV_replicate_2	2
chrX_87176306	T	G	*	transcript	FALSE	NA	FALSE	N541T	4930415L06Rik	uc012hlr.1	uc012hlr.1#exon.1	0,00000000000e+00	0.0	NA	NA	NA	chrX	87176307	SNV_replicate_1,SNV_replicate_2	2
chrX_87308616	C	T	*	intron_splicing	FALSE	NA	TRUE	NA	NA	NA	NA	NA	NA	NA	NA	NA	chrX	87308617	SNV_replicate_1,SNV_replicate_2	2
chrX_88137647	A	T	*	transcript	FALSE	NA	TRUE	NA	Gm44	uc012hls.1	uc012hls.1#exon.0	1,56425108609e-02	0.0156425108609	NA	NA	NA	chrX	88137648	SNV_replicate_1,SNV_replicate_2	2
chrX_88138419	G	T	*	transcript	FALSE	NA	FALSE	A314S	Gm44	uc012hls.1	uc012hls.1#exon.0	1,56425108609e-02	0.0156425108609	NA	NA	NA	chrX	88138420	SNV_replicate_1,SNV_replicate_2	2
chrX_88401242	C	A	*	intron_splicing	FALSE	NA	TRUE	NA	NA	NA	NA	NA	NA	NA	NA	NA	chrX	88401243	SNV_replicate_1,SNV_replicate_2	2
chrX_89248760	C	T	*	intron_splicing	FALSE	NA	TRUE	NA	NA	NA	NA	NA	NA	NA	NA	NA	chrX	89248761	SNV_replicate_1,SNV_replicate_2	2
chrX_89365234	G	A	*	transcript	FALSE	NA	FALSE	P247S	Mageb18	uc009tsn.1	uc009tsn.1#exon.4	3,04417387401e-03	0.00304417387401	NA	NA	NA	chrX	89365235	SNV_replicate_1,SNV_replicate_2	2
chrX_90534522	G	T	*	transcript	FALSE	NA	FALSE	A280S	Arx	uc009tsq.1 uc009tsr.1	uc009tsq.1#exon.2 uc009tsr.1#exon.1	4,68171752547e-03	0.0 0.00936343505095	(CCG)n	NA	NA	chrX	90534523	SNV_replicate_1,SNV_replicate_2	2
chrX_90542436	T	A	*	intron_splicing	FALSE	NA	TRUE	NA	NA	NA	NA	NA	NA	NA	NA	NA	chrX	90542437	SNV_replicate_1,SNV_replicate_2	2
chrX_91449402	C	G	*	transcript	FALSE	NA	FALSE	A175P	Eif2s3x	uc009ttc.1 uc009ttd.1	uc009ttc.1#exon.5 uc009ttd.1#exon.5	2,82057439078e+01	55.9894053583 0.422082457301	NA	NA	NA	chrX	91449403	SNV_replicate_1,SNV_replicate_2	2
chrX_91612944	C	G	*	intron_splicing	FALSE	NA	TRUE	NA	NA	NA	NA	NA	NA	NA	NA	NA	chrX	91612945	SNV_replicate_1	1
chrX_91627723	G	T	*	intron_splicing	FALSE	NA	TRUE	NA	NA	NA	NA	NA	NA	B1F	NA	NA	chrX	91627724	SNV_replicate_1,SNV_replicate_2	2
chrX_91882806	G	-C	*	transcript	TRUE	TRUE	FALSE	NA	Gspt2	uc009tto.1	uc009tto.1#exon.0	5,41888667446e+00	541888667446	NA	NA	NA	chrX	91882807	INDEL_replicate_1,INDEL_replicate_2	2
chrX_92018417	G	T	*	intron_splicing	FALSE	NA	TRUE	NA	NA	NA	NA	NA	NA	NA	NA	NA	chrX	92018418	SNV_replicate_1,SNV_replicate_2	2
chrX_93749072	G	C	*	intron_splicing	FALSE	NA	TRUE	NA	NA	NA	NA	NA	NA	NA	NA	NA	chrX	93749073	SNV_replicate_1,SNV_replicate_2	2
chrX_93750260	G	C	*	transcript	FALSE	NA	FALSE	E919Q	Heph	uc009tul.2 uc009tuk.2 uc009tup.2	uc009tul.2#exon.17 uc009tuk.2#exon.17 uc009tup.2#exon.17	1,72610235923e-03	0.00414845072644 1.20468191512e-05 0.00101780953209	NA	NA	NA	chrX	93750261	SNV_replicate_1,SNV_replicate_2	2
chrX_93969217	T	+G	*	intron_splicing	TRUE	NA	TRUE	NA	NA	NA	NA	NA	NA	NA	NA	NA	chrX	93969218	INDEL_replicate_2	1
chrX_95021708	G	T	*	intron_splicing	FALSE	NA	TRUE	NA	NA	NA	NA	NA	NA	NA	NA	NA	chrX	95021709	SNV_replicate_2	1
chrX_95346347	G	T	*	transcript	FALSE	NA	FALSE	G410W	Ar	uc009tuv.1	uc009tuv.1#exon.0	1,19644736690e+00	11964473669	NA	NA	NA	chrX	95346348	SNV_replicate_1,SNV_replicate_2	2
chrX_97624729	C	A	*	transcript	FALSE	NA	FALSE	R127S	Otud6a	uc012hms.1	uc012hms.1#exon.0	3,52554993839e-02	0.0352554993839	NA	NA	NA	chrX	97624730	SNV_replicate_1,SNV_replicate_2	2
chrX_97689940	G	T	*	intron_splicing	FALSE	NA	TRUE	NA	NA	NA	NA	NA	NA	NA	NA	NA	chrX	97689941	SNV_replicate_1,SNV_replicate_2	2
chrX_97720288	C	A	*	transcript	FALSE	NA	FALSE	Q10K	Dgat2l6	uc012hmt.1	uc012hmt.1#exon.0	1,73268423746e-02	0.0173268423746	NA	NA	NA	chrX	97720289	SNV_replicate_1,SNV_replicate_2	2
chrX_97767931	G	T	*	intron_splicing	FALSE	NA	TRUE	NA	NA	NA	NA	NA	NA	NA	NA	NA	chrX	97767932	SNV_replicate_1,SNV_replicate_2	2
chrX_97788659	G	A	*	transcript	FALSE	NA	FALSE	R324C	P2ry4	uc009twc.1	uc009twc.1#exon.2	1,01333413114e-01	0.101333413114	NA	NA	NA	chrX	97788660	SNV_replicate_1,SNV_replicate_2	2
chrX_97834257	A	G	*	intron_splicing	FALSE	NA	TRUE	NA	NA	NA	NA	NA	NA	NA	NA	NA	chrX	97834258	SNV_replicate_1,SNV_replicate_2	2
chrX_98010295	G	T	*	intron_splicing	FALSE	NA	TRUE	NA	NA	NA	NA	NA	NA	NA	NA	NA	chrX	98010296	SNV_replicate_1,SNV_replicate_2	2
chrX_98279680	T	G	*	intron_splicing	FALSE	NA	TRUE	NA	NA	NA	NA	NA	NA	NA	NA	NA	chrX	98279681	SNV_replicate_1,SNV_replicate_2	2
chrX_98470744	G	A	*	intron_splicing	FALSE	NA	TRUE	NA	NA	NA	NA	NA	NA	NA	NA	NA	chrX	98470745	SNV_replicate_1,SNV_replicate_2	2
chrX_98476563	G	T	*	transcript	FALSE	NA	FALSE	D679Y D584Y	Med12	uc009txf.1 uc012hmx.1 uc009txe.1	uc009txf.1#exon.12 uc012hmx.1#exon.12 uc009txe.1#exon.13	5,75977688591e+00	1.82107786176 10.8185456172 4.63970717871	NA	NA	NA	chrX	98476564	SNV_replicate_1,SNV_replicate_2	2
chrX_98488911	G	T	*	transcript	FALSE	NA	FALSE	Q1902H Q429H Q1807H	Med12	uc009txh.1 uc009txf.1 uc012hmx.1 uc009txe.1	uc009txh.1#exon.8 uc009txf.1#exon.37 uc012hmx.1#exon.37 uc009txe.1#exon.38	5,79313760536e+00	5.89321976372 1.82107786176 10.8185456172 4.63970717871	NA	NA	NA	chrX	98488912	SNV_replicate_1,SNV_replicate_2	2
chrX_98513320	G	T	*	transcript	FALSE	NA	FALSE	V320L V300L	Nlgn3	uc009txi.2 uc009txj.2	uc009txi.2#exon.10 uc009txj.2#exon.5	9,11389856581e-02	0.0198961633852 0.162381807931	NA	NA	NA	chrX	98513321	SNV_replicate_1,SNV_replicate_2	2
chrX_98601129	G	T	*	transcript	FALSE	NA	TRUE	NA	Zmym3	uc012hmy.1 uc009txl.2 uc009txm.2	uc012hmy.1#exon.23 uc009txl.2#exon.23 uc009txm.2#exon.24	2,23500902214e+00	3.98720144249 0.646914275856 2.07091134806	NA	NA	NA	chrX	98601130	SNV_replicate_1,SNV_replicate_2	2
chrX_98791582	G	T	*	transcript	FALSE	NA	FALSE	G1237V G1824V G851V	Taf1	uc009txw.1 uc009txx.1 uc009txy.1	uc009txw.1#exon.39 uc009txx.1#exon.26 uc009txy.1#exon.18	2,75814948612e+00	1.90331445761 5.65612772301 0.715006277753	NA	NA	NA	chrX	98791583	SNV_replicate_1,SNV_replicate_2	2
chrX_98863607	C	G	*	intron_splicing	FALSE	NA	TRUE	NA	NA	NA	NA	NA	NA	NA	NA	NA	chrX	98863608	SNV_replicate_1,SNV_replicate_2	2
chrX_98904386	C	A	*	intron_splicing	FALSE	NA	TRUE	NA	NA	NA	NA	NA	NA	NA	NA	NA	chrX	98904387	SNV_replicate_1,SNV_replicate_2	2
chrX_98987524	G	T	*	intron_splicing	FALSE	NA	TRUE	NA	NA	NA	NA	NA	NA	NA	NA	NA	chrX	98987525	SNV_replicate_1,SNV_replicate_2	2
chrX_98993180	T	-G	*	intron_splicing	TRUE	NA	TRUE	NA	NA	NA	NA	NA	NA	NA	NA	NA	chrX	98993181	INDEL_replicate_1,INDEL_replicate_2	2
chrX_98993183	G	T	*	intron_splicing	FALSE	NA	TRUE	NA	NA	NA	NA	NA	NA	NA	NA	NA	chrX	98993184	SNV_replicate_1,SNV_replicate_2	2
chrX_99341182	C	A	*	transcript	FALSE	NA	FALSE	G353V	Ercc6l	uc009tyk.2	uc009tyk.2#exon.1	8,47475552396e+00	847475552396	NA	NA	NA	chrX	99341183	SNV_replicate_1,SNV_replicate_2	2
chrX_99445624	A	G	*	intron_splicing	FALSE	NA	TRUE	NA	NA	NA	NA	NA	NA	NA	NA	NA	chrX	99445625	SNV_replicate_1	1
chrX_99446054	C	G	*	intron_splicing	FALSE	NA	TRUE	NA	NA	NA	NA	NA	NA	NA	NA	NA	chrX	99446055	SNV_replicate_1,SNV_replicate_2	2
chrX_99736293	A	+T	*	intron_splicing	TRUE	NA	TRUE	NA	NA	NA	NA	NA	NA	NA	NA	NA	chrX	99736294	INDEL_replicate_1,INDEL_replicate_2	2
chrX_99740434	T	-A	*	intron_splicing	TRUE	NA	TRUE	NA	NA	NA	NA	NA	NA	NA	NA	NA	chrX	99740435	INDEL_replicate_1	1
chrX_99902365	G	A	*	transcript	FALSE	NA	FALSE	T72M	Gm9112	uc012hnb.1	uc012hnb.1#exon.2	2,43573264401e-02	0.0243573264401	NA	NA	NA	chrX	99902366	SNV_replicate_1,SNV_replicate_2	2
chrX_99910201	A	T	*	transcript	FALSE	NA	TRUE	NA	Dmrtc1b	uc009tyu.2 uc009tyv.1	uc009tyu.2#exon.6 uc009tyv.1#exon.5	0,00000000000e+00	0.0	ID_B1	NA	NA	chrX	99910202	SNV_replicate_1,SNV_replicate_2	2
chrX_99950985	C	G	*	intron_splicing	FALSE	NA	TRUE	NA	NA	NA	NA	NA	NA	NA	NA	NA	chrX	99950986	SNV_replicate_1,SNV_replicate_2	2
chrX_100358973	G	T	*	intron_splicing	FALSE	NA	TRUE	NA	NA	NA	NA	NA	NA	NA	NA	NA	chrX	100358974	SNV_replicate_1,SNV_replicate_2	2
chrX_100793570	C	G	*	intron_splicing	FALSE	NA	TRUE	NA	NA	NA	NA	NA	NA	NA	rs29079619	by-frequency	chrX	100793571	SNV_replicate_1,SNV_replicate_2	2
chrX_101083612	T	A	*	intron_splicing	FALSE	NA	TRUE	NA	NA	NA	NA	NA	NA	NA	NA	NA	chrX	101083613	SNV_replicate_1,SNV_replicate_2	2
chrX_101793295	A	G	*	intron_splicing	FALSE	NA	TRUE	NA	NA	NA	NA	NA	NA	NA	NA	NA	chrX	101793296	SNV_replicate_2	1
chrX_102695137	G	T	*	transcript	FALSE	NA	FALSE	R3L	Cypt2-ps	uc009uaz.2	uc009uaz.2#exon.0	0,00000000000e+00	0.0	NA	NA	NA	chrX	102695138	SNV_replicate_1,SNV_replicate_2	2
chrX_102920865	T	C	*	intron_splicing	FALSE	NA	TRUE	NA	NA	NA	NA	NA	NA	NA	NA	NA	chrX	102920866	SNV_replicate_1,SNV_replicate_2	2
chrX_102998184	A	C	*	intron_splicing	FALSE	NA	TRUE	NA	NA	NA	NA	NA	NA	(CAAAAA)n	NA	NA	chrX	102998185	SNV_replicate_2	1
chrX_103211157	T	C	*	transcript	FALSE	NA	TRUE	NA	Cox7b	uc009ubk.1	uc009ubk.1#exon.0	7,44917900097e+01	744917900097	NA	NA	NA	chrX	103211158	SNV_replicate_1,SNV_replicate_2	2
chrX_103343105	A	G	*	intron_splicing	FALSE	NA	TRUE	NA	NA	NA	NA	NA	NA	RMER20B	NA	NA	chrX	103343106	SNV_replicate_1,SNV_replicate_2	2
chrX_103382372	G	T	*	intron_splicing	FALSE	NA	TRUE	NA	NA	NA	NA	NA	NA	NA	NA	NA	chrX	103382373	SNV_replicate_1,SNV_replicate_2	2
chrX_103413387	T	C	*	intron_splicing	FALSE	NA	TRUE	NA	NA	NA	NA	NA	NA	PB1D10	NA	NA	chrX	103413388	SNV_replicate_1,SNV_replicate_2	2
chrX_103629667	G	T	*	transcript	FALSE	NA	FALSE	P767T	Fndc3c1	uc009ubs.1	uc009ubs.1#exon.16	0,00000000000e+00	0.0	NA	rs29094744	by-frequency	chrX	103629668	SNV_replicate_1,SNV_replicate_2	2
chrX_104294314	C	G	*	intron_splicing	FALSE	NA	TRUE	NA	NA	NA	NA	NA	NA	NA	NA	NA	chrX	104294315	SNV_replicate_2	1
chrX_105967083	A	G	*	intron_splicing	FALSE	NA	TRUE	NA	NA	NA	NA	NA	NA	(TG)n	NA	NA	chrX	105967084	SNV_replicate_1	1
chrX_107106377	G	T	*	intron_splicing	FALSE	NA	TRUE	NA	NA	NA	NA	NA	NA	NA	NA	NA	chrX	107106378	SNV_replicate_1,SNV_replicate_2	2
chrX_108010075	C	T	*	transcript	FALSE	NA	TRUE	NA	Pou3f4	uc009ucv.1	uc009ucv.1#exon.0	7,30473963780e-03	0.0073047396378	NA	NA	NA	chrX	108010076	SNV_replicate_1,SNV_replicate_2	2
chrX_108318166	C	A	*	transcript	FALSE	NA	FALSE	P293T	Cylc1	uc009ucw.1	uc009ucw.1#exon.4	4,55259412483e-02	0.0455259412483	NA	NA	NA	chrX	108318167	SNV_replicate_1,SNV_replicate_2	2
chrX_108318484	G	A	*	transcript	FALSE	NA	FALSE	V399I	Cylc1	uc009ucw.1	uc009ucw.1#exon.4	4,55259412483e-02	0.0455259412483	NA	NA	NA	chrX	108318485	SNV_replicate_1,SNV_replicate_2	2
chrX_108552760	C	A	*	intron_splicing	FALSE	NA	TRUE	NA	NA	NA	NA	NA	NA	NA	NA	NA	chrX	108552761	SNV_replicate_1,SNV_replicate_2	2
chrX_108685211	G	-A	*	intron_splicing	TRUE	NA	TRUE	NA	NA	NA	NA	NA	NA	NA	NA	NA	chrX	108685212	INDEL_replicate_1,INDEL_replicate_2	2
chrX_109126652	A	T	*	intron_splicing	FALSE	NA	TRUE	NA	NA	NA	NA	NA	NA	NA	NA	NA	chrX	109126653	SNV_replicate_2	1
chrX_109276175	C	A	*	intron_splicing	FALSE	NA	TRUE	NA	NA	NA	NA	NA	NA	NA	NA	NA	chrX	109276176	SNV_replicate_1,SNV_replicate_2	2
chrX_109276917	A	T	*	intron_splicing	FALSE	NA	TRUE	NA	NA	NA	NA	NA	NA	NA	NA	NA	chrX	109276918	SNV_replicate_1,SNV_replicate_2	2
chrX_109354921	C	A	*	transcript	FALSE	NA	FALSE	R213S	4933403O08Rik	uc009ude.1	uc009ude.1#exon.1	0,00000000000e+00	0.0	NA	NA	NA	chrX	109354922	SNV_replicate_1,SNV_replicate_2	2
chrX_109518600	G	T	*	transcript	FALSE	NA	FALSE	P589T	Satl1	uc009udi.2	uc009udi.2#exon.0	1,12888071438e-02	0.0112888071438	NA	NA	NA	chrX	109518601	SNV_replicate_1,SNV_replicate_2	2
chrX_109717873	C	T	*	intron_splicing	FALSE	NA	TRUE	NA	NA	NA	NA	NA	NA	NA	NA	NA	chrX	109717874	SNV_replicate_1,SNV_replicate_2	2
chrX_109737433	A	T	*	intron_splicing	FALSE	NA	TRUE	NA	NA	NA	NA	NA	NA	NA	NA	NA	chrX	109737434	SNV_replicate_1	1
chrX_109737557	C	A	*	intron_splicing	FALSE	NA	TRUE	NA	NA	NA	NA	NA	NA	NA	NA	NA	chrX	109737558	SNV_replicate_1,SNV_replicate_2	2
chrX_109741861	T	A	*	intron_splicing	FALSE	NA	TRUE	NA	NA	NA	NA	NA	NA	NA	NA	NA	chrX	109741862	SNV_replicate_1,SNV_replicate_2	2
chrX_109760975	A	C	*	intron_splicing	FALSE	NA	TRUE	NA	NA	NA	NA	NA	NA	NA	NA	NA	chrX	109760976	SNV_replicate_1,SNV_replicate_2	2
chrX_109812121	G	-A	*	intron_splicing	TRUE	NA	TRUE	NA	NA	NA	NA	NA	NA	NA	NA	NA	chrX	109812122	INDEL_replicate_1	1
chrX_110299015	T	G	*	intron_splicing	FALSE	NA	TRUE	NA	NA	NA	NA	NA	NA	NA	NA	NA	chrX	110299016	SNV_replicate_2	1
chrX_110299220	C	G	*	intron_splicing	FALSE	NA	TRUE	NA	NA	NA	NA	NA	NA	NA	NA	NA	chrX	110299221	SNV_replicate_1,SNV_replicate_2	2
chrX_110299221	A	C	*	intron_splicing	FALSE	NA	TRUE	NA	NA	NA	NA	NA	NA	NA	NA	NA	chrX	110299222	SNV_replicate_1,SNV_replicate_2	2
chrX_110931439	G	T	*	intron_splicing	FALSE	NA	TRUE	NA	NA	NA	NA	NA	NA	(TG)n	NA	NA	chrX	110931440	SNV_replicate_1,SNV_replicate_2	2
chrX_111135909	C	G	*	intron_splicing	FALSE	NA	TRUE	NA	NA	NA	NA	NA	NA	NA	NA	NA	chrX	111135910	SNV_replicate_1,SNV_replicate_2	2
chrX_111604931	G	T	*	intron_splicing	FALSE	NA	TRUE	NA	NA	NA	NA	NA	NA	NA	NA	NA	chrX	111604932	SNV_replicate_1,SNV_replicate_2	2
chrX_111706238	T	-G	*	intron_splicing	TRUE	NA	TRUE	NA	NA	NA	NA	NA	NA	NA	NA	NA	chrX	111706239	INDEL_replicate_1,INDEL_replicate_2	2
chrX_111971583	A	C	*	intron_splicing	FALSE	NA	TRUE	NA	NA	NA	NA	NA	NA	NA	NA	NA	chrX	111971584	SNV_replicate_1,SNV_replicate_2	2
chrX_112573431	C	A	*	intron_splicing	FALSE	NA	TRUE	NA	NA	NA	NA	NA	NA	NA	NA	NA	chrX	112573432	SNV_replicate_1,SNV_replicate_2	2
chrX_114000309	C	A	*	intron_splicing	FALSE	NA	TRUE	NA	NA	NA	NA	NA	NA	NA	NA	NA	chrX	114000310	SNV_replicate_1,SNV_replicate_2	2
chrX_114638889	G	T	*	intron_splicing	FALSE	NA	TRUE	NA	NA	NA	NA	NA	NA	NA	NA	NA	chrX	114638890	SNV_replicate_2	1
chrX_114638979	C	A	*	intron_splicing	FALSE	NA	TRUE	NA	NA	NA	NA	NA	NA	NA	NA	NA	chrX	114638980	SNV_replicate_1,SNV_replicate_2	2
chrX_115812202	A	G	*	intron_splicing	FALSE	NA	TRUE	NA	NA	NA	NA	NA	NA	NA	NA	NA	chrX	115812203	SNV_replicate_1	1
chrX_117515601	G	T	*	intron_splicing	FALSE	NA	TRUE	NA	NA	NA	NA	NA	NA	NA	NA	NA	chrX	117515602	SNV_replicate_1,SNV_replicate_2	2
chrX_118290833	G	C	*	intron_splicing	FALSE	NA	TRUE	NA	NA	NA	NA	NA	NA	NA	NA	NA	chrX	118290834	SNV_replicate_1,SNV_replicate_2	2
chrX_118449484	A	G	*	intron_splicing	FALSE	NA	TRUE	NA	NA	NA	NA	NA	NA	NA	NA	NA	chrX	118449485	SNV_replicate_1,SNV_replicate_2	2
chrX_119510956	T	A	*	transcript	FALSE	NA	TRUE	NA	Nap1l3	uc009uel.1	uc009uel.1#exon.0	2,00468074741e-01	0.200468074741	NA	NA	NA	chrX	119510957	SNV_replicate_1,SNV_replicate_2	2
chrX_120849722	C	T	*	intron_splicing	FALSE	NA	TRUE	NA	NA	NA	NA	NA	NA	NA	NA	NA	chrX	120849723	SNV_replicate_1,SNV_replicate_2	2
chrX_121247419	A	G	*	intron_splicing	FALSE	NA	TRUE	NA	NA	NA	NA	NA	NA	NA	NA	NA	chrX	121247420	SNV_replicate_1	1
chrX_121247540	T	C	*	intron_splicing	FALSE	NA	TRUE	NA	NA	NA	NA	NA	NA	NA	NA	NA	chrX	121247541	SNV_replicate_1	1
chrX_121247549	C	T	*	intron_splicing	FALSE	NA	TRUE	NA	NA	NA	NA	NA	NA	NA	NA	NA	chrX	121247550	SNV_replicate_1	1
chrX_121249169	T	A	*	intron_splicing	FALSE	NA	TRUE	NA	NA	NA	NA	NA	NA	NA	NA	NA	chrX	121249170	SNV_replicate_1	1
chrX_122737902	G	T	*	intron_splicing	FALSE	NA	TRUE	NA	NA	NA	NA	NA	NA	NA	NA	NA	chrX	122737903	SNV_replicate_1,SNV_replicate_2	2
chrX_123595516	A	G	*	transcript	FALSE	NA	TRUE	NA	Gm382	uc009uer.1	uc009uer.1#exon.2	1,68724785877e-03	0.00168724785877	NA	NA	NA	chrX	123595517	SNV_replicate_1,SNV_replicate_2	2
chrX_124543910	G	A	*	intron_splicing	FALSE	NA	TRUE	NA	NA	NA	NA	NA	NA	NA	NA	NA	chrX	124543911	SNV_replicate_1	1
chrX_124796027	G	T	*	intron_splicing	FALSE	NA	TRUE	NA	NA	NA	NA	NA	NA	NA	NA	NA	chrX	124796028	SNV_replicate_1,SNV_replicate_2	2
chrX_125323891	G	C	*	intron_splicing	FALSE	NA	TRUE	NA	NA	NA	NA	NA	NA	NA	NA	NA	chrX	125323892	SNV_replicate_1,SNV_replicate_2	2
chrX_126338532	C	G	*	intron_splicing	FALSE	NA	TRUE	NA	NA	NA	NA	NA	NA	NA	NA	NA	chrX	126338533	SNV_replicate_2	1
chrX_126824356	C	A	*	intron_splicing	FALSE	NA	TRUE	NA	NA	NA	NA	NA	NA	NA	rs29114865	by-frequency	chrX	126824357	SNV_replicate_1,SNV_replicate_2	2
chrX_129630135	G	T	*	intron_splicing	FALSE	NA	TRUE	NA	NA	NA	NA	NA	NA	NA	NA	NA	chrX	129630136	SNV_replicate_1,SNV_replicate_2	2
chrX_130216630	C	T	*	transcript	FALSE	NA	FALSE	R763K	Pcdh19	uc009uew.2	uc009uew.2#exon.1	3,01751855300e+00	3017518553	NA	NA	NA	chrX	130216631	SNV_replicate_1,SNV_replicate_2	2
chrX_131093660	T	A	*	intron_splicing	FALSE	NA	TRUE	NA	NA	NA	NA	NA	NA	(TC)n	NA	NA	chrX	131093661	SNV_replicate_1	1
chrX_131139671	G	T	*	transcript	FALSE	NA	FALSE	E76-	Hnrnph2	uc009ugh.1 uc009ugi.1	uc009ugh.1#exon.3 uc009ugi.1#exon.2	4,25382603333e+00	4.95366824927 3.5539838174	NA	NA	NA	chrX	131139672	SNV_replicate_1,SNV_replicate_2	2
chrX_131228629	G	A	*	transcript	FALSE	NA	FALSE	E182K	Armcx4	uc012hok.1	uc012hok.1#exon.0	2,55958520757e-02	0.0255958520757	NA	NA	NA	chrX	131228630	SNV_replicate_1,SNV_replicate_2	2
chrX_131229674	C	G	*	transcript	FALSE	NA	FALSE	A492G	Armcx4	uc012hok.1	uc012hok.1#exon.1	2,55958520757e-02	0.0255958520757	NA	NA	NA	chrX	131229675	SNV_replicate_1,SNV_replicate_2	2
chrX_131441113	C	T	*	intron_splicing	FALSE	NA	TRUE	NA	NA	NA	NA	NA	NA	NA	NA	NA	chrX	131441114	SNV_replicate_1,SNV_replicate_2	2
chrX_132119384	G	T	*	intron_splicing	FALSE	NA	TRUE	NA	NA	NA	NA	NA	NA	NA	NA	NA	chrX	132119385	SNV_replicate_1,SNV_replicate_2	2
chrX_132377431	G	T	*	transcript	FALSE	NA	FALSE	G334W	Gprasp2	uc009uhs.2 uc009uhu.2 uc009uht.2	uc009uhs.2#exon.6 uc009uhu.2#exon.6 uc009uht.2#exon.6	5,68094475252e-04	0.0 0.00170428342576	NA	NA	NA	chrX	132377432	SNV_replicate_1,SNV_replicate_2	2
chrX_132610473	G	T	*	intron_splicing	FALSE	NA	TRUE	NA	NA	NA	NA	NA	NA	NA	NA	NA	chrX	132610474	SNV_replicate_1,SNV_replicate_2	2
chrX_132619340	G	T	*	intron_splicing	FALSE	NA	TRUE	NA	NA	NA	NA	NA	NA	NA	NA	NA	chrX	132619341	SNV_replicate_2	1
chrX_133052881	T	C	*	intron_splicing	FALSE	NA	TRUE	NA	NA	NA	NA	NA	NA	NA	NA	NA	chrX	133052882	SNV_replicate_2	1
chrX_133310115	G	T	*	intron_splicing	FALSE	NA	TRUE	NA	NA	NA	NA	NA	NA	NA	NA	NA	chrX	133310116	SNV_replicate_1,SNV_replicate_2	2
chrX_133395432	C	T	*	transcript	FALSE	NA	TRUE	NA	Rab9b	uc009uje.1	uc009uje.1#exon.2	1,17503751183e-01	0.117503751183	NA	NA	NA	chrX	133395433	SNV_replicate_1,SNV_replicate_2	2
chrX_134743103	G	A	*	transcript	FALSE	NA	FALSE	A255V	Tex13a	uc009ujw.1	uc009ujw.1#exon.1	0,00000000000e+00	0.0	NA	NA	NA	chrX	134743104	SNV_replicate_1,SNV_replicate_2	2
chrX_135791910	C	A	*	intron_splicing	FALSE	NA	TRUE	NA	NA	NA	NA	NA	NA	L1_Mus1	NA	NA	chrX	135791911	SNV_replicate_1,SNV_replicate_2	2
chrX_136277994	A	C	*	intron_splicing	FALSE	NA	TRUE	NA	NA	NA	NA	NA	NA	NA	NA	NA	chrX	136277995	SNV_replicate_1,SNV_replicate_2	2
chrX_136967548	G	T	*	intron_splicing	FALSE	NA	TRUE	NA	NA	NA	NA	NA	NA	NA	NA	NA	chrX	136967549	SNV_replicate_1,SNV_replicate_2	2
chrX_137333866	C	G	*	intron_splicing	FALSE	NA	TRUE	NA	NA	NA	NA	NA	NA	NA	NA	NA	chrX	137333867	SNV_replicate_1,SNV_replicate_2	2
chrX_137486626	G	T	*	intron_splicing	FALSE	NA	TRUE	NA	NA	NA	NA	NA	NA	L1ME4a	NA	NA	chrX	137486627	SNV_replicate_1	1
chrX_137520738	G	T	*	intron_splicing	FALSE	NA	TRUE	NA	NA	NA	NA	NA	NA	NA	NA	NA	chrX	137520739	SNV_replicate_1,SNV_replicate_2	2
chrX_137601205	T	A	*	transcript	FALSE	NA	TRUE	NA	Col4a6	uc012hpp.1	uc012hpp.1#exon.44	5,89372081655e-03	0.00589372081655	NA	NA	NA	chrX	137601206	SNV_replicate_1,SNV_replicate_2	2
chrX_137616586	C	A	*	intron_splicing	FALSE	NA	TRUE	NA	NA	NA	NA	NA	NA	NA	NA	NA	chrX	137616587	SNV_replicate_1,SNV_replicate_2	2
chrX_137623799	C	G	*	intron_splicing	FALSE	NA	TRUE	NA	NA	NA	NA	NA	NA	(TC)n	NA	NA	chrX	137623800	SNV_replicate_1	1
chrX_137642965	G	T	*	intron_splicing	FALSE	NA	TRUE	NA	NA	NA	NA	NA	NA	NA	NA	NA	chrX	137642966	SNV_replicate_1,SNV_replicate_2	2
chrX_138107966	T	G	*	intron_splicing	FALSE	NA	TRUE	NA	NA	NA	NA	NA	NA	NA	NA	NA	chrX	138107967	SNV_replicate_1,SNV_replicate_2	2
chrX_138663061	G	T	*	intron_splicing	FALSE	NA	TRUE	NA	NA	NA	NA	NA	NA	(GGGGA)n	NA	NA	chrX	138663062	SNV_replicate_2	1
chrX_138672492	C	A	*	transcript	FALSE	NA	TRUE	NA	Nxt2	uc012hpq.1 uc009ulr.2	uc012hpq.1#exon.4 uc009ulr.2#exon.3	1,59370001920e+00	0.0 3.1874000384	NA	NA	NA	chrX	138672493	SNV_replicate_1,SNV_replicate_2	2
chrX_138732696	G	A	*	transcript	FALSE	NA	FALSE	R151H	Hnrnpa1	uc009uls.1	uc009uls.1#exon.0	1,10821931411e-01	0.110821931411	NA	rs50799139	unknown	chrX	138732697	SNV_replicate_1,SNV_replicate_2	2
chrX_138733005	C	A	*	transcript	FALSE	NA	FALSE	P254Q	Hnrnpa1	uc009uls.1	uc009uls.1#exon.0	1,10821931411e-01	0.110821931411	NA	NA	NA	chrX	138733006	SNV_replicate_1,SNV_replicate_2	2
chrX_138997250	T	G	*	intron_splicing	FALSE	NA	TRUE	NA	NA	NA	NA	NA	NA	MERVK26-int	NA	NA	chrX	138997251	SNV_replicate_1,SNV_replicate_2	2
chrX_140128048	G	C	*	intron_splicing	FALSE	NA	TRUE	NA	NA	NA	NA	NA	NA	NA	NA	NA	chrX	140128049	SNV_replicate_1,SNV_replicate_2	2
chrX_140245449	C	G	*	transcript	FALSE	NA	FALSE	G79R	Capn6	uc009umk.2	uc009umk.2#exon.2	1,11458227654e+01	111458227654	NA	NA	NA	chrX	140245450	SNV_replicate_1,SNV_replicate_2	2
chrX_140357500	G	+A	*	intron_splicing	TRUE	NA	TRUE	NA	NA	NA	NA	NA	NA	B1_Mus2	NA	NA	chrX	140357501	INDEL_replicate_1	1
chrX_140365969	T	A	*	intron_splicing	FALSE	NA	TRUE	NA	NA	NA	NA	NA	NA	NA	NA	NA	chrX	140365970	SNV_replicate_1,SNV_replicate_2	2
chrX_140732073	C	A	*	intron_splicing	FALSE	NA	TRUE	NA	NA	NA	NA	NA	NA	B2_Mm2	NA	NA	chrX	140732074	SNV_replicate_1,SNV_replicate_2	2
chrX_140790230	G	T	*	intron_splicing	FALSE	NA	TRUE	NA	NA	NA	NA	NA	NA	NA	NA	NA	chrX	140790231	SNV_replicate_1,SNV_replicate_2	2
chrX_141409335	T	A	*	intron_splicing	FALSE	NA	TRUE	NA	NA	NA	NA	NA	NA	Lx9	NA	NA	chrX	141409336	SNV_replicate_2	1
chrX_141906261	G	C	*	intron_splicing	FALSE	NA	TRUE	NA	NA	NA	NA	NA	NA	NA	NA	NA	chrX	141906262	SNV_replicate_2	1
chrX_141910438	G	T	*	intron_splicing	FALSE	NA	TRUE	NA	NA	NA	NA	NA	NA	(TTTTG)n	NA	NA	chrX	141910439	SNV_replicate_1,SNV_replicate_2	2
chrX_142429680	G	C	*	intron_splicing	FALSE	NA	TRUE	NA	NA	NA	NA	NA	NA	NA	NA	NA	chrX	142429681	SNV_replicate_1,SNV_replicate_2	2
chrX_143828885	G	T	*	transcript	FALSE	NA	TRUE	NA	Il13ra2	uc012hqe.1 uc009unf.1 uc009ung.1	uc012hqe.1#exon.3 uc009unf.1#exon.5 uc009ung.1#exon.8	2,55489187088e-02	0.0 0.0287091388644 0.047937617262	NA	NA	NA	chrX	143828886	SNV_replicate_1,SNV_replicate_2	2
chrX_144182132	G	A	*	intron_splicing	FALSE	NA	TRUE	NA	NA	NA	NA	NA	NA	NA	NA	NA	chrX	144182133	SNV_replicate_1,SNV_replicate_2	2
chrX_144214460	C	T	*	intron_splicing	FALSE	NA	TRUE	NA	NA	NA	NA	NA	NA	NA	NA	NA	chrX	144214461	SNV_replicate_1,SNV_replicate_2	2
chrX_145130810	C	A	*	intron_splicing	FALSE	NA	TRUE	NA	NA	NA	NA	NA	NA	NA	NA	NA	chrX	145130811	SNV_replicate_1,SNV_replicate_2	2
chrX_145283303	G	C	*	intron_splicing	FALSE	NA	TRUE	NA	NA	NA	NA	NA	NA	NA	NA	NA	chrX	145283304	SNV_replicate_1,SNV_replicate_2	2
chrX_145328374	C	G	*	intron_splicing	FALSE	NA	TRUE	NA	NA	NA	NA	NA	NA	NA	NA	NA	chrX	145328375	SNV_replicate_2	1
chrX_146051837	A	G	*	intron_splicing	FALSE	NA	TRUE	NA	NA	NA	NA	NA	NA	NA	NA	NA	chrX	146051838	SNV_replicate_1,SNV_replicate_2	2
chrX_146898839	A	C	*	intron_splicing	FALSE	NA	TRUE	NA	NA	NA	NA	NA	NA	NA	NA	NA	chrX	146898840	SNV_replicate_1,SNV_replicate_2	2
chrX_147006641	C	A	*	transcript	FALSE	NA	FALSE	G407V G293V G414V	Apex2	uc009uol.1 uc009uom.1 uc012hqo.1	uc009uol.1#exon.4 uc009uom.1#exon.5 uc012hqo.1#exon.5	1,97540094859e+00	0.179023062287 5.51948655976 0.227693223733	NA	NA	NA	chrX	147006642	SNV_replicate_1,SNV_replicate_2	2
chrX_147006688	G	+T	*	transcript	TRUE	TRUE	FALSE	NA	Apex2	uc009uol.1 uc009uom.1 uc012hqo.1	uc009uol.1#exon.4 uc009uom.1#exon.5 uc012hqo.1#exon.5	1,97540094859e+00	0.179023062287 5.51948655976 0.227693223733	NA	NA	NA	chrX	147006689	INDEL_replicate_1,INDEL_replicate_2	2
chrX_147019277	G	T	*	intron_splicing	FALSE	NA	TRUE	NA	NA	NA	NA	NA	NA	NA	NA	NA	chrX	147019278	SNV_replicate_1	1
chrX_147437960	T	G	*	intron_splicing	FALSE	NA	TRUE	NA	NA	NA	NA	NA	NA	NA	NA	NA	chrX	147437961	SNV_replicate_2	1
chrX_147438745	C	A	*	intron_splicing	FALSE	NA	TRUE	NA	NA	NA	NA	NA	NA	NA	NA	NA	chrX	147438746	SNV_replicate_1,SNV_replicate_2	2
chrX_147863632	T	C	*	intron_splicing	FALSE	NA	TRUE	NA	NA	NA	NA	NA	NA	NA	NA	NA	chrX	147863633	SNV_replicate_1,SNV_replicate_2	2
chrX_148291117	C	A	*	transcript	FALSE	NA	FALSE	H356N H282N	Huwe1	uc009upk.1 uc009upl.1 uc009upm.1 uc009upp.1 uc009upn.1 uc009upq.1	uc009upk.1#exon.13 uc009upl.1#exon.13 uc009upm.1#exon.12 uc009upp.1#exon.13 uc009upn.1#exon.12 uc009upq.1#exon.10	4,48377944712e+00	1.75746240331 0.650160888036 1.12839131255e-07 2.00938278678 11.2576217993 11.2280486924	NA	NA	NA	chrX	148291118	SNV_replicate_1,SNV_replicate_2	2
chrX_148292557	G	T	*	intron_splicing	FALSE	NA	TRUE	NA	NA	NA	NA	NA	NA	NA	NA	NA	chrX	148292558	SNV_replicate_1,SNV_replicate_2	2
chrX_148352959	C	A	*	transcript	FALSE	NA	TRUE	NA	Huwe1 KIAA312	uc009upr.1 uc009upn.1 uc009upq.1 uc009ups.1	uc009upr.1#exon.27 uc009upn.1#exon.65 uc009upq.1#exon.63 uc009ups.1#exon.0	1,40587300423e+01	14.5156003007 11.2576217993 11.2280486924 19.2336493767	NA	NA	NA	chrX	148352960	SNV_replicate_1,SNV_replicate_2	2
chrX_148457295	A	T	*	transcript	FALSE	NA	TRUE	NA	Smc1a	uc009upx.2	uc009upx.2#exon.1	4,49446738859e+01	449446738859	NA	NA	NA	chrX	148457296	SNV_replicate_1,SNV_replicate_2	2
chrX_148679511	G	C	*	transcript	FALSE	NA	FALSE	A252P A87P A211P	Kdm5c	uc009uqc.2 uc009uqd.2 uc009uqe.2	uc009uqc.2#exon.5 uc009uqd.2#exon.4 uc009uqe.2#exon.2	5,70826498563e+00	12.1484151504 0.693391717791 4.28298808871	NA	NA	NA	chrX	148679512	SNV_replicate_1,SNV_replicate_2	2
chrX_148706318	G	T	*	intron_splicing	FALSE	NA	TRUE	NA	NA	NA	NA	NA	NA	NA	NA	NA	chrX	148706319	SNV_replicate_1,SNV_replicate_2	2
chrX_148781450	T	A	*	transcript	FALSE	NA	FALSE	M190L	Gpr173	uc009uqh.1	uc009uqh.1#exon.2	0,00000000000e+00	0.0	NA	NA	NA	chrX	148781451	SNV_replicate_1,SNV_replicate_2	2
chrX_149604580	T	C	*	intron_splicing	FALSE	NA	TRUE	NA	NA	NA	NA	NA	NA	NA	NA	NA	chrX	149604581	SNV_replicate_1,SNV_replicate_2	2
chrX_149993674	C	T	*	transcript	FALSE	NA	FALSE	R117W	Cypt3	uc009uqx.1	uc009uqx.1#exon.1	0,00000000000e+00	0.0	NA	NA	NA	chrX	149993675	SNV_replicate_1,SNV_replicate_2	2
chrX_150091049	A	G	*	intron_splicing	FALSE	NA	TRUE	NA	NA	NA	NA	NA	NA	RLTR21	NA	NA	chrX	150091050	SNV_replicate_1	1
chrX_150124209	C	G	*	transcript	FALSE	NA	FALSE	D9H	Kctd12b	uc009uqy.1 uc009uqz.1	uc009uqy.1#exon.2 uc009uqz.1#exon.1	2,01180323032e-02	0.0239337576179 0.0163023069885	NA	NA	NA	chrX	150124210	SNV_replicate_1,SNV_replicate_2	2
chrX_150218260	A	T	*	intron_splicing	FALSE	NA	TRUE	NA	NA	NA	NA	NA	NA	NA	NA	NA	chrX	150218261	SNV_replicate_1,SNV_replicate_2	2
chrX_150661611	C	A	*	intron_splicing	FALSE	NA	TRUE	NA	NA	NA	NA	NA	NA	NA	NA	NA	chrX	150661612	SNV_replicate_1,SNV_replicate_2	2
chrX_150672223	G	A	*	intron_splicing	FALSE	NA	TRUE	NA	NA	NA	NA	NA	NA	NA	NA	NA	chrX	150672224	SNV_replicate_1,SNV_replicate_2	2
chrX_150918404	G	C	*	intron_splicing	FALSE	NA	TRUE	NA	NA	NA	NA	NA	NA	NA	NA	NA	chrX	150918405	SNV_replicate_1,SNV_replicate_2	2
chrX_150918436	A	C	*	intron_splicing	FALSE	NA	TRUE	NA	NA	NA	NA	NA	NA	NA	NA	NA	chrX	150918437	SNV_replicate_1,SNV_replicate_2	2
chrX_151407427	G	T	*	intron_splicing	FALSE	NA	TRUE	NA	NA	NA	NA	NA	NA	NA	NA	NA	chrX	151407428	SNV_replicate_1,SNV_replicate_2	2
chrX_151590226	C	A	*	intron_splicing	FALSE	NA	TRUE	NA	NA	NA	NA	NA	NA	NA	NA	NA	chrX	151590227	SNV_replicate_1,SNV_replicate_2	2
chrX_151590355	T	C	*	intron_splicing	FALSE	NA	TRUE	NA	NA	NA	NA	NA	NA	NA	NA	NA	chrX	151590356	SNV_replicate_1,SNV_replicate_2	2
chrX_151732001	G	T	*	transcript	FALSE	NA	TRUE	NA	Acot9	uc009urs.1 uc009urt.1	uc009urs.1#exon.14 uc009urt.1#exon.15	2,15035791380e+01	42.5047931721 0.502365103965	NA	NA	NA	chrX	151732002	SNV_replicate_1,SNV_replicate_2	2
chrX_152357555	C	T	*	intron_splicing	FALSE	NA	TRUE	NA	NA	NA	NA	NA	NA	NA	NA	NA	chrX	152357556	SNV_replicate_1,SNV_replicate_2	2
chrX_153852546	C	A	*	intron_splicing	FALSE	NA	TRUE	NA	NA	NA	NA	NA	NA	NA	NA	NA	chrX	153852547	SNV_replicate_1,SNV_replicate_2	2
chrX_153904137	C	A	*	intron_splicing	FALSE	NA	TRUE	NA	NA	NA	NA	NA	NA	NA	NA	NA	chrX	153904138	SNV_replicate_1,SNV_replicate_2	2
chrX_153908161	C	A	*	intron_splicing	FALSE	NA	TRUE	NA	NA	NA	NA	NA	NA	NA	NA	NA	chrX	153908162	SNV_replicate_1,SNV_replicate_2	2
chrX_153992826	G	C	*	transcript	FALSE	NA	FALSE	L403V L413V	Mbtps2	uc009usa.1 uc009usb.1	uc009usa.1#exon.5 uc009usb.1#exon.8	1,10964041627e+01	1.64629526929 20.5465130562	NA	NA	NA	chrX	153992827	SNV_replicate_1,SNV_replicate_2	2
chrX_154480974	C	T	*	transcript	FALSE	NA	TRUE	NA	Cnksr2	uc009ush.1 uc009usi.1	uc009ush.1#exon.0 uc009usi.1#exon.0	6,57583242572e-03	0.0 0.0131516648514	NA	NA	NA	chrX	154480975	SNV_replicate_2	1
chrX_155814495	G	C	*	intron_splicing	FALSE	NA	TRUE	NA	NA	NA	NA	NA	NA	NA	NA	NA	chrX	155814496	SNV_replicate_2	1
chrX_155816559	T	A	*	intron_splicing	FALSE	NA	TRUE	NA	NA	NA	NA	NA	NA	NA	NA	NA	chrX	155816560	SNV_replicate_1,SNV_replicate_2	2
chrX_155816562	G	T	*	intron_splicing	FALSE	NA	TRUE	NA	NA	NA	NA	NA	NA	NA	NA	NA	chrX	155816563	SNV_replicate_1,SNV_replicate_2	2
chrX_155934194	T	A	*	transcript	FALSE	NA	TRUE	NA	Mtap7d2	uc009usn.1 uc009usq.1	uc009usn.1#exon.15 uc009usq.1#exon.11	4,08218718685e-03	0.00402741760557 0.00413695676814	NA	NA	NA	chrX	155934195	SNV_replicate_1,SNV_replicate_2	2
chrX_156254272	G	T	*	intron_splicing	FALSE	NA	TRUE	NA	NA	NA	NA	NA	NA	Charlie4a	NA	NA	chrX	156254273	SNV_replicate_1,SNV_replicate_2	2
chrX_156482293	G	T	*	intron_splicing	FALSE	NA	TRUE	NA	NA	NA	NA	NA	NA	NA	NA	NA	chrX	156482294	SNV_replicate_1,SNV_replicate_2	2
chrX_156527486	G	C	*	intron_splicing	FALSE	NA	TRUE	NA	NA	NA	NA	NA	NA	NA	NA	NA	chrX	156527487	SNV_replicate_2	1
chrX_156746903	C	A	*	intron_splicing	FALSE	NA	TRUE	NA	NA	NA	NA	NA	NA	NA	NA	NA	chrX	156746904	SNV_replicate_1,SNV_replicate_2	2
chrX_156915544	A	C	*	intron_splicing	FALSE	NA	TRUE	NA	NA	NA	NA	NA	NA	(A)n	NA	NA	chrX	156915545	SNV_replicate_1,SNV_replicate_2	2
chrX_157217418	C	G	*	intron_splicing	FALSE	NA	TRUE	NA	NA	NA	NA	NA	NA	ID4	NA	NA	chrX	157217419	SNV_replicate_1,SNV_replicate_2	2
chrX_157229554	C	G	*	intron_splicing	FALSE	NA	TRUE	NA	NA	NA	NA	NA	NA	NA	NA	NA	chrX	157229555	SNV_replicate_1	1
chrX_157609690	C	G	*	intron_splicing	FALSE	NA	TRUE	NA	NA	NA	NA	NA	NA	B1_Mus1	NA	NA	chrX	157609691	SNV_replicate_1,SNV_replicate_2	2
chrX_157659336	A	C	*	intron_splicing	FALSE	NA	TRUE	NA	NA	NA	NA	NA	NA	Lx9	NA	NA	chrX	157659337	SNV_replicate_1	1
chrX_157735753	G	C	*	intron_splicing	FALSE	NA	TRUE	NA	NA	NA	NA	NA	NA	NA	NA	NA	chrX	157735754	SNV_replicate_1,SNV_replicate_2	2
chrX_158217109	G	T	*	transcript	FALSE	NA	TRUE	NA	Rai2	uc009uua.2 uc009uub.2	uc009uua.2#exon.1 uc009uub.2#exon.1	7,27802030045e-02	0.145560406009 0.0	NA	NA	NA	chrX	158217110	SNV_replicate_1,SNV_replicate_2	2
chrX_158309664	C	G	*	intron_splicing	FALSE	NA	TRUE	NA	NA	NA	NA	NA	NA	NA	NA	NA	chrX	158309665	SNV_replicate_1,SNV_replicate_2	2
chrX_159117342	G	T	*	intron_splicing	FALSE	NA	TRUE	NA	NA	NA	NA	NA	NA	NA	NA	NA	chrX	159117343	SNV_replicate_1,SNV_replicate_2	2
chrX_159283847	G	A	*	intron_splicing	FALSE	NA	TRUE	NA	NA	NA	NA	NA	NA	NA	NA	NA	chrX	159283848	SNV_replicate_1,SNV_replicate_2	2
chrX_159372348	G	T	*	intron_splicing	FALSE	NA	TRUE	NA	NA	NA	NA	NA	NA	NA	NA	NA	chrX	159372349	SNV_replicate_1,SNV_replicate_2	2
chrX_159711239	T	G	*	intron_splicing	FALSE	NA	TRUE	NA	NA	NA	NA	NA	NA	(TTAGGC)n	NA	NA	chrX	159711240	SNV_replicate_1,SNV_replicate_2	2
chrX_159952910	G	T	*	transcript	FALSE	NA	TRUE	NA	Grpr	uc009uuu.1	uc009uuu.1#exon.2	2,79780649942e-02	0.0279780649942	NA	NA	NA	chrX	159952911	SNV_replicate_1,SNV_replicate_2	2
chrX_160438241	G	T	*	transcript	FALSE	NA	FALSE	A90D	Car5b	uc009uvb.2	uc009uvb.2#exon.2	6,79826460674e-01	0.679826460674	NA	NA	NA	chrX	160438242	SNV_replicate_1,SNV_replicate_2	2
chrX_160510169	C	T	*	intron_splicing	FALSE	NA	TRUE	NA	NA	NA	NA	NA	NA	NA	NA	NA	chrX	160510170	SNV_replicate_1,SNV_replicate_2	2
chrX_160634880	C	A	*	transcript	FALSE	NA	TRUE	NA	Bmx	uc009uvj.2	uc009uvj.2#exon.17	2,32552262983e-03	0.00232552262983	NA	NA	NA	chrX	160634881	SNV_replicate_1,SNV_replicate_2	2
chrX_160714217	A	T	*	intron_splicing	FALSE	NA	TRUE	NA	NA	NA	NA	NA	NA	L1Md_A	NA	NA	chrX	160714218	SNV_replicate_1,SNV_replicate_2	2
chrX_160969608	C	T	*	transcript	FALSE	NA	TRUE	NA	Asb9	uc009uvs.1	uc009uvs.1#exon.4	6,97773913245e-03	0.00697773913245	NA	NA	NA	chrX	160969609	SNV_replicate_1,SNV_replicate_2	2
chrX_160977828	G	A	*	intron_splicing	FALSE	NA	TRUE	NA	NA	NA	NA	NA	NA	NA	NA	NA	chrX	160977829	SNV_replicate_1,SNV_replicate_2	2
chrX_161690304	G	T	*	transcript	FALSE	NA	TRUE	NA	Glra2	uc009uwb.1	uc009uwb.1#exon.6	5,95396886021e-02	0.0595396886021	NA	NA	NA	chrX	161690305	SNV_replicate_1,SNV_replicate_2	2
chrX_162878440	T	G	*	transcript	FALSE	NA	TRUE	NA	Ofd1	uc009uwr.2	uc009uwr.2#exon.0	3,09111672499e+00	309111672499	NA	NA	NA	chrX	162878441	SNV_replicate_1,SNV_replicate_2	2
chrX_162923420	T	-C	*	intron_splicing	TRUE	NA	TRUE	NA	NA	NA	NA	NA	NA	NA	NA	NA	chrX	162923421	INDEL_replicate_1,INDEL_replicate_2	2
chrX_162940946	G	C	*	transcript	FALSE	NA	FALSE	S128C	Tceanc	uc009uwv.1	uc009uwv.1#exon.4	1,82123009137e+00	182123009137	NA	NA	NA	chrX	162940947	SNV_replicate_1,SNV_replicate_2	2
chrX_162984566	C	A	*	intron_splicing	FALSE	NA	TRUE	NA	NA	NA	NA	NA	NA	NA	NA	NA	chrX	162984567	SNV_replicate_1,SNV_replicate_2	2
chrX_163744205	A	G	*	transcript	FALSE	NA	TRUE	NA	Tlr7	uc009uwz.1 uc012hrn.1 uc009uxa.1 uc009uxb.1 uc009uxc.1	uc009uwz.1#exon.2 uc012hrn.1#exon.2 uc009uxa.1#exon.2 uc009uxb.1#exon.4 uc009uxc.1#exon.2	1,79058924028e-03	0.00895244286811 5.03155373542e-07 1.7793320901e-10 0.0	NA	NA	NA	chrX	163744206	SNV_replicate_1,SNV_replicate_2	2
chrX_163803222	T	C	*	intron_splicing	FALSE	NA	TRUE	NA	NA	NA	NA	NA	NA	NA	NA	NA	chrX	163803223	SNV_replicate_2	1
chrX_165619515	A	T	*	intron_splicing	FALSE	NA	TRUE	NA	NA	NA	NA	NA	NA	NA	NA	NA	chrX	165619516	SNV_replicate_2	1
chrX_166414821	T	C	*	intron_splicing	FALSE	NA	TRUE	NA	NA	NA	NA	NA	NA	L1_Mm	NA	NA	chrX	166414822	SNV_replicate_1,SNV_replicate_2	2
chrX_166415062	T	+CTG	*	intron_splicing	TRUE	NA	TRUE	NA	NA	NA	NA	NA	NA	NA	NA	NA	chrX	166415063	INDEL_replicate_1	1
chrX_166415209	C	A	*	intron_splicing	FALSE	NA	TRUE	NA	NA	NA	NA	NA	NA	NA	rs31824931	unknown	chrX	166415210	SNV_replicate_2	1
chrX_166416269	T	A	*	transcript	FALSE	NA	TRUE	NA	G530011O06Rik	uc009uyi.1	uc009uyi.1#exon.0	3,75677780175e+00	375677780175	NA	NA	NA	chrX	166416270	SNV_replicate_1,SNV_replicate_2	2
chrX_166416272	A	T	*	transcript	FALSE	NA	TRUE	NA	G530011O06Rik	uc009uyi.1	uc009uyi.1#exon.0	3,75677780175e+00	375677780175	NA	NA	NA	chrX	166416273	SNV_replicate_1,SNV_replicate_2	2
chrX_166416348	G	A	*	transcript	FALSE	NA	TRUE	NA	G530011O06Rik	uc009uyi.1	uc009uyi.1#exon.0	3,75677780175e+00	375677780175	NA	rs31818026	unknown	chrX	166416349	SNV_replicate_1,SNV_replicate_2	2
chrX_166416355	T	C	*	transcript	FALSE	NA	TRUE	NA	G530011O06Rik	uc009uyi.1	uc009uyi.1#exon.0	3,75677780175e+00	375677780175	NA	rs31818029	unknown	chrX	166416356	SNV_replicate_1,SNV_replicate_2	2
chrX_166416471	G	A	*	transcript	FALSE	NA	TRUE	NA	G530011O06Rik	uc009uyi.1	uc009uyi.1#exon.0	3,75677780175e+00	375677780175	NA	NA	NA	chrX	166416472	SNV_replicate_1,SNV_replicate_2	2
chrX_166416705	A	C	*	transcript	FALSE	NA	TRUE	NA	G530011O06Rik	uc009uyi.1	uc009uyi.1#exon.0	3,75677780175e+00	375677780175	NA	rs31819915	unknown	chrX	166416706	SNV_replicate_1,SNV_replicate_2	2
chrX_166416748	C	A	*	transcript	FALSE	NA	TRUE	NA	G530011O06Rik	uc009uyi.1	uc009uyi.1#exon.0	3,75677780175e+00	375677780175	NA	rs31819920	unknown	chrX	166416749	SNV_replicate_1,SNV_replicate_2	2
chrX_166417021	G	C	*	intron_splicing	FALSE	NA	TRUE	NA	NA	NA	NA	NA	NA	NA	NA	NA	chrX	166417022	SNV_replicate_2	1
chrX_166417275	T	C	*	intron_splicing	FALSE	NA	TRUE	NA	NA	NA	NA	NA	NA	NA	NA	NA	chrX	166417276	SNV_replicate_1	1
chrX_166421736	G	T	*	intron_splicing	FALSE	NA	TRUE	NA	NA	NA	NA	NA	NA	NA	NA	NA	chrX	166421737	SNV_replicate_2	1
chrX_166423940	G	A	*	transcript	FALSE	NA	TRUE	NA	Mid1	uc009uya.1 uc009uye.1 uc009uxz.1 uc009uyc.1 uc009uyd.1	uc009uya.1#exon.7 uc009uye.1#exon.7 uc009uxz.1#exon.7 uc009uyc.1#exon.7 uc009uyd.1#exon.7	1,07554106762e+01	33.5140861578 0.460323603787 19.6845710945 0.0 0.118072524754	NA	rs31826091	unknown	chrX	166423941	SNV_replicate_1,SNV_replicate_2	2
chrX_166424988	G	+A	*	intron_splicing	TRUE	NA	TRUE	NA	NA	NA	NA	NA	NA	NA	NA	NA	chrX	166424989	INDEL_replicate_1,INDEL_replicate_2	2
chrX_166425007	C	G	*	intron_splicing	FALSE	NA	TRUE	NA	NA	NA	NA	NA	NA	NA	NA	NA	chrX	166425008	SNV_replicate_1,SNV_replicate_2	2
chrX_166425377	T	C	*	intron_splicing	FALSE	NA	TRUE	NA	NA	NA	NA	NA	NA	NA	rs50481032	unknown	chrX	166425378	SNV_replicate_2	1
chrX_166425378	C	A	*	intron_splicing	FALSE	NA	TRUE	NA	NA	NA	NA	NA	NA	NA	rs48794380	unknown	chrX	166425379	SNV_replicate_2	1
chrX_166425407	A	C	*	intron_splicing	FALSE	NA	TRUE	NA	NA	NA	NA	NA	NA	NA	NA	NA	chrX	166425408	SNV_replicate_2	1
chrX_166425545	C	A	*	transcript	FALSE	NA	FALSE	H514Q H501Q H295Q	Mid1	uc009uxz.1 uc009uyc.1 uc009uyd.1 uc009uya.1 uc009uye.1	uc009uxz.1#exon.8 uc009uyc.1#exon.8 uc009uyd.1#exon.8 uc009uya.1#exon.8 uc009uye.1#exon.8	1,07554106762e+01	19.6845710945 0.0 0.118072524754 33.5140861578 0.460323603787	NA	NA	NA	chrX	166425546	SNV_replicate_1,SNV_replicate_2	2
chrX_166425721	G	A	*	intron_splicing	FALSE	NA	TRUE	NA	NA	NA	NA	NA	NA	(TCTG)n	rs31830582	unknown	chrX	166425722	SNV_replicate_1,SNV_replicate_2	2
chrX_166425750	T	A	*	intron_splicing	FALSE	NA	TRUE	NA	NA	NA	NA	NA	NA	(TCTG)n	NA	NA	chrX	166425751	SNV_replicate_1	1
chrX_166425827	A	G	*	intron_splicing	FALSE	NA	TRUE	NA	NA	NA	NA	NA	NA	(TCTG)n	NA	NA	chrX	166425828	SNV_replicate_1	1
chrX_166426726	G	A	*	intron_splicing	FALSE	NA	TRUE	NA	NA	NA	NA	NA	NA	NA	rs31831697	unknown	chrX	166426727	SNV_replicate_1	1
chrX_166426787	T	G	*	intron_splicing	FALSE	NA	TRUE	NA	NA	NA	NA	NA	NA	NA	rs31824558	unknown	chrX	166426788	SNV_replicate_2	1
chrX_166426914	G	T	*	transcript	FALSE	NA	FALSE	E605D E592D E386D	Mid1	uc009uxz.1 uc009uyc.1 uc009uyd.1 uc009uya.1 uc009uye.1	uc009uxz.1#exon.9 uc009uyc.1#exon.9 uc009uyd.1#exon.9 uc009uya.1#exon.9 uc009uye.1#exon.9	1,07554106762e+01	19.6845710945 0.0 0.118072524754 33.5140861578 0.460323603787	NA	NA	NA	chrX	166426915	SNV_replicate_1	1
chrX_166426978	T	G	*	transcript	FALSE	NA	FALSE	S627A S614A S408A	Mid1	uc009uxz.1 uc009uyc.1 uc009uyd.1 uc009uya.1 uc009uye.1	uc009uxz.1#exon.9 uc009uyc.1#exon.9 uc009uyd.1#exon.9 uc009uya.1#exon.9 uc009uye.1#exon.9	1,07554106762e+01	19.6845710945 0.0 0.118072524754 33.5140861578 0.460323603787	NA	NA	NA	chrX	166426979	SNV_replicate_1,SNV_replicate_2	2
chr13_3138392	G	T	*	intron_splicing	FALSE	NA	TRUE	NA	NA	NA	NA	NA	NA	NA	NA	NA	chr13	3138393	SNV_replicate_1,SNV_replicate_2	2
chr13_3183247	C	A	*	intron_splicing	FALSE	NA	TRUE	NA	NA	NA	NA	NA	NA	NA	NA	NA	chr13	3183248	SNV_replicate_2	1
chr13_3352534	C	T	*	intron_splicing	FALSE	NA	TRUE	NA	NA	NA	NA	NA	NA	NA	rs33737370	unknown	chr13	3352535	SNV_replicate_1,SNV_replicate_2	2
chr13_3352536	A	T	*	intron_splicing	FALSE	NA	TRUE	NA	NA	NA	NA	NA	NA	NA	NA	NA	chr13	3352537	SNV_replicate_1,SNV_replicate_2	2
chr13_3547983	T	+G	*	intron_splicing	TRUE	NA	TRUE	NA	NA	NA	NA	NA	NA	NA	NA	NA	chr13	3547984	INDEL_replicate_1,INDEL_replicate_2	2
chr13_3575881	C	A	*	transcript	FALSE	NA	FALSE	V1105L V485L	BC016423	uc007piw.1 uc007pix.1	uc007piw.1#exon.2 uc007pix.1#exon.13	5,43680410800e+00	1.38851939109 9.4850888249	NA	NA	NA	chr13	3575882	SNV_replicate_1,SNV_replicate_2	2
chr13_3587674	C	A	*	transcript	FALSE	NA	FALSE	R434M	BC016423	uc007pix.1	uc007pix.1#exon.10	9,48508882490e+00	94850888249	NA	NA	NA	chr13	3587675	SNV_replicate_1,SNV_replicate_2	2
chr13_3842557	C	A	*	intron_splicing	FALSE	NA	TRUE	NA	NA	NA	NA	NA	NA	MERVK26-int	NA	NA	chr13	3842558	SNV_replicate_1,SNV_replicate_2	2
chr13_3932664	C	G	*	transcript	FALSE	NA	FALSE	H400D	Tubal3	uc007pjg.2	uc007pjg.2#exon.3	2,71114964330e-02	0.027111496433	NA	NA	NA	chr13	3932665	SNV_replicate_1,SNV_replicate_2	2
chr13_4195429	T	-G	*	intron_splicing	TRUE	NA	TRUE	NA	NA	NA	NA	NA	NA	B3	NA	NA	chr13	4195430	INDEL_replicate_1	1
chr13_4195810	A	C	*	intron_splicing	FALSE	NA	TRUE	NA	NA	NA	NA	NA	NA	NA	NA	NA	chr13	4195811	SNV_replicate_1	1
chr13_4195882	C	G	*	intron_splicing	FALSE	NA	TRUE	NA	NA	NA	NA	NA	NA	NA	NA	NA	chr13	4195883	SNV_replicate_1,SNV_replicate_2	2
chr13_4576373	A	G	*	transcript	FALSE	NA	FALSE	D143G	Akr1c21	uc007pjr.1	uc007pjr.1#exon.3	4,23477878254e-02	0.0423477878254	NA	NA	NA	chr13	4576374	SNV_replicate_1,SNV_replicate_2	2
chr13_4595602	C	A	*	intron_splicing	FALSE	NA	TRUE	NA	NA	NA	NA	NA	NA	NA	NA	NA	chr13	4595603	SNV_replicate_1,SNV_replicate_2	2
chr13_4799741	C	G	*	intron_splicing	FALSE	NA	TRUE	NA	NA	NA	NA	NA	NA	NA	NA	NA	chr13	4799742	SNV_replicate_1	1
chr13_5860681	C	G	*	intron_splicing	FALSE	NA	TRUE	NA	NA	NA	NA	NA	NA	NA	NA	NA	chr13	5860682	SNV_replicate_2	1
chr13_6572508	C	A	*	intron_splicing	FALSE	NA	TRUE	NA	NA	NA	NA	NA	NA	NA	NA	NA	chr13	6572509	SNV_replicate_1,SNV_replicate_2	2
chr13_7386830	C	G	*	intron_splicing	FALSE	NA	TRUE	NA	NA	NA	NA	NA	NA	NA	NA	NA	chr13	7386831	SNV_replicate_1,SNV_replicate_2	2
chr13_8030534	C	T	*	intron_splicing	FALSE	NA	TRUE	NA	NA	NA	NA	NA	NA	NA	NA	NA	chr13	8030535	SNV_replicate_1,SNV_replicate_2	2
chr13_8127255	A	G	*	intron_splicing	FALSE	NA	TRUE	NA	NA	NA	NA	NA	NA	NA	NA	NA	chr13	8127256	SNV_replicate_1,SNV_replicate_2	2
chr13_8569255	C	A	*	transcript	FALSE	NA	TRUE	NA	Adarb2 Adar3	uc007pkf.1 uc007pkg.1 uc007pkh.1	uc007pkf.1#exon.2 uc007pkg.1#exon.2 uc007pkh.1#exon.2	5,49801384747e-01	0.0105949053195 0.0045937196424 1.63421552928	NA	NA	NA	chr13	8569256	SNV_replicate_1,SNV_replicate_2	2
chr13_9025798	A	C	*	intron_splicing	FALSE	NA	TRUE	NA	NA	NA	NA	NA	NA	NA	NA	NA	chr13	9025799	SNV_replicate_1	1
chr13_9276262	G	T	*	transcript	FALSE	NA	TRUE	NA	Dip2c	uc007pkv.2 uc007pkt.2	uc007pkv.2#exon.0 uc007pkt.2#exon.0	2,99155075238e+00	5.01998040291 0.963121101861	NA	NA	NA	chr13	9276263	SNV_replicate_1,SNV_replicate_2	2
chr13_9549330	G	T	*	intron_splicing	FALSE	NA	TRUE	NA	NA	NA	NA	NA	NA	NA	NA	NA	chr13	9549331	SNV_replicate_1,SNV_replicate_2	2
chr13_9570326	G	A	*	transcript	FALSE	NA	TRUE	NA	Dip2c	uc007pkv.2 uc007pkt.2	uc007pkv.2#exon.13 uc007pkt.2#exon.14	2,99155075238e+00	5.01998040291 0.963121101861	NA	NA	NA	chr13	9570327	SNV_replicate_1,SNV_replicate_2	2
chr13_9627478	G	C	*	intron_splicing	FALSE	NA	TRUE	NA	NA	NA	NA	NA	NA	NA	NA	NA	chr13	9627479	SNV_replicate_1,SNV_replicate_2	2
chr13_11648915	G	T	*	transcript	FALSE	NA	FALSE	P4901Q	Ryr2	uc007pld.1	uc007pld.1#exon.102	2,26466170143e-02	0.0226466170143	NA	NA	NA	chr13	11648916	SNV_replicate_1,SNV_replicate_2	2
chr13_11687389	C	T	*	transcript	FALSE	NA	TRUE	NA	Ryr2	uc007pld.1	uc007pld.1#exon.89	2,26466170143e-02	0.0226466170143	NA	NA	NA	chr13	11687390	SNV_replicate_1,SNV_replicate_2	2
chr13_11690630	A	C	*	intron_splicing	FALSE	NA	TRUE	NA	NA	NA	NA	NA	NA	AT_rich	NA	NA	chr13	11690631	SNV_replicate_1,SNV_replicate_2	2
chr13_11690877	C	G	*	intron_splicing	FALSE	NA	TRUE	NA	NA	NA	NA	NA	NA	NA	NA	NA	chr13	11690878	SNV_replicate_2	1
chr13_11710727	T	A	*	intron_splicing	FALSE	NA	TRUE	NA	NA	NA	NA	NA	NA	NA	NA	NA	chr13	11710728	SNV_replicate_1,SNV_replicate_2	2
chr13_11727661	C	A	*	intron_splicing	FALSE	NA	TRUE	NA	NA	NA	NA	NA	NA	NA	NA	NA	chr13	11727662	SNV_replicate_1,SNV_replicate_2	2
chr13_11730536	A	C	*	intron_splicing	FALSE	NA	TRUE	NA	NA	NA	NA	NA	NA	NA	NA	NA	chr13	11730537	SNV_replicate_1,SNV_replicate_2	2
chr13_11749381	C	G	*	transcript	FALSE	NA	FALSE	R3413T	Ryr2	uc007pld.1 uc011ywc.1	uc007pld.1#exon.70 uc011ywc.1#exon.70	1,16303977076e-02	0.0226466170143 0.00061417840095	NA	NA	NA	chr13	11749382	SNV_replicate_1	1
chr13_11813853	C	T	*	intron_splicing	FALSE	NA	TRUE	NA	NA	NA	NA	NA	NA	NA	NA	NA	chr13	11813854	SNV_replicate_1,SNV_replicate_2	2
chr13_11852022	G	A	*	transcript	FALSE	NA	TRUE	NA	Ryr2	uc007pld.1 uc011ywc.1	uc007pld.1#exon.28 uc011ywc.1#exon.28	1,16303977076e-02	0.0226466170143 0.00061417840095	NA	NA	NA	chr13	11852023	SNV_replicate_1,SNV_replicate_2	2
chr13_11886815	C	A	*	transcript	FALSE	NA	FALSE	G790- G797-	Ryr2	uc007pld.1 uc011ywc.1 uc007plf.1	uc007pld.1#exon.20 uc011ywc.1#exon.20 uc007plf.1#exon.19	7,75359847175e-03	0.0226466170143 0.00061417840095 0.0	NA	NA	NA	chr13	11886816	SNV_replicate_1,SNV_replicate_2	2
chr13_11943623	C	A	*	intron_splicing	FALSE	NA	TRUE	NA	NA	NA	NA	NA	NA	NA	NA	NA	chr13	11943624	SNV_replicate_1,SNV_replicate_2	2
chr13_12032424	A	T	*	intron_splicing	FALSE	NA	TRUE	NA	NA	NA	NA	NA	NA	NA	NA	NA	chr13	12032425	SNV_replicate_1,SNV_replicate_2	2
chr13_12319922	C	A	*	intron_splicing	FALSE	NA	TRUE	NA	NA	NA	NA	NA	NA	NA	NA	NA	chr13	12319923	SNV_replicate_1,SNV_replicate_2	2
chr13_12352577	A	C	*	intron_splicing	FALSE	NA	TRUE	NA	NA	NA	NA	NA	NA	RLTR1B	NA	NA	chr13	12352578	SNV_replicate_2	1
chr13_12371344	G	T	*	intron_splicing	FALSE	NA	TRUE	NA	NA	NA	NA	NA	NA	ID_B1	NA	NA	chr13	12371345	SNV_replicate_1,SNV_replicate_2	2
chr13_12383913	C	A	*	intron_splicing	FALSE	NA	TRUE	NA	NA	NA	NA	NA	NA	NA	NA	NA	chr13	12383914	SNV_replicate_1,SNV_replicate_2	2
chr13_12402165	C	T	*	intron_splicing	FALSE	NA	TRUE	NA	NA	NA	NA	NA	NA	NA	NA	NA	chr13	12402166	SNV_replicate_1,SNV_replicate_2	2
chr13_12432580	C	A	*	intron_splicing	FALSE	NA	TRUE	NA	NA	NA	NA	NA	NA	NA	NA	NA	chr13	12432581	SNV_replicate_1,SNV_replicate_2	2
chr13_12470231	C	A	*	intron_splicing	FALSE	NA	TRUE	NA	NA	NA	NA	NA	NA	NA	NA	NA	chr13	12470232	SNV_replicate_1,SNV_replicate_2	2
chr13_12470636	C	A	*	intron_splicing	FALSE	NA	TRUE	NA	NA	NA	NA	NA	NA	NA	NA	NA	chr13	12470637	SNV_replicate_1,SNV_replicate_2	2
chr13_12539801	C	A	*	intron_splicing	FALSE	NA	TRUE	NA	NA	NA	NA	NA	NA	NA	NA	NA	chr13	12539802	SNV_replicate_2	1
chr13_12671285	G	T	*	intron_splicing	FALSE	NA	TRUE	NA	NA	NA	NA	NA	NA	NA	NA	NA	chr13	12671286	SNV_replicate_1,SNV_replicate_2	2
chr13_12694153	A	+T	*	intron_splicing	TRUE	NA	TRUE	NA	NA	NA	NA	NA	NA	NA	NA	NA	chr13	12694154	INDEL_replicate_1,INDEL_replicate_2	2
chr13_12742108	T	A	*	intron_splicing	FALSE	NA	TRUE	NA	NA	NA	NA	NA	NA	NA	NA	NA	chr13	12742109	SNV_replicate_1,SNV_replicate_2	2
chr13_12964206	G	T	*	intron_splicing	FALSE	NA	TRUE	NA	NA	NA	NA	NA	NA	NA	NA	NA	chr13	12964207	SNV_replicate_1,SNV_replicate_2	2
chr13_13263327	T	C	*	intron_splicing	FALSE	NA	TRUE	NA	NA	NA	NA	NA	NA	NA	NA	NA	chr13	13263328	SNV_replicate_1,SNV_replicate_2	2
chr13_13263329	G	A	*	intron_splicing	FALSE	NA	TRUE	NA	NA	NA	NA	NA	NA	NA	NA	NA	chr13	13263330	SNV_replicate_1,SNV_replicate_2	2
chr13_13275442	G	A	*	intron_splicing	FALSE	NA	TRUE	NA	NA	NA	NA	NA	NA	(TTTG)n	NA	NA	chr13	13275443	SNV_replicate_1	1
chr13_13275446	G	A	*	intron_splicing	FALSE	NA	TRUE	NA	NA	NA	NA	NA	NA	(TTTG)n	NA	NA	chr13	13275447	SNV_replicate_1	1
chr13_13413183	G	A	*	intron_splicing	FALSE	NA	TRUE	NA	NA	NA	NA	NA	NA	NA	NA	NA	chr13	13413184	SNV_replicate_1	1
chr13_13455637	G	T	*	intron_splicing	FALSE	NA	TRUE	NA	NA	NA	NA	NA	NA	NA	NA	NA	chr13	13455638	SNV_replicate_1,SNV_replicate_2	2
chr13_13511227	C	A	*	intron_splicing	FALSE	NA	TRUE	NA	NA	NA	NA	NA	NA	NA	NA	NA	chr13	13511228	SNV_replicate_1,SNV_replicate_2	2
chr13_13762091	G	C	*	intron_splicing	FALSE	NA	TRUE	NA	NA	NA	NA	NA	NA	NA	NA	NA	chr13	13762092	SNV_replicate_1,SNV_replicate_2	2
chr13_13983058	A	T	*	intron_splicing	FALSE	NA	TRUE	NA	NA	NA	NA	NA	NA	NA	NA	NA	chr13	13983059	SNV_replicate_1,SNV_replicate_2	2
chr13_14097761	T	G	*	transcript	FALSE	NA	TRUE	NA	Tbce	uc007pmp.1	uc007pmp.1#exon.0	2,49953269293e+00	249953269293	NA	NA	NA	chr13	14097762	SNV_replicate_2	1
chr13_14314155	A	+G	*	intron_splicing	TRUE	NA	TRUE	NA	NA	NA	NA	NA	NA	NA	NA	NA	chr13	14314156	INDEL_replicate_1,INDEL_replicate_2	2
chr13_14326822	T	G	*	intron_splicing	FALSE	NA	TRUE	NA	NA	NA	NA	NA	NA	NA	NA	NA	chr13	14326823	SNV_replicate_1,SNV_replicate_2	2
chr13_14356363	G	T	*	transcript	FALSE	NA	TRUE	NA	Hecw1	uc007pnd.2 uc011ywk.1 uc007pnf.1	uc007pnd.2#exon.22 uc011ywk.1#exon.22 uc007pnf.1#exon.14	7,63732313584e-03	0.0 0.0205945075267 0.00231746188083	NA	NA	NA	chr13	14356364	SNV_replicate_1,SNV_replicate_2	2
chr13_14364253	T	G	*	intron_splicing	FALSE	NA	TRUE	NA	NA	NA	NA	NA	NA	NA	NA	NA	chr13	14364254	SNV_replicate_2	1
chr13_14526576	C	T	*	intron_splicing	FALSE	NA	TRUE	NA	NA	NA	NA	NA	NA	NA	NA	NA	chr13	14526577	SNV_replicate_1,SNV_replicate_2	2
chr13_14614887	C	G	*	intron_splicing	FALSE	NA	TRUE	NA	NA	NA	NA	NA	NA	NA	NA	NA	chr13	14614888	SNV_replicate_2	1
chr13_15815213	G	C	*	intron_splicing	FALSE	NA	TRUE	NA	NA	NA	NA	NA	NA	NA	NA	NA	chr13	15815214	SNV_replicate_1,SNV_replicate_2	2
chr13_17051763	C	-A	*	intron_splicing	TRUE	NA	TRUE	NA	NA	NA	NA	NA	NA	Lx4B	NA	NA	chr13	17051764	INDEL_replicate_1	1
chr13_17912519	C	A	*	intron_splicing	FALSE	NA	TRUE	NA	NA	NA	NA	NA	NA	L1Md_F2	NA	NA	chr13	17912520	SNV_replicate_1,SNV_replicate_2	2
chr13_17913366	G	T	*	intron_splicing	FALSE	NA	TRUE	NA	NA	NA	NA	NA	NA	NA	NA	NA	chr13	17913367	SNV_replicate_1,SNV_replicate_2	2
chr13_18041697	A	G	*	intron_splicing	FALSE	NA	TRUE	NA	NA	NA	NA	NA	NA	B1_Mus1	NA	NA	chr13	18041698	SNV_replicate_1	1
chr13_18937344	G	A	*	intron_splicing	FALSE	NA	TRUE	NA	NA	NA	NA	NA	NA	NA	NA	NA	chr13	18937345	SNV_replicate_1,SNV_replicate_2	2
chr13_19210020	A	G	*	transcript	FALSE	NA	FALSE	T387A	Amph	uc007pom.1 uc007pon.1	uc007pom.1#exon.13 uc007pon.1#exon.13	1,16680946755e-03	5.516843845e-09 0.00233361341825	NA	NA	NA	chr13	19210021	SNV_replicate_1,SNV_replicate_2	2
chr13_19213035	T	A	*	intron_splicing	FALSE	NA	TRUE	NA	NA	NA	NA	NA	NA	AT_rich	rs46942083	unknown	chr13	19213036	SNV_replicate_1,SNV_replicate_2,INDEL_replicate_2	3
chr13_19231411	A	-T	*	intron_splicing	TRUE	NA	TRUE	NA	NA	NA	NA	NA	NA	NA	NA	NA	chr13	19231412	INDEL_replicate_1,INDEL_replicate_2	2
chr13_19231514	C	A	*	intron_splicing	FALSE	NA	TRUE	NA	NA	NA	NA	NA	NA	NA	NA	NA	chr13	19231515	SNV_replicate_1,SNV_replicate_2	2
chr13_19270525	C	A	*	intron_splicing	FALSE	NA	TRUE	NA	NA	NA	NA	NA	NA	NA	NA	NA	chr13	19270526	SNV_replicate_1,SNV_replicate_2	2
chr13_19348922	A	T	*	intron_splicing	FALSE	NA	TRUE	NA	NA	NA	NA	NA	NA	NA	NA	NA	chr13	19348923	SNV_replicate_1,SNV_replicate_2	2
chr13_19441428	C	A	*	transcript	FALSE	NA	FALSE	P38H	Tcrg-C	uc007poz.1	uc007poz.1#exon.2	0,00000000000e+00	0.0	NA	NA	NA	chr13	19441429	SNV_replicate_1,SNV_replicate_2	2
chr13_19459432	T	C	*	intron_splicing	FALSE	NA	TRUE	NA	NA	NA	NA	NA	NA	NA	NA	NA	chr13	19459433	SNV_replicate_1,SNV_replicate_2	2
chr13_19465170	A	G	*	intron_splicing	FALSE	NA	TRUE	NA	NA	NA	NA	NA	NA	(CA)n	NA	NA	chr13	19465171	SNV_replicate_2	1
chr13_19465171	C	A	*	intron_splicing	FALSE	NA	TRUE	NA	NA	NA	NA	NA	NA	(CA)n	NA	NA	chr13	19465172	SNV_replicate_2	1
chr13_19750882	G	T	*	intron_splicing	FALSE	NA	TRUE	NA	NA	NA	NA	NA	NA	Lx2	NA	NA	chr13	19750883	SNV_replicate_1,SNV_replicate_2	2
chr13_19785990	C	-T	*	intron_splicing	TRUE	NA	TRUE	NA	NA	NA	NA	NA	NA	NA	NA	NA	chr13	19785991	INDEL_replicate_1	1
chr13_19788609	G	A	*	intron_splicing	FALSE	NA	TRUE	NA	NA	NA	NA	NA	NA	NA	NA	NA	chr13	19788610	SNV_replicate_1,SNV_replicate_2	2
chr13_19820961	T	C	*	transcript	FALSE	NA	FALSE	N263S	A530099J19Rik	uc007ppk.1	uc007ppk.1#exon.1	2,61672842714e-02	0.0261672842714	NA	NA	NA	chr13	19820962	SNV_replicate_1,SNV_replicate_2	2
chr13_19821660	G	T	*	transcript	FALSE	NA	FALSE	A30E	A530099J19Rik	uc007ppk.1	uc007ppk.1#exon.1	2,61672842714e-02	0.0261672842714	NA	NA	NA	chr13	19821661	SNV_replicate_1,SNV_replicate_2	2
chr13_19821807	G	T	*	intron_splicing	FALSE	NA	TRUE	NA	NA	NA	NA	NA	NA	NA	NA	NA	chr13	19821808	SNV_replicate_1,SNV_replicate_2	2
chr13_20422783	G	-A	*	intron_splicing	TRUE	NA	TRUE	NA	NA	NA	NA	NA	NA	NA	NA	NA	chr13	20422784	INDEL_replicate_1	1
chr13_20541144	A	T	*	intron_splicing	FALSE	NA	TRUE	NA	NA	NA	NA	NA	NA	NA	NA	NA	chr13	20541145	SNV_replicate_1,SNV_replicate_2	2
chr13_20886450	T	C	*	intron_splicing	FALSE	NA	TRUE	NA	NA	NA	NA	NA	NA	NA	NA	NA	chr13	20886451	SNV_replicate_1,SNV_replicate_2	2
chr13_21164178	C	T	*	intron_splicing	FALSE	NA	TRUE	NA	NA	NA	NA	NA	NA	NA	NA	NA	chr13	21164179	SNV_replicate_1,SNV_replicate_2	2
chr13_21384690	C	A	*	intron_splicing	FALSE	NA	TRUE	NA	NA	NA	NA	NA	NA	NA	NA	NA	chr13	21384691	SNV_replicate_1,SNV_replicate_2	2
chr13_21474176	C	A	*	intron_splicing	FALSE	NA	TRUE	NA	NA	NA	NA	NA	NA	NA	NA	NA	chr13	21474177	SNV_replicate_1	1
chr13_21474177	G	A	*	intron_splicing	FALSE	NA	TRUE	NA	NA	NA	NA	NA	NA	NA	NA	NA	chr13	21474178	SNV_replicate_1	1
chr13_21560171	C	G	*	transcript	FALSE	NA	FALSE	G47R	Nkapl	uc007pqm.2	uc007pqm.2#exon.0	1,03487869213e-02	0.0103487869213	NA	rs29909970	by-frequency	chr13	21560172	SNV_replicate_1,SNV_replicate_2	2
chr13_21588536	G	T	*	intron_splicing	FALSE	NA	TRUE	NA	NA	NA	NA	NA	NA	NA	NA	NA	chr13	21588537	SNV_replicate_1,SNV_replicate_2	2
chr13_21612817	C	A	*	transcript	FALSE	NA	FALSE	R201S R273S	Zfp192	uc011ywt.1 uc007pqr.1	uc011ywt.1#exon.2 uc007pqr.1#exon.5	1,63949417474e+00	0.237348760505 3.04163958898	NA	NA	NA	chr13	21612818	SNV_replicate_1,SNV_replicate_2	2
chr13_21730404	G	T	*	intron_splicing	FALSE	NA	TRUE	NA	NA	NA	NA	NA	NA	NA	NA	NA	chr13	21730405	SNV_replicate_1,SNV_replicate_2	2
chr13_21809552	G	T	*	transcript	FALSE	NA	FALSE	R9L	Hist1h3h	uc007prc.1	uc007prc.1#exon.0	6,67385295002e-01	0.667385295002	NA	NA	NA	chr13	21809553	SNV_replicate_1,SNV_replicate_2	2
chr13_21827592	C	T	*	intron_splicing	FALSE	NA	TRUE	NA	NA	NA	NA	NA	NA	NA	NA	NA	chr13	21827593	SNV_replicate_1,SNV_replicate_2	2
chr13_21874718	G	T	*	intron_splicing	FALSE	NA	TRUE	NA	NA	NA	NA	NA	NA	NA	NA	NA	chr13	21874719	SNV_replicate_1,SNV_replicate_2	2
chr13_21879285	C	T	*	intron_splicing	FALSE	NA	TRUE	NA	NA	NA	NA	NA	NA	NA	NA	NA	chr13	21879286	SNV_replicate_1,SNV_replicate_2	2
chr13_21923567	T	+C	*	intron_splicing	TRUE	NA	TRUE	NA	NA	NA	NA	NA	NA	NA	NA	NA	chr13	21923568	INDEL_replicate_1,INDEL_replicate_2	2
chr13_21923747	G	T	*	transcript	FALSE	NA	FALSE	Q94K	Hist1h4n	uc007prs.1	uc007prs.1#exon.0	1,30213738913e+00	130213738913	NA	NA	NA	chr13	21923748	SNV_replicate_2	1
chr13_22097922	G	T	*	transcript	FALSE	NA	FALSE	C311-	Prss16	uc007prz.1	uc007prz.1#exon.7	8,78387565369e-01	0.878387565369	NA	NA	NA	chr13	22097923	SNV_replicate_2	1
chr13_22098268	C	A	*	intron_splicing	FALSE	NA	TRUE	NA	NA	NA	NA	NA	NA	NA	NA	NA	chr13	22098269	SNV_replicate_1	1
chr13_22118354	G	T	*	intron_splicing	FALSE	NA	TRUE	NA	NA	NA	NA	NA	NA	NA	NA	NA	chr13	22118355	SNV_replicate_1	1
chr13_22127648	C	A	*	intron_splicing	FALSE	NA	TRUE	NA	NA	NA	NA	NA	NA	NA	NA	NA	chr13	22127649	SNV_replicate_2	1
chr13_22128170	C	A	*	intron_splicing	FALSE	NA	TRUE	NA	NA	NA	NA	NA	NA	NA	NA	NA	chr13	22128171	SNV_replicate_1,SNV_replicate_2	2
chr13_22133082	C	A	*	transcript	FALSE	NA	FALSE	R37L	Hist1h4i	uc007psc.1	uc007psc.1#exon.0	1,39824070901e+01	139824070901	NA	NA	NA	chr13	22133083	SNV_replicate_1,SNV_replicate_2	2
chr13_22255844	G	T	*	intron_splicing	FALSE	NA	TRUE	NA	NA	NA	NA	NA	NA	NA	NA	NA	chr13	22255845	SNV_replicate_1,SNV_replicate_2	2
chr13_22271461	T	C	*	intron_splicing	FALSE	NA	TRUE	NA	NA	NA	NA	NA	NA	NA	NA	NA	chr13	22271462	SNV_replicate_1,SNV_replicate_2	2
chr13_22311134	C	A	*	transcript	FALSE	NA	TRUE	NA	Vmn1r193	uc007psj.1	uc007psj.1#exon.0	8,49880209175e-03	0.00849880209175	NA	NA	NA	chr13	22311135	SNV_replicate_1,SNV_replicate_2	2
chr13_22335995	A	-T	*	intron_splicing	TRUE	NA	TRUE	NA	NA	NA	NA	NA	NA	NA	NA	NA	chr13	22335996	INDEL_replicate_1,INDEL_replicate_2	2
chr13_22370956	T	A	*	transcript	FALSE	NA	FALSE	C243S	Vmn1r195	uc007psl.2	uc007psl.2#exon.0	0,00000000000e+00	0.0	NA	NA	NA	chr13	22370957	SNV_replicate_1,SNV_replicate_2	2
chr13_22374980	G	T	*	intron_splicing	FALSE	NA	TRUE	NA	NA	NA	NA	NA	NA	IAPLTR2b	NA	NA	chr13	22374981	SNV_replicate_1,SNV_replicate_2	2
chr13_22446535	G	T	*	transcript	FALSE	NA	FALSE	V108F	Vmn1r198	uc007psn.1	uc007psn.1#exon.0	1,76186510511e-02	0.0176186510511	NA	NA	NA	chr13	22446536	SNV_replicate_1,SNV_replicate_2	2
chr13_22508140	G	T	*	intron_splicing	FALSE	NA	TRUE	NA	NA	NA	NA	NA	NA	NA	NA	NA	chr13	22508141	SNV_replicate_1,SNV_replicate_2	2
chr13_22533371	T	A	*	transcript	FALSE	NA	FALSE	W78R	Vmn1r-ps103	uc007psq.2	uc007psq.2#exon.0	7,69437194130e-03	0.0076943719413	NA	NA	NA	chr13	22533372	SNV_replicate_1,SNV_replicate_2	2
chr13_22588175	G	A	*	intron_splicing	FALSE	NA	TRUE	NA	NA	NA	NA	NA	NA	NA	NA	NA	chr13	22588176	SNV_replicate_1,SNV_replicate_2	2
chr13_22623675	G	C	*	intron_splicing	FALSE	NA	TRUE	NA	NA	NA	NA	NA	NA	ETnERV2-int	NA	NA	chr13	22623676	SNV_replicate_1,SNV_replicate_2	2
chr13_22768693	C	G	*	intron_splicing	FALSE	NA	TRUE	NA	NA	NA	NA	NA	NA	NA	NA	NA	chr13	22768694	SNV_replicate_1,SNV_replicate_2	2
chr13_22825225	G	A	*	intron_splicing	FALSE	NA	TRUE	NA	NA	NA	NA	NA	NA	NA	NA	NA	chr13	22825226	SNV_replicate_1,SNV_replicate_2	2
chr13_22919836	C	G	*	transcript	FALSE	NA	FALSE	M49I	Vmn1r210	uc007pta.1	uc007pta.1#exon.0	4,33186103563e-02	0.0433186103563	NA	NA	NA	chr13	22919837	SNV_replicate_1,SNV_replicate_2	2
chr13_23103577	C	A	*	transcript	FALSE	NA	FALSE	A154D	Vmn1r213	uc007ptd.1	uc007ptd.1#exon.0	1,92709491484e-02	0.0192709491484	NA	NA	NA	chr13	23103578	SNV_replicate_1,SNV_replicate_2	2
chr13_23108145	T	A	*	intron_splicing	FALSE	NA	TRUE	NA	NA	NA	NA	NA	NA	NA	NA	NA	chr13	23108146	SNV_replicate_2	1
chr13_23232984	T	G	*	intron_splicing	FALSE	NA	TRUE	NA	NA	NA	NA	NA	NA	NA	NA	NA	chr13	23232985	SNV_replicate_1	1
chr13_23232994	G	T	*	intron_splicing	FALSE	NA	TRUE	NA	NA	NA	NA	NA	NA	NA	NA	NA	chr13	23232995	SNV_replicate_1	1
chr13_23255498	C	A	*	intron_splicing	FALSE	NA	TRUE	NA	NA	NA	NA	NA	NA	NA	NA	NA	chr13	23255499	SNV_replicate_1,SNV_replicate_2	2
chr13_23258363	T	G	*	intron_splicing	FALSE	NA	TRUE	NA	NA	NA	NA	NA	NA	NA	NA	NA	chr13	23258364	SNV_replicate_1	1
chr13_23258383	G	C	*	intron_splicing	FALSE	NA	TRUE	NA	NA	NA	NA	NA	NA	NA	NA	NA	chr13	23258384	SNV_replicate_1,SNV_replicate_2	2
chr13_23309997	A	T	*	transcript	FALSE	NA	FALSE	I253L	Vmn1r221	uc011yxc.1	uc011yxc.1#exon.0	0,00000000000e+00	0.0	NA	NA	NA	chr13	23309998	SNV_replicate_1,SNV_replicate_2	2
chr13_23323966	A	C	*	intron_splicing	FALSE	NA	TRUE	NA	NA	NA	NA	NA	NA	NA	NA	NA	chr13	23323967	SNV_replicate_1,SNV_replicate_2	2
chr13_23514442	C	A	*	transcript	FALSE	NA	FALSE	R119L	Abt1	uc007pto.1	uc007pto.1#exon.1	7,66529821156e+00	766529821156	NA	NA	NA	chr13	23514443	SNV_replicate_1,SNV_replicate_2	2
chr13_23578543	G	C	*	intron_splicing	FALSE	NA	TRUE	NA	NA	NA	NA	NA	NA	MTD	NA	NA	chr13	23578544	SNV_replicate_1	1
chr13_23648068	C	G	*	transcript	FALSE	NA	TRUE	NA	Hist1h1d	uc007pub.2	uc007pub.2#exon.0	1,46459693267e-01	0.146459693267	NA	NA	NA	chr13	23648069	SNV_replicate_1,SNV_replicate_2	2
chr13_23652800	C	A	*	intron_splicing	FALSE	NA	TRUE	NA	NA	NA	NA	NA	NA	NA	NA	NA	chr13	23652801	SNV_replicate_1,SNV_replicate_2	2
chr13_23663640	G	A	*	transcript	FALSE	NA	FALSE	E114K	Hist1h2bg	uc007pue.2	uc007pue.2#exon.0	4,56724045561e-01	0.456724045561	NA	NA	NA	chr13	23663641	SNV_replicate_1,SNV_replicate_2	2
chr13_23821895	T	G	*	intron_splicing	FALSE	NA	TRUE	NA	NA	NA	NA	NA	NA	NA	NA	NA	chr13	23821896	SNV_replicate_1,SNV_replicate_2	2
chr13_23837260	C	A	*	transcript	FALSE	NA	FALSE	V36L	Hist1h3c	uc007pur.1	uc007pur.1#exon.0	1,63833819627e+00	163833819627	NA	NA	NA	chr13	23837261	SNV_replicate_1,SNV_replicate_2	2
chr13_23848823	G	C	*	transcript	FALSE	NA	TRUE	NA	AK016178	uc007puv.1	uc007puv.1#exon.1	1,55917078302e-02	0.0155917078302	NA	NA	NA	chr13	23848824	SNV_replicate_1,SNV_replicate_2	2
chr13_23984382	C	A	*	intron_splicing	FALSE	NA	TRUE	NA	NA	NA	NA	NA	NA	NA	NA	NA	chr13	23984383	SNV_replicate_1,SNV_replicate_2	2
chr13_23994667	C	A	*	intron_splicing	FALSE	NA	TRUE	NA	NA	NA	NA	NA	NA	NA	NA	NA	chr13	23994668	SNV_replicate_1,SNV_replicate_2	2
chr13_23994843	C	A	*	transcript	FALSE	NA	FALSE	R323L	Slc17a4	uc007pvh.1	uc007pvh.1#exon.7	5,22910853565e-03	0.00522910853565	NA	NA	NA	chr13	23994844	SNV_replicate_1,SNV_replicate_2	2
chr13_24025954	T	-G	*	transcript	TRUE	TRUE	FALSE	NA	Hist1h2ba	uc007pvi.1	uc007pvi.1#exon.0	3,53047030703e-02	0.0353047030703	NA	NA	NA	chr13	24025955	INDEL_replicate_1,INDEL_replicate_2	2
chr13_24114538	C	T	*	intron_splicing	FALSE	NA	TRUE	NA	NA	NA	NA	NA	NA	NA	NA	NA	chr13	24114539	SNV_replicate_1,SNV_replicate_2	2
chr13_24128197	A	C	*	transcript	FALSE	NA	TRUE	NA	Lrrc16a	uc007pvm.1 uc007pvn.1 uc011yxk.1	uc007pvm.1#exon.19 uc007pvn.1#exon.33 uc011yxk.1#exon.32	1,63291893838e+00	0.455559787686 2.80115041131 1.64204661615	NA	NA	NA	chr13	24128198	SNV_replicate_1	1
chr13_24156577	C	G	*	transcript	FALSE	NA	FALSE	R870S R348S R874S	Lrrc16a	uc007pvo.1 uc007pvm.1 uc007pvn.1 uc011yxk.1	uc007pvo.1#exon.11 uc007pvm.1#exon.14 uc007pvn.1#exon.29 uc011yxk.1#exon.28	1,22646998000e+00	0.00712310485935 0.455559787686 2.80115041131 1.64204661615	NA	NA	NA	chr13	24156578	SNV_replicate_2	1
chr13_24198344	T	C	*	intron_splicing	FALSE	NA	TRUE	NA	NA	NA	NA	NA	NA	HAL1-3A_ME	NA	NA	chr13	24198345	SNV_replicate_2	1
chr13_24204026	A	C	*	intron_splicing	FALSE	NA	TRUE	NA	NA	NA	NA	NA	NA	NA	NA	NA	chr13	24204027	SNV_replicate_1,SNV_replicate_2	2
chr13_24247193	C	A	*	intron_splicing	FALSE	NA	TRUE	NA	NA	NA	NA	NA	NA	NA	NA	NA	chr13	24247194	SNV_replicate_1,SNV_replicate_2	2
chr13_24548635	T	+G	*	intron_splicing	TRUE	NA	TRUE	NA	NA	NA	NA	NA	NA	NA	NA	NA	chr13	24548636	INDEL_replicate_2	1
chr13_24558718	C	A	*	transcript	FALSE	NA	TRUE	NA	Cmah CMAH	uc011yxl.1 uc007pvq.2 uc011yxm.1 uc011yxn.1 uc007pvv.2 uc007pvx.2	uc011yxl.1#exon.14 uc007pvq.2#exon.15 uc011yxm.1#exon.13 uc011yxn.1#exon.12 uc007pvv.2#exon.12 uc007pvx.2#exon.12	2,03969402624e+00	0.0 12.1082465628 0.129917594653	NA	NA	NA	chr13	24558719	SNV_replicate_1,SNV_replicate_2	2
chr13_24809741	G	T	*	intron_splicing	FALSE	NA	TRUE	NA	NA	NA	NA	NA	NA	NA	NA	NA	chr13	24809742	SNV_replicate_1,SNV_replicate_2	2
chr13_24809766	G	T	*	intron_splicing	FALSE	NA	TRUE	NA	NA	NA	NA	NA	NA	NA	NA	NA	chr13	24809767	SNV_replicate_1	1
chr13_24954641	G	A	*	intron_splicing	FALSE	NA	TRUE	NA	NA	NA	NA	NA	NA	NA	NA	NA	chr13	24954642	SNV_replicate_1,SNV_replicate_2	2
chr13_24972554	C	A	*	intron_splicing	FALSE	NA	TRUE	NA	NA	NA	NA	NA	NA	NA	NA	NA	chr13	24972555	SNV_replicate_1,SNV_replicate_2	2
chr13_24975716	G	T	*	transcript	FALSE	NA	FALSE	V856L	D130043K22Rik mKIAA0319	uc007pwn.1 uc011yxr.1	uc007pwn.1#exon.15 uc011yxr.1#exon.14	4,03028476707e-02	0.0342050319366 0.0464006634047	NA	NA	NA	chr13	24975717	SNV_replicate_1,SNV_replicate_2	2
chr13_25011734	G	+A	*	intron_splicing	TRUE	NA	TRUE	NA	NA	NA	NA	NA	NA	NA	NA	NA	chr13	25011735	INDEL_replicate_1,INDEL_replicate_2	2
chr13_25016140	C	A	*	intron_splicing	FALSE	NA	TRUE	NA	NA	NA	NA	NA	NA	NA	NA	NA	chr13	25016141	SNV_replicate_1,SNV_replicate_2	2
chr13_25018150	T	A	*	intron_splicing	FALSE	NA	TRUE	NA	NA	NA	NA	NA	NA	NA	NA	NA	chr13	25018151	SNV_replicate_1,SNV_replicate_2	2
chr13_25044990	G	T	*	intron_splicing	FALSE	NA	TRUE	NA	NA	NA	NA	NA	NA	B3A	NA	NA	chr13	25044991	SNV_replicate_1,SNV_replicate_2	2
chr13_25049520	T	G	*	intron_splicing	FALSE	NA	TRUE	NA	NA	NA	NA	NA	NA	(TG)n	NA	NA	chr13	25049521	SNV_replicate_1,SNV_replicate_2	2
chr13_25071588	T	A	*	transcript	FALSE	NA	FALSE	S499T	Gpld1	uc007pws.1	uc007pws.1#exon.16	2,14970991523e+00	214970991523	NA	NA	NA	chr13	25071589	SNV_replicate_1,SNV_replicate_2	2
chr13_25076185	C	G	*	intron_splicing	FALSE	NA	TRUE	NA	NA	NA	NA	NA	NA	NA	NA	NA	chr13	25076186	SNV_replicate_1,SNV_replicate_2	2
chr13_25078710	T	A	*	intron_splicing	FALSE	NA	TRUE	NA	NA	NA	NA	NA	NA	NA	NA	NA	chr13	25078711	SNV_replicate_1,SNV_replicate_2	2
chr13_25098263	T	G	*	intron_splicing	FALSE	NA	TRUE	NA	NA	NA	NA	NA	NA	NA	NA	NA	chr13	25098264	SNV_replicate_1,SNV_replicate_2	2
chr13_25112220	C	A	*	transcript	FALSE	NA	FALSE	G10-	Mrs2	uc007pwu.1	uc007pwu.1#exon.0	8,31219107183e+00	831219107183	NA	NA	NA	chr13	25112221	SNV_replicate_1,SNV_replicate_2	2
chr13_25194612	G	T	*	intron_splicing	FALSE	NA	TRUE	NA	NA	NA	NA	NA	NA	NA	NA	NA	chr13	25194613	SNV_replicate_1,SNV_replicate_2	2
chr13_26772578	C	T	*	intron_splicing	FALSE	NA	TRUE	NA	NA	NA	NA	NA	NA	NA	NA	NA	chr13	26772579	SNV_replicate_2	1
chr13_27215968	T	C	*	intron_splicing	FALSE	NA	TRUE	NA	NA	NA	NA	NA	NA	NA	NA	NA	chr13	27215969	SNV_replicate_1,SNV_replicate_2	2
chr13_27341219	C	A	*	transcript	FALSE	NA	FALSE	P163Q	Prl3b1	uc007pxi.1	uc007pxi.1#exon.4	8,77208334155e-03	0.00877208334155	NA	NA	NA	chr13	27341220	SNV_replicate_1,SNV_replicate_2	2
chr13_27367829	G	A	*	intron_splicing	FALSE	NA	TRUE	NA	NA	NA	NA	NA	NA	(CA)n	NA	NA	chr13	27367830	SNV_replicate_1,SNV_replicate_2	2
chr13_27440566	T	A	*	intron_splicing	FALSE	NA	TRUE	NA	NA	NA	NA	NA	NA	NA	NA	NA	chr13	27440567	SNV_replicate_1,SNV_replicate_2	2
chr13_27529169	C	G	*	intron_splicing	FALSE	NA	TRUE	NA	NA	NA	NA	NA	NA	NA	NA	NA	chr13	27529170	SNV_replicate_1,SNV_replicate_2	2
chr13_27530542	T	A	*	intron_splicing	FALSE	NA	TRUE	NA	NA	NA	NA	NA	NA	NA	NA	NA	chr13	27530543	SNV_replicate_1,SNV_replicate_2	2
chr13_27670527	G	T	*	transcript	FALSE	NA	TRUE	NA	Prl8a1	uc007pxv.1 uc007pxw.1	uc007pxv.1#exon.2 uc007pxw.1#exon.2	1,27308865176e+00	0.0 2.54617730353	NA	NA	NA	chr13	27670528	SNV_replicate_1,SNV_replicate_2	2
chr13_27754569	C	A	*	transcript	FALSE	NA	FALSE	E110-	Prl7a2	uc007pya.1	uc007pya.1#exon.3	0,00000000000e+00	0.0	NA	NA	NA	chr13	27754570	SNV_replicate_1,SNV_replicate_2	2
chr13_27758046	G	T	*	intron_splicing	FALSE	NA	TRUE	NA	NA	NA	NA	NA	NA	NA	NA	NA	chr13	27758047	SNV_replicate_1,SNV_replicate_2	2
chr13_27758055	A	C	*	intron_splicing	FALSE	NA	TRUE	NA	NA	NA	NA	NA	NA	NA	NA	NA	chr13	27758056	SNV_replicate_1,SNV_replicate_2	2
chr13_27806052	A	G	*	intron_splicing	FALSE	NA	TRUE	NA	NA	NA	NA	NA	NA	(TAAA)n	NA	NA	chr13	27806053	SNV_replicate_1,SNV_replicate_2	2
chr13_27806076	A	C	*	intron_splicing	FALSE	NA	TRUE	NA	NA	NA	NA	NA	NA	(TAAA)n	NA	NA	chr13	27806077	SNV_replicate_1,SNV_replicate_2	2
chr13_27820299	G	A	*	intron_splicing	FALSE	NA	TRUE	NA	NA	NA	NA	NA	NA	NA	NA	NA	chr13	27820300	SNV_replicate_1,SNV_replicate_2	2
chr13_27872495	A	C	*	intron_splicing	FALSE	NA	TRUE	NA	NA	NA	NA	NA	NA	NA	NA	NA	chr13	27872496	SNV_replicate_1,SNV_replicate_2	2
chr13_28241597	C	A	*	intron_splicing	FALSE	NA	TRUE	NA	NA	NA	NA	NA	NA	NA	NA	NA	chr13	28241598	SNV_replicate_1,SNV_replicate_2	2
chr13_29418129	G	-A	*	intron_splicing	TRUE	NA	TRUE	NA	NA	NA	NA	NA	NA	NA	NA	NA	chr13	29418130	INDEL_replicate_1,INDEL_replicate_2	2
chr13_30010389	A	C	*	intron_splicing	FALSE	NA	TRUE	NA	NA	NA	NA	NA	NA	NA	NA	NA	chr13	30010390	SNV_replicate_1,SNV_replicate_2	2
chr13_30228453	C	G	*	transcript	FALSE	NA	TRUE	NA	Mboat1	uc007pyt.1	uc007pyt.1#exon.0	9,30386917888e+00	930386917888	NA	NA	NA	chr13	30228454	SNV_replicate_2	1
chr13_30228554	C	G	*	transcript	FALSE	NA	FALSE	A7G	Mboat1	uc007pyt.1	uc007pyt.1#exon.0	9,30386917888e+00	930386917888	NA	NA	NA	chr13	30228555	SNV_replicate_2	1
chr13_30287391	T	G	*	intron_splicing	FALSE	NA	TRUE	NA	NA	NA	NA	NA	NA	(T)n	NA	NA	chr13	30287392	SNV_replicate_1	1
chr13_30323833	A	C	*	transcript	FALSE	NA	TRUE	NA	Mboat1	uc007pyt.1	uc007pyt.1#exon.8	9,30386917888e+00	930386917888	NA	NA	NA	chr13	30323834	SNV_replicate_1,SNV_replicate_2	2
chr13_30847120	G	T	*	intron_splicing	FALSE	NA	TRUE	NA	NA	NA	NA	NA	NA	NA	NA	NA	chr13	30847121	SNV_replicate_1,SNV_replicate_2	2
chr13_30849333	C	A	*	transcript	FALSE	NA	FALSE	T267K T268K	Irf4	uc007pyz.1 uc007pza.1	uc007pyz.1#exon.6 uc007pza.1#exon.6	4,18765180547e-03	0.00119720816944 0.0071780954415	NA	NA	NA	chr13	30849334	SNV_replicate_1,SNV_replicate_2	2
chr13_30948749	T	A	*	intron_splicing	FALSE	NA	TRUE	NA	NA	NA	NA	NA	NA	NA	NA	NA	chr13	30948750	SNV_replicate_2	1
chr13_30967117	T	C	*	intron_splicing	FALSE	NA	TRUE	NA	NA	NA	NA	NA	NA	NA	NA	NA	chr13	30967118	SNV_replicate_2	1
chr13_31651224	G	C	*	transcript	FALSE	NA	FALSE	G147A	Foxq1	uc007pzj.2	uc007pzj.2#exon.0	9,32248291340e-03	0.0093224829134	NA	NA	NA	chr13	31651225	SNV_replicate_1,SNV_replicate_2	2
chr13_31670564	T	A	*	transcript	FALSE	NA	TRUE	NA	AK142058	uc007pzn.1	uc007pzn.1#exon.3	1,69894967310e-02	0.016989496731	NA	NA	NA	chr13	31670565	SNV_replicate_1,SNV_replicate_2	2
chr13_32808533	G	T	*	transcript	FALSE	NA	FALSE	T294K	Mylk4	uc011yya.1	uc011yya.1#exon.7	1,38611208363e-01	0.138611208363	NA	NA	NA	chr13	32808534	SNV_replicate_1,SNV_replicate_2	2
chr13_32939072	C	A	*	intron_splicing	FALSE	NA	TRUE	NA	NA	NA	NA	NA	NA	NA	NA	NA	chr13	32939073	SNV_replicate_1,SNV_replicate_2	2
chr13_32953535	T	G	*	intron_splicing	FALSE	NA	TRUE	NA	NA	NA	NA	NA	NA	PB1D10	rs3148663	by-frequency	chr13	32953536	SNV_replicate_1,SNV_replicate_2	2
chr13_32973489	A	-T	*	transcript	TRUE	NA	TRUE	NA	Serpinb1c	uc007pzw.2	uc007pzw.2#exon.6	5,32843624149e-02	0.0532843624149	NA	NA	NA	chr13	32973490	INDEL_replicate_1,INDEL_replicate_2	2
chr13_32988849	C	T	*	transcript	FALSE	NA	FALSE	A40T	Serpinb1c	uc007pzw.2	uc007pzw.2#exon.1	5,32843624149e-02	0.0532843624149	NA	NA	NA	chr13	32988850	SNV_replicate_1	1
chr13_33030718	T	C	*	intron_splicing	FALSE	NA	TRUE	NA	NA	NA	NA	NA	NA	NA	NA	NA	chr13	33030719	SNV_replicate_1,SNV_replicate_2	2
chr13_33181459	G	T	*	intron_splicing	FALSE	NA	TRUE	NA	NA	NA	NA	NA	NA	NA	NA	NA	chr13	33181460	SNV_replicate_1,SNV_replicate_2	2
chr13_33241955	G	T	*	transcript	FALSE	NA	FALSE	A352D A324D	Serpinb9c	uc011yyd.1 uc007qac.2	uc011yyd.1#exon.6 uc007qac.2#exon.6	1,81487609819e-02	0.0362975219637 0.0	NA	NA	NA	chr13	33241956	SNV_replicate_1,SNV_replicate_2	2
chr13_33251624	G	T	*	intron_splicing	FALSE	NA	TRUE	NA	NA	NA	NA	NA	NA	NA	NA	NA	chr13	33251625	SNV_replicate_1,SNV_replicate_2	2
chr13_33288289	C	G	*	intron_splicing	FALSE	NA	TRUE	NA	NA	NA	NA	NA	NA	NA	NA	NA	chr13	33288290	SNV_replicate_1,SNV_replicate_2	2
chr13_33496010	T	G	*	intron_splicing	FALSE	NA	TRUE	NA	NA	NA	NA	NA	NA	NA	rs47136876	unknown	chr13	33496011	SNV_replicate_1,SNV_replicate_2	2
chr13_33540747	T	-G	*	intron_splicing	TRUE	NA	TRUE	NA	NA	NA	NA	NA	NA	RLTR45	NA	NA	chr13	33540748	INDEL_replicate_2	1
chr13_33860363	C	-A	*	intron_splicing	TRUE	NA	TRUE	NA	NA	NA	NA	NA	NA	NA	NA	NA	chr13	33860364	INDEL_replicate_1,INDEL_replicate_2	2
chr13_34074581	A	T	*	intron_splicing	FALSE	NA	TRUE	NA	NA	NA	NA	NA	NA	NA	NA	NA	chr13	34074582	SNV_replicate_2	1
chr13_34289852	C	T	*	intron_splicing	FALSE	NA	TRUE	NA	NA	NA	NA	NA	NA	NA	NA	NA	chr13	34289853	SNV_replicate_1,SNV_replicate_2	2
chr13_34295527	A	G	*	intron_splicing	FALSE	NA	TRUE	NA	NA	NA	NA	NA	NA	NA	NA	NA	chr13	34295528	SNV_replicate_1	1
chr13_34987087	A	T	*	intron_splicing	FALSE	NA	TRUE	NA	NA	NA	NA	NA	NA	NA	NA	NA	chr13	34987088	SNV_replicate_1,SNV_replicate_2	2
chr13_34993342	G	T	*	transcript	FALSE	NA	FALSE	D968Y	Prpf4b	uc007qbo.2 uc007qbp.2 uc007qbq.1	uc007qbo.2#exon.14 uc007qbp.2#exon.14 uc007qbq.1#exon.12	1,04139869136e+01	6.97319294144 12.7130315598 11.5557362396	NA	NA	NA	chr13	34993343	SNV_replicate_1,SNV_replicate_2	2
chr13_34993361	A	T	*	transcript	FALSE	NA	FALSE	H974L	Prpf4b	uc007qbo.2 uc007qbp.2 uc007qbq.1	uc007qbo.2#exon.14 uc007qbp.2#exon.14 uc007qbq.1#exon.12	1,04139869136e+01	6.97319294144 12.7130315598 11.5557362396	NA	NA	NA	chr13	34993362	SNV_replicate_1,SNV_replicate_2	2
chr13_35385213	C	-T	*	intron_splicing	TRUE	NA	TRUE	NA	NA	NA	NA	NA	NA	L1Md_A	NA	NA	chr13	35385214	INDEL_replicate_1	1
chr13_35907834	C	T	*	transcript	FALSE	NA	FALSE	R28W R28C R77W R77C	Cdyl	uc007qce.2 uc007qcf.2 uc007qcg.2	uc007qce.2#exon.4 uc007qcf.2#exon.1 uc007qcg.2#exon.1	1,63004247967e+00	0.225334284858 3.35852963797 1.30626351617	NA	NA	NA	chr13	35907835	SNV_replicate_1,SNV_replicate_2	2
chr13_35907836	G	T	*	transcript	FALSE	NA	TRUE	NA	Cdyl	uc007qce.2 uc007qcf.2 uc007qcg.2	uc007qce.2#exon.4 uc007qcf.2#exon.1 uc007qcg.2#exon.1	1,63004247967e+00	0.225334284858 3.35852963797 1.30626351617	NA	NA	NA	chr13	35907837	SNV_replicate_1,SNV_replicate_2	2
chr13_35964198	G	T	*	intron_splicing	FALSE	NA	TRUE	NA	NA	NA	NA	NA	NA	NA	NA	NA	chr13	35964199	SNV_replicate_1,SNV_replicate_2	2
chr13_36960760	T	A	*	transcript	FALSE	NA	FALSE	Q691L	F13a1	uc007qcn.2 uc007qco.2	uc007qcn.2#exon.14 uc007qco.2#exon.14	3,64559156382e-03	2.13115450344e-10 0.00729118291452	NA	NA	NA	chr13	36960761	SNV_replicate_1,SNV_replicate_2	2
chr13_37008662	G	T	*	intron_splicing	FALSE	NA	TRUE	NA	NA	NA	NA	NA	NA	NA	NA	NA	chr13	37008663	SNV_replicate_1,SNV_replicate_2	2
chr13_37139478	C	T	*	intron_splicing	FALSE	NA	TRUE	NA	NA	NA	NA	NA	NA	NA	NA	NA	chr13	37139479	SNV_replicate_1,SNV_replicate_2	2
chr13_37437523	G	T	*	intron_splicing	FALSE	NA	TRUE	NA	NA	NA	NA	NA	NA	NA	NA	NA	chr13	37437524	SNV_replicate_1,SNV_replicate_2	2
chr13_37468955	C	A	*	intron_splicing	FALSE	NA	TRUE	NA	NA	NA	NA	NA	NA	NA	NA	NA	chr13	37468956	SNV_replicate_1,SNV_replicate_2	2
chr13_38024006	A	T	*	transcript	FALSE	NA	FALSE	R1158W R1076W	Rreb1	uc007qcw.2 uc007qcx.2 uc007qcz.1 uc007qda.2 uc007qdb.2	uc007qcw.2#exon.9 uc007qcx.2#exon.9 uc007qcz.1#exon.9 uc007qda.2#exon.9 uc007qdb.2#exon.8	7,80919287170e-01	0.234821217833 0.125922299703 0.0335751146229 0.158826725783 3.35145107791	NA	NA	NA	chr13	38024007	SNV_replicate_1,SNV_replicate_2	2
chr13_38140552	G	T	*	intron_splicing	FALSE	NA	TRUE	NA	NA	NA	NA	NA	NA	NA	NA	NA	chr13	38140553	SNV_replicate_1,SNV_replicate_2	2
chr13_38243360	C	G	*	transcript	FALSE	NA	TRUE	NA	Dsp	uc007qdk.2	uc007qdk.2#exon.0	9,15270156332e-03	0.00915270156332	NA	NA	NA	chr13	38243361	SNV_replicate_1,SNV_replicate_2	2
chr13_38256686	G	C	*	transcript	FALSE	NA	TRUE	NA	Dsp	uc007qdk.2	uc007qdk.2#exon.1	9,15270156332e-03	0.00915270156332	NA	NA	NA	chr13	38256687	SNV_replicate_1,SNV_replicate_2	2
chr13_38266993	A	T	*	transcript	FALSE	NA	FALSE	T291S	Dsp	uc007qdk.2	uc007qdk.2#exon.6	9,15270156332e-03	0.00915270156332	NA	NA	NA	chr13	38266994	SNV_replicate_1,SNV_replicate_2	2
chr13_38281556	C	A	*	intron_splicing	FALSE	NA	TRUE	NA	NA	NA	NA	NA	NA	NA	NA	NA	chr13	38281557	SNV_replicate_1,SNV_replicate_2	2
chr13_40099482	G	T	*	intron_splicing	FALSE	NA	TRUE	NA	NA	NA	NA	NA	NA	NA	NA	NA	chr13	40099483	SNV_replicate_1,SNV_replicate_2	2
chr13_40802410	C	A	*	intron_splicing	FALSE	NA	TRUE	NA	NA	NA	NA	NA	NA	NA	NA	NA	chr13	40802411	SNV_replicate_1,SNV_replicate_2	2
chr13_41117314	T	-G	*	intron_splicing	TRUE	NA	TRUE	NA	NA	NA	NA	NA	NA	(TGGGGG)n	NA	NA	chr13	41117315	INDEL_replicate_1	1
chr13_41127668	G	C	*	intron_splicing	FALSE	NA	TRUE	NA	NA	NA	NA	NA	NA	NA	NA	NA	chr13	41127669	SNV_replicate_1	1
chr13_41137558	G	A	*	intron_splicing	FALSE	NA	TRUE	NA	NA	NA	NA	NA	NA	NA	NA	NA	chr13	41137559	SNV_replicate_1,SNV_replicate_2	2
chr13_41237593	G	T	*	intron_splicing	FALSE	NA	TRUE	NA	NA	NA	NA	NA	NA	B3A	NA	NA	chr13	41237594	SNV_replicate_1	1
chr13_41267005	G	T	*	intron_splicing	FALSE	NA	TRUE	NA	NA	NA	NA	NA	NA	NA	NA	NA	chr13	41267006	SNV_replicate_1,SNV_replicate_2	2
chr13_41285368	C	T	*	transcript	FALSE	NA	FALSE	A151T	Elovl2	uc007qfb.2	uc007qfb.2#exon.4	2,42804764683e-02	0.0242804764683	NA	NA	NA	chr13	41285369	SNV_replicate_1,SNV_replicate_2	2
chr13_41287318	A	T	*	transcript	FALSE	NA	FALSE	W91R	Elovl2	uc007qfb.2	uc007qfb.2#exon.3	2,42804764683e-02	0.0242804764683	NA	NA	NA	chr13	41287319	SNV_replicate_1,SNV_replicate_2	2
chr13_41413842	G	A	*	transcript	FALSE	NA	TRUE	NA	Nedd9	uc007qfd.2 uc007qfe.2	uc007qfd.2#exon.2 uc007qfe.2#exon.3	8,07724125554e-01	1.57857078607 0.0368774650423	NA	NA	NA	chr13	41413843	SNV_replicate_1,SNV_replicate_2	2
chr13_41860079	C	T	*	transcript	FALSE	NA	TRUE	NA	9530008L14Rik	uc007qfh.1 uc007qfi.1	uc007qfh.1#exon.6 uc007qfi.1#exon.6	8,34740412468e-03	0.0166948082494 0.0	NA	rs50419962	unknown	chr13	41860080	SNV_replicate_1,SNV_replicate_2	2
chr13_42804999	A	C	*	transcript	FALSE	NA	FALSE	S4R	Phactr1	uc007qfp.1 uc007qfq.1	uc007qfp.1#exon.0 uc007qfq.1#exon.0	7,72327103766e-01	1.54131881789 0.00333538964796	CT-rich	NA	NA	chr13	42805000	SNV_replicate_1	1
chr13_42964624	C	G	*	intron_splicing	FALSE	NA	TRUE	NA	NA	NA	NA	NA	NA	NA	NA	NA	chr13	42964625	SNV_replicate_1,SNV_replicate_2	2
chr13_43126084	C	A	*	intron_splicing	FALSE	NA	TRUE	NA	NA	NA	NA	NA	NA	RMER17C	NA	NA	chr13	43126085	SNV_replicate_1	1
chr13_43155024	C	+A	*	transcript	TRUE	TRUE	FALSE	NA	Phactr1	uc007qfn.1 uc007qfp.1 uc007qfr.1	uc007qfn.1#exon.6 uc007qfp.1#exon.4 uc007qfr.1#exon.4	5,17059829719e-01	0.0 1.54131881789 0.00986067127139	NA	NA	NA	chr13	43155025	INDEL_replicate_1,INDEL_replicate_2	2
chr13_43173487	C	A	*	intron_splicing	FALSE	NA	TRUE	NA	NA	NA	NA	NA	NA	NA	NA	NA	chr13	43173488	SNV_replicate_1,SNV_replicate_2	2
chr13_43223474	T	A	*	intron_splicing	FALSE	NA	TRUE	NA	NA	NA	NA	NA	NA	NA	NA	NA	chr13	43223475	SNV_replicate_1,SNV_replicate_2	2
chr13_43467444	C	T	*	intron_splicing	FALSE	NA	TRUE	NA	NA	NA	NA	NA	NA	NA	NA	NA	chr13	43467445	SNV_replicate_1,SNV_replicate_2	2
chr13_43481225	C	A	*	intron_splicing	FALSE	NA	TRUE	NA	NA	NA	NA	NA	NA	B1_Mus2	NA	NA	chr13	43481226	SNV_replicate_1	1
chr13_43897116	C	T	*	transcript	FALSE	NA	TRUE	NA	Cd83	uc007qgk.2 uc007qgl.2 uc007qgj.1	uc007qgk.2#exon.4 uc007qgl.2#exon.4 uc007qgj.1#exon.3	0,00000000000e+00	0.0	NA	NA	NA	chr13	43897117	SNV_replicate_1,SNV_replicate_2	2
chr13_43946175	G	A	*	intron_splicing	FALSE	NA	TRUE	NA	NA	NA	NA	NA	NA	GA-rich	NA	NA	chr13	43946176	SNV_replicate_1	1
chr13_45485582	G	T	*	intron_splicing	FALSE	NA	TRUE	NA	NA	NA	NA	NA	NA	NA	NA	NA	chr13	45485583	SNV_replicate_1	1
chr13_45602779	C	A	*	intron_splicing	FALSE	NA	TRUE	NA	NA	NA	NA	NA	NA	NA	NA	NA	chr13	45602780	SNV_replicate_2	1
chr13_46273154	T	G	*	intron_splicing	FALSE	NA	TRUE	NA	NA	NA	NA	NA	NA	ORR1E	NA	NA	chr13	46273155	SNV_replicate_1,SNV_replicate_2	2
chr13_46517007	G	-T	*	intron_splicing	TRUE	NA	TRUE	NA	NA	NA	NA	NA	NA	NA	NA	NA	chr13	46517008	INDEL_replicate_1,INDEL_replicate_2	2
chr13_46705042	A	C	*	transcript	FALSE	NA	FALSE	S127R	Cap2	uc007qhh.2 uc007qhf.2	uc007qhh.2#exon.0 uc007qhf.2#exon.4	5,49011292865e-03	0.0109802258573 0.0	NA	NA	NA	chr13	46705043	SNV_replicate_1,SNV_replicate_2	2
chr13_46705470	C	A	*	transcript	FALSE	NA	FALSE	D33E D161E	Cap2	uc007qhf.2 uc007qhh.2	uc007qhf.2#exon.5 uc007qhh.2#exon.1	5,49011292865e-03	0.0 0.0109802258573	NA	NA	NA	chr13	46705471	SNV_replicate_1,SNV_replicate_2	2
chr13_46784269	T	A	*	intron_splicing	FALSE	NA	TRUE	NA	NA	NA	NA	NA	NA	AT_rich	NA	NA	chr13	46784270	SNV_replicate_1	1
chr13_46845838	G	C	*	transcript	FALSE	NA	TRUE	NA	Kif13a	uc007qhk.1 uc007qhl.1 uc007qhm.1 uc007qhn.1	uc007qhk.1#exon.1 uc007qhl.1#exon.9 uc007qhm.1#exon.15 uc007qhn.1#exon.37	2,28242480747e+00	0.105251488955 1.92665156048 0.885019802975 6.21277637748	NA	NA	NA	chr13	46845839	SNV_replicate_1,SNV_replicate_2	2
chr13_46858536	C	T	*	intron_splicing	FALSE	NA	TRUE	NA	NA	NA	NA	NA	NA	B3	NA	NA	chr13	46858537	SNV_replicate_1,SNV_replicate_2	2
chr13_46921884	C	T	*	intron_splicing	FALSE	NA	TRUE	NA	NA	NA	NA	NA	NA	NA	NA	NA	chr13	46921885	SNV_replicate_1,SNV_replicate_2	2
chr13_47201228	C	A	*	intron_splicing	FALSE	NA	TRUE	NA	NA	NA	NA	NA	NA	NA	NA	NA	chr13	47201229	SNV_replicate_1,SNV_replicate_2	2
chr13_48055999	G	A	*	intron_splicing	FALSE	NA	TRUE	NA	NA	NA	NA	NA	NA	NA	NA	NA	chr13	48056000	SNV_replicate_1,SNV_replicate_2	2
chr13_48407920	G	A	*	intron_splicing	FALSE	NA	TRUE	NA	NA	NA	NA	NA	NA	NA	NA	NA	chr13	48407921	SNV_replicate_1,SNV_replicate_2	2
chr13_48903075	T	A	*	transcript	FALSE	NA	FALSE	T719S T836S	Phf2	uc007qim.1 uc007qin.2	uc007qim.1#exon.15 uc007qin.2#exon.17	8,68751226282e+00	5.0410203846 12.3340041411	NA	NA	NA	chr13	48903076	SNV_replicate_1,SNV_replicate_2	2
chr13_48915244	C	G	*	intron_splicing	FALSE	NA	TRUE	NA	NA	NA	NA	NA	NA	NA	NA	NA	chr13	48915245	SNV_replicate_1,SNV_replicate_2	2
chr13_48980552	A	T	*	intron_splicing	FALSE	NA	TRUE	NA	NA	NA	NA	NA	NA	NA	NA	NA	chr13	48980553	SNV_replicate_1,SNV_replicate_2	2
chr13_49017706	C	G	*	intron_splicing	FALSE	NA	TRUE	NA	NA	NA	NA	NA	NA	NA	NA	NA	chr13	49017707	SNV_replicate_1,SNV_replicate_2	2
chr13_49062608	T	A	*	intron_splicing	FALSE	NA	TRUE	NA	NA	NA	NA	NA	NA	NA	NA	NA	chr13	49062609	SNV_replicate_1,SNV_replicate_2	2
chr13_49062610	A	C	*	intron_splicing	FALSE	NA	TRUE	NA	NA	NA	NA	NA	NA	NA	NA	NA	chr13	49062611	SNV_replicate_1,SNV_replicate_2	2
chr13_49133429	G	A	*	transcript	FALSE	NA	FALSE	R1273W	Wnk2	uc007qiu.1 uc007qiv.1	uc007qiu.1#exon.9 uc007qiv.1#exon.18	0,00000000000e+00	0.0	NA	NA	NA	chr13	49133430	SNV_replicate_1,SNV_replicate_2	2
chr13_49197511	C	T	*	intron_splicing	FALSE	NA	TRUE	NA	NA	NA	NA	NA	NA	NA	NA	NA	chr13	49197512	SNV_replicate_2	1
chr13_49303608	C	A	*	intron_splicing	FALSE	NA	TRUE	NA	NA	NA	NA	NA	NA	NA	NA	NA	chr13	49303609	SNV_replicate_1,SNV_replicate_2	2
chr13_49334073	A	G	*	transcript	FALSE	NA	FALSE	V170A	Susd3	uc007qjb.1	uc007qjb.1#exon.2	1,12511371216e-02	0.0112511371216	NA	NA	NA	chr13	49334074	SNV_replicate_1,SNV_replicate_2	2
chr13_49363777	C	A	*	intron_splicing	FALSE	NA	TRUE	NA	NA	NA	NA	NA	NA	NA	NA	NA	chr13	49363778	SNV_replicate_1,SNV_replicate_2	2
chr13_49369013	C	A	*	transcript	FALSE	NA	TRUE	NA	Fgd3	uc007qje.1	uc007qje.1#exon.14	5,84566043495e-03	0.00584566043495	NA	NA	NA	chr13	49369014	SNV_replicate_1,SNV_replicate_2	2
chr13_49374120	C	G	*	intron_splicing	FALSE	NA	TRUE	NA	NA	NA	NA	NA	NA	NA	NA	NA	chr13	49374121	SNV_replicate_1,SNV_replicate_2	2
chr13_49377194	C	A	*	transcript	FALSE	NA	FALSE	D319Y	Fgd3	uc007qjc.1 uc007qjd.1 uc007qje.1	uc007qjc.1#exon.6 uc007qjd.1#exon.6 uc007qje.1#exon.7	5,36314144992e-03	0.0 0.0102437639148 0.00584566043495	NA	NA	NA	chr13	49377195	SNV_replicate_1,SNV_replicate_2	2
chr13_49391966	C	A	*	transcript	FALSE	NA	TRUE	NA	Fgd3	uc007qjc.1 uc007qjd.1 uc007qje.1	uc007qjc.1#exon.2 uc007qjd.1#exon.2 uc007qje.1#exon.3	5,36314144992e-03	0.0 0.0102437639148 0.00584566043495	NA	NA	NA	chr13	49391967	SNV_replicate_1,SNV_replicate_2	2
chr13_49685592	A	G	*	transcript	FALSE	NA	FALSE	D250G	Omd	uc007qjp.1 uc007qjq.1	uc007qjp.1#exon.2 uc007qjq.1#exon.1	7,45842483231e-01	1.47484528687 0.0168396795928	NA	NA	NA	chr13	49685593	SNV_replicate_1,SNV_replicate_2	2
chr13_49762501	T	G	*	intron_splicing	FALSE	NA	TRUE	NA	NA	NA	NA	NA	NA	NA	NA	NA	chr13	49762502	SNV_replicate_1	1
chr13_49799997	G	T	*	intron_splicing	FALSE	NA	TRUE	NA	NA	NA	NA	NA	NA	NA	NA	NA	chr13	49799998	SNV_replicate_1,SNV_replicate_2	2
chr13_49815098	G	C	*	intron_splicing	FALSE	NA	TRUE	NA	NA	NA	NA	NA	NA	PB1D9	NA	NA	chr13	49815099	SNV_replicate_1,SNV_replicate_2	2
chr13_49825237	G	T	*	intron_splicing	FALSE	NA	TRUE	NA	NA	NA	NA	NA	NA	NA	NA	NA	chr13	49825238	SNV_replicate_1,SNV_replicate_2	2
chr13_49828993	A	G	*	intron_splicing	FALSE	NA	TRUE	NA	NA	NA	NA	NA	NA	NA	NA	NA	chr13	49828994	SNV_replicate_1,SNV_replicate_2	2
chr13_50065309	G	T	*	intron_splicing	FALSE	NA	TRUE	NA	NA	NA	NA	NA	NA	NA	NA	NA	chr13	50065310	SNV_replicate_1,SNV_replicate_2	2
chr13_50143361	G	T	*	intron_splicing	FALSE	NA	TRUE	NA	NA	NA	NA	NA	NA	NA	NA	NA	chr13	50143362	SNV_replicate_1,SNV_replicate_2	2
chr13_50195992	C	G	*	intron_splicing	FALSE	NA	TRUE	NA	NA	NA	NA	NA	NA	NA	rs49080598	unknown	chr13	50195993	SNV_replicate_1,SNV_replicate_2	2
chr13_50293955	C	A	*	intron_splicing	FALSE	NA	TRUE	NA	NA	NA	NA	NA	NA	NA	NA	NA	chr13	50293956	SNV_replicate_1,SNV_replicate_2	2
chr13_50493499	A	G	*	intron_splicing	FALSE	NA	TRUE	NA	NA	NA	NA	NA	NA	NA	NA	NA	chr13	50493500	SNV_replicate_1,SNV_replicate_2	2
chr13_50518477	C	G	*	intron_splicing	FALSE	NA	TRUE	NA	NA	NA	NA	NA	NA	MIR	NA	NA	chr13	50518478	SNV_replicate_1,SNV_replicate_2	2
chr13_50519250	G	C	*	intron_splicing	FALSE	NA	TRUE	NA	NA	NA	NA	NA	NA	NA	NA	NA	chr13	50519251	SNV_replicate_1,SNV_replicate_2	2
chr13_50566551	G	T	*	intron_splicing	FALSE	NA	TRUE	NA	NA	NA	NA	NA	NA	NA	NA	NA	chr13	50566552	SNV_replicate_1,SNV_replicate_2	2
chr13_50709623	C	A	*	intron_splicing	FALSE	NA	TRUE	NA	NA	NA	NA	NA	NA	NA	NA	NA	chr13	50709624	SNV_replicate_1,SNV_replicate_2	2
chr13_50743575	C	A	*	intron_splicing	FALSE	NA	TRUE	NA	NA	NA	NA	NA	NA	NA	NA	NA	chr13	50743576	SNV_replicate_1,SNV_replicate_2	2
chr13_51246061	G	A	*	transcript	FALSE	NA	TRUE	NA	Spin1	uc007qly.1 uc007qlz.1 uc007qma.1 uc007qmb.1	uc007qly.1#exon.5 uc007qlz.1#exon.5 uc007qma.1#exon.3 uc007qmb.1#exon.3	2,85370278682e+00	5.16651958291 5.5839028191 0.045487025966 0.618901719319	NA	NA	NA	chr13	51246062	SNV_replicate_1,SNV_replicate_2	2
chr13_51556503	C	G	*	intron_splicing	FALSE	NA	TRUE	NA	NA	NA	NA	NA	NA	NA	NA	NA	chr13	51556504	SNV_replicate_2	1
chr13_51561946	G	-A	*	intron_splicing	TRUE	NA	TRUE	NA	NA	NA	NA	NA	NA	NA	NA	NA	chr13	51561947	INDEL_replicate_1,INDEL_replicate_2	2
chr13_51747205	G	T	*	intron_splicing	FALSE	NA	TRUE	NA	NA	NA	NA	NA	NA	NA	NA	NA	chr13	51747206	SNV_replicate_1,SNV_replicate_2	2
chr13_51771998	G	A	*	intron_splicing	FALSE	NA	TRUE	NA	NA	NA	NA	NA	NA	NA	NA	NA	chr13	51771999	SNV_replicate_1,SNV_replicate_2	2
chr13_51781477	G	T	*	intron_splicing	FALSE	NA	TRUE	NA	NA	NA	NA	NA	NA	NA	NA	NA	chr13	51781478	SNV_replicate_1,SNV_replicate_2	2
chr13_51781495	G	T	*	intron_splicing	FALSE	NA	TRUE	NA	NA	NA	NA	NA	NA	NA	NA	NA	chr13	51781496	SNV_replicate_1,SNV_replicate_2	2
chr13_51798443	C	T	*	transcript	FALSE	NA	FALSE	C705Y C707Y	Sema4d	uc007qmn.1 uc007qmo.1 uc007qmp.1	uc007qmn.1#exon.14 uc007qmo.1#exon.15 uc007qmp.1#exon.16	2,83515742600e-01	8.6745411753e-05 0.633209922396 0.217250559992	NA	NA	NA	chr13	51798444	SNV_replicate_1,SNV_replicate_2	2
chr13_52602952	C	T	*	transcript	FALSE	NA	TRUE	NA	Diras2	uc007qmv.1	uc007qmv.1#exon.1	2,98536299099e-02	0.0298536299099	NA	NA	NA	chr13	52602953	SNV_replicate_1,SNV_replicate_2	2
chr13_52603046	C	A	*	transcript	FALSE	NA	FALSE	V198F	Diras2	uc007qmv.1	uc007qmv.1#exon.1	2,98536299099e-02	0.0298536299099	NA	NA	NA	chr13	52603047	SNV_replicate_1,SNV_replicate_2	2
chr13_52626100	C	A	*	transcript	FALSE	NA	TRUE	NA	Diras2	uc007qmv.1	uc007qmv.1#exon.0	2,98536299099e-02	0.0298536299099	NA	NA	NA	chr13	52626101	SNV_replicate_1	1
chr13_53226948	C	A	*	intron_splicing	FALSE	NA	TRUE	NA	NA	NA	NA	NA	NA	NA	NA	NA	chr13	53226949	SNV_replicate_2	1
chr13_53242198	G	T	*	intron_splicing	FALSE	NA	TRUE	NA	NA	NA	NA	NA	NA	NA	NA	NA	chr13	53242199	SNV_replicate_1,SNV_replicate_2	2
chr13_53620866	G	C	*	intron_splicing	FALSE	NA	TRUE	NA	NA	NA	NA	NA	NA	NA	NA	NA	chr13	53620867	SNV_replicate_1,SNV_replicate_2	2
chr13_54200910	G	T	*	intron_splicing	FALSE	NA	TRUE	NA	NA	NA	NA	NA	NA	NA	NA	NA	chr13	54200911	SNV_replicate_1,SNV_replicate_2	2
chr13_54201196	T	G	*	intron_splicing	FALSE	NA	TRUE	NA	NA	NA	NA	NA	NA	NA	NA	NA	chr13	54201197	SNV_replicate_2	1
chr13_54642690	G	T	*	intron_splicing	FALSE	NA	TRUE	NA	NA	NA	NA	NA	NA	NA	NA	NA	chr13	54642691	SNV_replicate_1,SNV_replicate_2	2
chr13_54682090	G	A	*	transcript	FALSE	NA	FALSE	G190R	Arl10	uc007qoj.2	uc007qoj.2#exon.3	3,01094563211e+01	301094563211	NA	NA	NA	chr13	54682091	SNV_replicate_1,SNV_replicate_2	2
chr13_54682355	A	G	*	transcript	FALSE	NA	TRUE	NA	Arl10	uc007qoj.2	uc007qoj.2#exon.3	3,01094563211e+01	301094563211	NA	NA	NA	chr13	54682356	SNV_replicate_1,SNV_replicate_2	2
chr13_54818789	C	A	*	intron_splicing	FALSE	NA	TRUE	NA	NA	NA	NA	NA	NA	NA	NA	NA	chr13	54818790	SNV_replicate_1	1
chr13_54835434	G	-C	*	intron_splicing	TRUE	NA	TRUE	NA	NA	NA	NA	NA	NA	NA	NA	NA	chr13	54835435	INDEL_replicate_1	1
chr13_54835486	C	G	*	intron_splicing	FALSE	NA	TRUE	NA	NA	NA	NA	NA	NA	NA	NA	NA	chr13	54835487	SNV_replicate_1,SNV_replicate_2	2
chr13_54839546	C	G	*	transcript	FALSE	NA	TRUE	NA	Gprin1	uc007qpa.1 uc007qpb.1	uc007qpa.1#exon.2 uc007qpb.1#exon.1	5,19586969703e-01	0.920248100525 0.11892583888	GC_rich	NA	NA	chr13	54839547	SNV_replicate_1	1
chr13_54840673	G	T	*	transcript	FALSE	NA	FALSE	R383S	Gprin1	uc007qpa.1 uc007qpb.1	uc007qpa.1#exon.2 uc007qpb.1#exon.1	5,19586969703e-01	0.920248100525 0.11892583888	NA	NA	NA	chr13	54840674	SNV_replicate_1,SNV_replicate_2	2
chr13_54841757	C	A	*	transcript	FALSE	NA	FALSE	Q21H	Gprin1	uc007qpa.1 uc007qpb.1	uc007qpa.1#exon.2 uc007qpb.1#exon.1	5,19586969703e-01	0.920248100525 0.11892583888	NA	NA	NA	chr13	54841758	SNV_replicate_1,SNV_replicate_2	2
chr13_54888467	G	A	*	intron_splicing	FALSE	NA	TRUE	NA	NA	NA	NA	NA	NA	NA	NA	NA	chr13	54888468	SNV_replicate_1,SNV_replicate_2	2
chr13_54896821	G	T	*	intron_splicing	FALSE	NA	TRUE	NA	NA	NA	NA	NA	NA	NA	NA	NA	chr13	54896822	SNV_replicate_1,SNV_replicate_2	2
chr13_54897879	T	-G	*	transcript	TRUE	NA	TRUE	NA	Tspan17	uc007qpl.2	uc007qpl.2#exon.7	1,28973849690e+01	12897384969	NA	NA	NA	chr13	54897880	INDEL_replicate_1,INDEL_replicate_2	2
chr13_55177752	C	A	*	transcript	FALSE	NA	FALSE	A125S	Uimc1	uc007qpx.1 uc007qpv.1 uc011yzp.1	uc007qpx.1#exon.3 uc007qpv.1#exon.4 uc011yzp.1#exon.4	4,11108404520e+00	0.838117479213 11.2412816745 0.25385298194	NA	NA	NA	chr13	55177753	SNV_replicate_1,SNV_replicate_2	2
chr13_55201645	C	A	*	transcript	FALSE	NA	TRUE	NA	Uimc1	uc007qpv.1 uc011yzp.1 uc007qpw.1 uc007qpx.1	uc007qpv.1#exon.0 uc011yzp.1#exon.0 uc007qpw.1#exon.0 uc007qpx.1#exon.0	3,11021470800e+00	11.2412816745 0.25385298194 0.107606696409 0.838117479213	(CGGGG)n	NA	NA	chr13	55201646	SNV_replicate_1	1
chr13_55346885	A	T	*	transcript	FALSE	NA	FALSE	Q313L Q416L	Nsd1	uc007qqd.1 uc007qqj.1	uc007qqd.1#exon.4 uc007qqj.1#exon.1	1,45994847084e+00	2.16530721802 0.754589723655	NA	NA	NA	chr13	55346886	SNV_replicate_1,SNV_replicate_2	2
chr13_55423213	C	A	*	transcript	FALSE	NA	TRUE	NA	Rab24	uc007qqk.1	uc007qqk.1#exon.0	2,88453836848e+01	288453836848	NA	NA	NA	chr13	55423214	SNV_replicate_1,SNV_replicate_2	2
chr13_55485002	A	T	*	intron_splicing	FALSE	NA	TRUE	NA	NA	NA	NA	NA	NA	NA	NA	NA	chr13	55485003	SNV_replicate_1,SNV_replicate_2	2
chr13_55502548	G	T	*	transcript	FALSE	NA	TRUE	NA	Slc34a1	uc007qqs.1	uc007qqs.1#exon.4	2,42520136174e-01	0.242520136174	NA	NA	NA	chr13	55502549	SNV_replicate_1,SNV_replicate_2	2
chr13_55504520	A	-C	*	intron_splicing	TRUE	NA	TRUE	NA	NA	NA	NA	NA	NA	NA	NA	NA	chr13	55504521	INDEL_replicate_1,INDEL_replicate_2	2
chr13_55516225	C	G	*	transcript	FALSE	NA	FALSE	G101A	Pfn3	uc007qqu.1	uc007qqu.1#exon.0	1,57320057285e-02	0.0157320057285	NA	NA	NA	chr13	55516226	SNV_replicate_2	1
chr13_55516716	T	A	*	intron_splicing	FALSE	NA	TRUE	NA	NA	NA	NA	NA	NA	NA	NA	NA	chr13	55516717	SNV_replicate_1,SNV_replicate_2	2
chr13_55522075	T	G	*	transcript	FALSE	NA	FALSE	N377T	F12	uc007qqv.2	uc007qqv.2#exon.9	1,10886439888e-02	0.0110886439888	NA	NA	NA	chr13	55522076	SNV_replicate_1,SNV_replicate_2	2
chr13_55603279	C	A	*	intron_splicing	FALSE	NA	TRUE	NA	NA	NA	NA	NA	NA	NA	NA	NA	chr13	55603280	SNV_replicate_1,SNV_replicate_2	2
chr13_55655334	C	A	*	intron_splicing	FALSE	NA	TRUE	NA	NA	NA	NA	NA	NA	NA	NA	NA	chr13	55655335	SNV_replicate_1,SNV_replicate_2	2
chr13_55655377	C	A	*	intron_splicing	FALSE	NA	TRUE	NA	NA	NA	NA	NA	NA	NA	NA	NA	chr13	55655378	SNV_replicate_1,SNV_replicate_2	2
[truncated: 17,646 more rows]
