# Supplementary material for: MC38 colorectal tumor cell lines from two different sources display substantial differences in transcriptome, mutanome and neoantigen expression
Source: Front Immunol. 2023 Mar 8;14:1102282. doi: 10.3389/fimmu.2023.1102282 (PMC10030996; doi:10.3389/fimmu.2023.1102282)
Supplement: Supplementary file 3 [file Table_2.xlsx]

## Sheet: absCN_final
Supplementary Table S2: Absolute copy numbers (CN) determined in MC38-L and MC38-K cells.
geneSymbol	CN_MC38-L	CN_MC38-K
0610007C21Rik	4	1
0610007L01Rik	6	1
0610007P08Rik	5	2
0610007P14Rik	5	2
0610007P22Rik	5	2
0610008F07Rik	7	0
0610009B22Rik	6	1
0610009D07Rik	4	1
0610009O20Rik	5	2
0610010B08Rik	10	22
0610010F05Rik	6	1
0610010K06Rik	5	2
0610010K14Rik	6	0
0610010O12Rik	6	1
0610011F06Rik	5	2
0610011L14Rik	8	0
0610012G03Rik	6	1
0610012H03Rik	6	1
0610030E20Rik	6	1
0610031J06Rik	6	1
0610037D15Rik	6	0
0610037L13Rik	6	1
0610037P05Rik	6	1
0610038B21Rik	7	1
0610038F07Rik	7	1
0610039K10Rik	7	0
0610040B10Rik	6	1
0610040J01Rik	4	1
0910001L09Rik	6	1
100039707	5	2
100042579	5	2
100043387	10	22
1100001G20Rik	6	0
1110001A07Rik	7	0
1110001A16Rik	4	1
1110001J03Rik	5	2
1110002B05Rik	6	1
1110002L01Rik	4	0
1110002N22Rik	6	0
1110003E01Rik	4	1
1110004E09Rik	5	2
1110004F10Rik	4	1
1110005A03Rik	7	1
1110005A23Rik	5	2
1110006O24Rik	6	1
1110007A13Rik	4	1
1110007C09Rik	5	2
1110008F13Rik	8	0
1110008J03Rik	6	1
1110008L16Rik	5	2
1110008P14Rik	5	2
1110012D08Rik	5	2
1110012J17Rik	4	1
1110012L19Rik	3	1
1110013L07Rik	6	1
1110014N23Rik	7	1
1110017D15Rik	8	1
1110017F19Rik	7	1
1110018G07Rik	5	2
1110018H23Rik	5	2
1110018J18Rik	5	2
1110020A21Rik	4	1
1110020G09Rik	10	1
1110021J02Rik	4	1
1110021L09Rik	5	2
1110028C15Rik	4	1
1110031I02Rik	7	1
1110032A03Rik	4	1
1110032A04Rik	5	2
1110032F04Rik	5	2
1110034A24Rik	5	2
1110034B05Rik	4	1
1110034G24Rik	7	1
1110037F02Rik	5	2
1110038B12Rik	5	2
1110038D17Rik	7	1
1110038F14Rik	6	1
1110049B09Rik	4	1
1110049F12Rik	5	2
1110051M20Rik	6	1
1110054O05Rik	6	1
1110057K04Rik	4	1
1110058L19Rik	5	2
1110059E24Rik	6	1
1110059G10Rik	6	1
1110059M19Rik	1	1
1110065P20Rik	6	1
1110067D22Rik	6	1
1190002H23Rik	4	1
1190002N15Rik	4	1
1190003J15Rik	5	2
1190003K10Rik	5	2
1190005F20Rik	6	1
1190005I06Rik	7	1
1190007F08Rik	4	1
1190007I07Rik	7	1
1200002N14Rik	8	1
1200009I06Rik	5	2
1200011I18Rik	4	1
1200011M11Rik	7	0
1200014J11Rik	6	0
1200016B10Rik	6	1
1300001I01Rik	6	0
1300002K09Rik	8	1
1300010F03Rik	4	1
1300014I06Rik	5	2
1300017J02Rik	4	1
1300018I17Rik	7	1
1300018J18Rik	6	1
14-3-3 gamma	6	1
1500001A10Rik	6	1
1500001M20Rik	5	2
1500002O20Rik	5	2
1500003O03Rik	8	1
1500004A13Rik	6	1
1500009C09Rik	6	0
1500009C09Rik	6	8
1500009L16Rik	6	1
1500010J02Rik	6	6
1500010J02Rik	6	1
1500011B03Rik	6	1
1500011H22Rik	6	1
1500011K16Rik	7	1
1500012F01Rik	8	0
1500015A07Rik	5	2
1500015O10Rik	4	1
1500017E21Rik	7	1
1500031L02Rik	6	1
1500032L24Rik	6	0
1520402A15Rik	6	0
1600002H07Rik	5	2
1600002K03Rik	7	1
1600012F09Rik	5	2
1600012H06Rik	4	1
1600012P17Rik	6	1
1600014C10Rik	5	2
1600014C23Rik	5	2
1600014K23Rik	2	1
1600015I10Rik	5	2
1600016N20Rik	5	2
1600021P15Rik	5	2
1600027N09Rik	6	1
1600029D21Rik	4	1
1600029I14Rik	4	1
1600029O15Rik	4	1
1700001C02Rik	4	1
1700001C19Rik	5	2
1700001F09Rik	6	12
1700001G17Rik	4	1
1700001J03Rik	7	13
1700001J11Rik	4	1
1700001K19Rik	5	2
1700001K23Rik	5	2
1700001L05Rik	6	1
1700001L19Rik	5	2
1700001O22Rik	5	2
1700001P01Rik	8	0
1700003E16Rik	6	1
1700003F12Rik	8	0
1700003G18Rik	4	1
1700003H04Rik	7	1
1700003M02Rik	7	1
1700006A11Rik	7	1
1700006E09Rik	7	0
1700007B14Rik	7	1
1700007E06Rik	6	1
1700007G11Rik	6	1
1700007I08Rik	8	0
1700007K09Rik	4	1
1700007K13Rik	4	1
1700008A04Rik	6	1
1700008F21Rik	8	1
1700008I05Rik	3	5
1700008J07Rik	5	2
1700008O03Rik	5	2
1700008P02Rik	5	2
1700008P20Rik	5	2
1700009J07Rik	7	1
1700009N14Rik	7	1
1700009P17Rik	6	1
1700010B08Rik	7	1
1700010D01Rik	3	1
1700010H22Rik	6	1
1700010I14Rik	4	1
1700010M22Rik	7	1
1700011A15Rik	7	1
1700011E24Rik	4	1
1700011F03Rik	5	2
1700011F14Rik	5	2
1700011H14Rik	4	1
1700011I03Rik	4	1
1700011L22Rik	7	1
1700011M02Rik	3	1
1700011M02Rik	3	12
1700012A03Rik	5	2
1700012A16Rik	6	1
1700012B07Rik	5	2
1700012B09Rik	5	2
1700012B15Rik	4	8
1700012B15Rik	4	0
1700012D14Rik	5	2
1700012L04Rik	1	1
1700012P22Rik	5	2
1700013B16Rik	5	2
1700013D24Rik	6	1
1700013F07Rik	6	1
1700013G24Rik	5	2
1700013H16Rik	3	1
1700014N06Rik	3	1
1700015E13Rik	6	1
1700015F17Rik	6	1
1700015G11Rik	4	1
1700016C15Rik	6	1
1700016D06Rik	6	1
1700016H13Rik	6	1
1700016K19Rik	6	0
1700016M24Rik	6	3
1700017B05Rik	4	1
1700017D01Rik	7	9
1700017N19Rik	7	1
1700018A04Rik	5	2
1700018A14Rik	5	2
1700018B08Rik	7	1
1700018B24Rik	5	2
1700018C11Rik	5	2
1700018F24Rik	7	1
1700018L02Rik	6	1
1700018L24Rik	6	1
1700019A02Rik	4	1
1700019B03Rik	6	1
1700019D03Rik	4	1
1700019E19Rik	5	2
1700019G17Rik	6	1
1700019L03Rik	5	2
1700019M22Rik	5	2
1700019N12Rik	7	1
1700019N19Rik	5	2
1700019O17Rik	5	2
1700020A23Rik	7	1
1700020C07Rik	7	0
1700020D05Rik	7	1
1700020I14Rik	8	1
1700020L24Rik	6	0
1700020N01Rik	5	2
1700020N18Rik	4	1
1700020O03Rik	5	2
1700021C14Rik	6	1
1700021F05Rik	4	1
1700021F07Rik	7	1
1700021K19Rik	6	1
1700022A21Rik	4	1
1700022I11Rik	8	1
1700022P22Rik	6	1
1700023A16Rik	8	1
1700023D19Rik	5	2
1700023E05Rik	4	1
1700023F06Rik	7	13
1700023I07Rik	1	1
1700024G13Rik	4	1
1700024P04Rik	5	2
1700024P16Rik	5	2
1700025C18Rik	7	0
1700025E21Rik	5	2
1700025F22Rik	7	9
1700025G04Rik	6	1
1700025K23Rik	4	1
1700026D08Rik	4	1
1700026D11Rik	7	1
1700026J04Rik	5	2
1700026L06Rik	5	2
1700027A23Rik	5	2
1700027D21Rik	7	1
1700028B04Rik	5	2
1700028J19Rik	5	2
1700028K03Rik	6	1
1700028M03Rik	4	1
1700028P14Rik	6	1
1700029F09Rik	4	1
1700029F12Rik	5	2
1700029G01Rik	6	1
1700029H14Rik	6	1
1700029I01Rik	5	2
1700029I15Rik	6	1
1700029J07Rik	6	1
1700029J11Rik	7	1
1700029M20Rik	5	2
1700029P11Rik	6	1
1700030C10Rik	9	1
1700030F18Rik	7	1
1700030J22Rik	7	0
1700030K09Rik	7	1
1700031F05Rik	3	12
1700031F10Rik	5	2
1700031M16Rik	7	1
1700034E13Rik	5	2
1700034F02Rik	6	1
1700034H14Rik	5	2
1700034H15Rik	6	1
1700034I23Rik	5	2
1700034J05Rik	8	1
1700034O15Rik	5	2
1700037C18Rik	6	1
1700037H04Rik	7	1
1700039E15Rik	5	2
1700040F15Rik	5	2
1700040I03Rik	6	1
1700040L02Rik	7	1
1700041B01Rik	6	1
1700041C02Rik	6	1
1700041C23Rik	4	1
1700042B14Rik	3	4
1700042G07Rik	6	0
1700044K03Rik	5	2
1700045I19Rik	3	3
1700047M11Rik	6	1
1700048O20Rik	6	1
1700049E15Rik	7	1
1700049E17Rik1	6	12
1700049G17Rik	5	2
1700049L16Rik	7	1
1700052I22Rik	5	2
1700052K11Rik	7	1
1700052N19Rik	6	1
1700054K19Rik	5	2
1700054N08Rik	7	1
1700054O13Rik	1	1
1700056E22Rik	6	1
1700057G04Rik	4	1
1700057K13Rik	6	1
1700058C13Rik	7	9
1700058G18Rik	4	1
1700060C20Rik	7	3
1700061G19Rik	5	2
1700061J05Rik	6	5
1700065D16Rik	4	1
1700065I17Rik	6	1
1700065I17Rik	4	1
1700066B19Rik	6	1
1700066M21Rik	4	1
1700066O22Rik	4	1
1700067K01Rik	7	1
1700067P10Rik	5	2
1700069L16Rik	6	1
1700071K01Rik	6	0
1700072E05Rik	4	1
1700073E17Rik	5	2
1700074P13Rik	5	2
1700080E11Rik	4	1
1700080O16Rik	3	1
1700081L11Rik	7	1
1700084C01Rik	6	1
1700084E18Rik	5	2
1700084J12Rik	11	1
1700086L19Rik	5	2
1700086O06Rik	5	2
1700088E04Rik	6	1
1700090G07Rik	4	1
1700092M07Rik	7	1
1700093K21Rik	6	1
1700094C09Rik	6	1
1700094D03Rik	7	1
1700096J18Rik	7	1
1700096K18Rik	4	1
1700101E01Rik	5	2
1700102P08Rik	4	1
1700106J16Rik	7	0
1700106N22Rik	4	1
1700108F19Rik	4	1
1700108J01Rik	4	1
1700108M19Rik	4	1
1700109F18Rik	5	2
1700109G14Rik	4	1
1700109H08Rik	6	1
1700110M21Rik	4	1
1700111N16Rik	5	2
1700112E06Rik	4	1
1700113H08Rik	8	1
1700113I22Rik	7	0
1700120K04Rik	5	2
1700121N20Rik	5	2
1700123I01Rik	7	1
1700123K08Rik	6	1
1700123L14Rik	5	2
1700123O20Rik	5	2
1700125D06Rik	6	1
1700125H20Rik	6	0
1700128F08Rik	5	2
1700129C05Rik	5	2
1810006K21Rik	7	1
1810008A18Rik	7	1
1810009A15Rik	7	1
1810009J06Rik	5	2
1810010D01Rik	5	2
1810010H24Rik	7	1
1810011H11Rik	4	1
1810011O10Rik	6	1
1810012P15Rik	6	0
1810013D10Rik	4	1
1810013L24Rik	6	1
1810014B01Rik	8	1
1810014F10Rik	5	2
1810019J16Rik	5	2
1810020D17Rik	4	1
1810022C23Rik	5	2
1810022K09Rik	5	2
1810024B03Rik	8	1
1810026J23Rik	5	2
1810027O10Rik	6	0
1810029B16Rik	6	1
1810030J14Rik	5	2
1810030N24Rik	7	1
1810030O07Rik	1	1
1810031K17Rik	8	1
1810032O08Rik	7	1
1810033B17Rik	6	1
1810035L17Rik	5	2
1810037I17Rik	7	1
1810041L15Rik	6	1
1810043G02Rik	7	1
1810043H04Rik	7	3
1810046J19Rik	8	0
1810046K07Rik	4	1
1810048J11Rik	5	2
1810049H13Rik	7	1
1810053B01Rik	7	0
1810055G02Rik	7	1
1810058I24Rik	5	2
1810062O18Rik	5	2
1810063B05Rik	6	1
1810063B07Rik	5	2
1810064F22Rik	5	2
1810065E05Rik	6	1
1810074P20Rik	5	2
2010000I03Rik	3	1
2010001E11Rik	4	1
2010001M06Rik	6	1
2010001M09Rik	6	1
2010002M12Rik	7	1
2010002N04Rik	5	2
2010003K11Rik	7	1
2010003K15Rik	5	2
2010005H15Rik	8	9
2010007H12Rik	6	1
2010011I20Rik	7	1
2010012O05Rik	7	1
2010015L04Rik	5	2
2010016I18Rik	5	2
2010106E10Rik	5	2
2010106G01Rik	8	1
2010107E04Rik	5	2
2010107G12Rik	5	2
2010107G23Rik	7	1
2010107H07Rik	4	1
2010109I03Rik	6	3
2010109K11Rik	4	1
2010110P09Rik	4	1
2010111I01Rik	5	2
2010209O12Rik	4	1
2010300C02Rik	4	1
2010305A19Rik	6	1
2010315B03Rik	5	2
2010317E24Rik	4	1
2010320M18Rik	7	1
2010321M09Rik	5	2
2200002D01Rik	5	2
2200002J24Rik	4	1
2200002K05Rik	5	2
2210009G21Rik	6	1
2210010C04Rik	5	2
2210010C17Rik	5	2
2210012G02Rik	6	1
2210013O21Rik	3	4
2210015D19Rik	6	0
2210016F16Rik	5	2
2210016L21Rik	6	1
2210018M11Rik	4	1
2210020M01Rik	7	1
2210021J22Rik	6	1
2210023G05Rik	7	3
2210403K04Rik	6	0
2210404J11Rik	4	1
2210404O07Rik	7	1
2210407C18Rik	6	1
2210408I21Rik	5	2
2210409E12Rik	7	0
2210411K11Rik	5	2
2210415F13Rik	6	1
2210417A02Rik	6	1
2210418O10Rik	10	22
2300002M23Rik	5	2
2300003K06Rik	9	0
2300005B03Rik	6	3
2300009A05Rik	4	1
2310001A20Rik	7	1
2310001K24Rik	7	0
2310002J15Rik	4	1
2310002L09Rik	5	2
2310002L13Rik	5	2
2310003C23Rik	6	1
2310003F16Rik	8	1
2310003H01Rik	7	1
2310003L22Rik	8	1
2310004I24Rik	5	2
2310004N24Rik	7	1
2310005E10Rik	5	2
2310005G13Rik	5	2
2310005N01Rik	6	1
2310007B03Rik	4	1
2310007F21Rik	4	1
2310007L24Rik	7	1
2310008H04Rik	6	3
2310008H09Rik	5	2
2310009B15Rik	7	1
2310010M20Rik	6	1
2310011J03Rik	7	1
2310014H01Rik	5	2
2310014L17Rik	4	3
2310015A10Rik	5	2
2310016C08Rik	5	2
2310016M24Rik	7	1
2310021H06Rik	8	9
2310021H06Rik	7	9
2310021P13Rik	5	2
2310022A10Rik	5	2
2310022B05Rik	7	1
2310022K01Rik	4	1
2310028H24Rik	8	1
2310028O11Rik	5	2
2310030G06Rik	4	1
2310030N02Rik	5	2
2310033E01Rik	5	2
2310033P09Rik	6	1
2310034C09Rik	5	2
2310035C23Rik	4	1
2310035K24Rik	7	1
2310036O22Rik	7	1
2310037I24Rik	7	1
2310039D24Rik	6	1
2310039H08Rik	5	2
2310042D19Rik	5	2
2310042E22Rik	6	1
2310043J07Rik	6	1
2310044G17Rik	5	2
2310044H10Rik	5	2
2310045N01Rik	7	1
2310046A06Rik	4	1
2310046K01Rik	7	1
2310046O06Rik	4	1
2310047B19Rik	5	2
2310047M10Rik	6	0
2310050B05Rik	7	1
2310050C09Rik	5	2
2310057J16Rik	6	1
2310057J18Rik	5	2
2310057M21Rik	4	1
2310057N15Rik	5	2
2310061C15Rik	5	2
2310061F22Rik	7	1
2310061I04Rik	5	2
2310061J03Rik	5	2
2310061N02Rik	5	2
2310067B10Rik	7	1
2310068J16Rik	7	1
2310079F23Rik	4	1
2310079G19Rik	5	2
2400001E08Rik	4	1
2400003C14Rik	7	0
2410001C21Rik	7	1
2410002F23Rik	5	2
2410002I01Rik	7	3
2410002O22Rik	5	2
2410003K15Rik	5	2
2410004A20Rik	4	1
2410004B18Rik	6	1
2410004P03Rik	4	1
2410006H16Rik	6	1
2410012M07Rik	4	1
2410015M20Rik	5	2
2410016O06Rik	5	2
2410017I17Rik	5	2
2410017P07Rik	4	1
2410018L13Rik	11	1
2410022L05Rik	6	1
2410022M11Rik	5	2
2410025L10Rik	6	1
2410042D21Rik	6	1
2410066E13Rik	5	2
2410075B13Rik	6	1
2410076I21Rik	4	1
2410089E03Rik	11	1
2410091C18Rik	4	1
2410127L17Rik	6	1
2410129H14Rik	4	1
2410131K14Rik	6	1
2410137F16Rik	6	1
2410137M14Rik	5	2
2500003M10Rik	6	1
2510002D24Rik	6	1
2510003E04Rik	7	1
2510006D16Rik	6	1
2510009E07Rik	6	1
2510012J08Rik	7	1
2510039O18Rik	5	2
2510049J12Rik	5	2
2610001J05Rik	5	2
2610002D18Rik	5	2
2610002I17Rik	6	1
2610002J02Rik	4	1
2610002M06Rik	5	2
2610008E11Rik	7	1
2610015P09Rik	5	2
2610017I09Rik	4	1
2610018G03Rik	1	1
2610019F03Rik	6	1
2610020H08Rik	5	2
2610021K21Rik	5	2
2610024G14Rik	4	1
2610027L16Rik	5	2
2610028E06Rik	6	1
2610028H24Rik	7	1
2610029G23Rik	3	1
2610029I01Rik	5	2
2610034B18Rik	5	2
2610034M16Rik	4	1
2610035D17Rik	7	1
2610039C10Rik	5	2
2610042L04Rik	6	10
2610044O15Rik	4	1
2610044O15Rik	7	1
2610100L16Rik	5	2
2610101N10Rik	4	1
2610109H07Rik	5	2
2610110G12Rik	5	2
2610203C20Rik	4	1
2610203C22Rik	5	2
2610204G22Rik	5	2
2610301B20Rik	5	2
2610301G19Rik	4	1
2610305D13Rik	5	2
2610306M01Rik	6	1
2610318N02Rik	6	1
2610507B11Rik	6	0
2610524H06Rik	6	1
2610528E23Rik	5	2
2610528J11Rik	5	2
2700007P21Rik	6	1
2700023E23Rik	4	1
2700029M09Rik	6	1
2700046A07Rik	5	2
2700046G09Rik	6	1
2700049A03Rik	5	2
2700050L05Rik	4	1
2700060E02Rik	5	2
2700062C07Rik	4	1
2700078E11Rik	5	2
2700078K21Rik	4	1
2700081O15Rik	7	1
2700086A05Rik	5	2
2700089E24Rik	5	2
2700094K13Rik	6	1
2700097O09Rik	6	1
2700099C18Rik	4	1
2810001G20Rik	5	2
2810002D19Rik	6	1
2810002N01Rik	5	2
2810004N23Rik	7	1
2810006K23Rik	6	1
2810007J24Rik	5	2
2810008D09Rik	7	1
2810008M24Rik	5	2
2810021B07Rik	5	2
2810021J22Rik	6	1
2810025M15Rik	6	1
2810026P18Rik	5	2
2810030E01Rik	4	1
2810032G03Rik	4	1
2810046L04Rik	5	2
2810047C21Rik1	6	3
2810055F11Rik	5	2
2810055G20Rik	4	1
2810403A07Rik	6	1
2810403D21Rik	5	2
2810405F15Rik	6	1
2810405K02Rik	4	1
2810407C02Rik	5	2
2810408A11Rik	6	0
2810408M09Rik	7	0
2810410L24Rik	7	1
2810417H13Rik	5	2
2810422J05Rik	7	1
2810422O20Rik	6	1
2810428I15Rik	7	1
2810429I04Rik	5	2
2810432D09Rik	8	1
2810432L12Rik	6	1
2810433D01Rik	7	0
2810433K01Rik	5	2
2810442I21Rik	5	2
2810453I06Rik	6	1
2810454H06Rik	5	2
2810459M11Rik	5	2
2810474O19Rik	8	1
2900002K06Rik	2	1
2900005J15Rik	4	1
2900006K08Rik	5	2
2900010J23Rik	5	2
2900010M23Rik	5	2
2900011O08Rik	6	1
2900024O10Rik	5	2
2900026A02Rik	6	1
2900041M22Rik	7	1
2900052N01Rik	4	1
2900053A13Rik	6	1
2900060B14Rik	4	1
2900062L11Rik	3	5
2900064A13Rik	6	1
2900073G15Rik	5	2
2900079G21Rik	6	1
2900083I11Rik	6	1
2900092C05Rik	4	3
2900092D14Rik	4	1
2900092E17Rik	5	2
2900097C17Rik	8	0
2b4	6	1
3000002C10Rik	7	23
3010026O09Rik	6	1
3110001D03Rik	5	2
3110001I22Rik	6	1
3110001K24Rik	4	1
3110002H16Rik	5	2
3110003A17Rik	5	2
3110007F17Rik	5	2
3110009E18Rik	4	1
3110021A11Rik	5	2
3110035E14Rik	5	2
3110039M20Rik	4	1
3110040N11Rik	4	1
3110043O21Rik	7	1
3110047P20Rik	4	1
3110052M02Rik	5	2
3110056O03Rik	7	1
3110057O12Rik	5	2
3110062M04Rik	5	2
3110070M22Rik	6	1
3110079O15Rik	5	2
3110082D06Rik	4	1
3110082I17Rik	6	1
3110099E03Rik	6	1
3200002M19Rik	4	1
3230401D17Rik	7	0
3300002A11Rik	5	2
3300002I08Rik	7	6
3425401B19Rik	4	1
3632451O06Rik	4	1
3830403N18Rik	4	1
3830406C13Rik	4	1
3830408C21Rik	5	2
3830417A13Rik	3	1
3830431G21Rik	5	2
3930401K13Rik	6	1
3930402G23Rik	6	1
4430402I18Rik	6	1
4631405J19Rik	6	1
4632411B12Rik	4	1
4632415K11Rik	7	1
4632415L05Rik	5	2
4632419I22Rik	6	0
4632427E13Rik	4	1
4632428C04Rik	5	2
4632428N05Rik	7	1
4632434I11Rik	4	1
4731419I09Rik	6	1
4732415M23Rik	7	1
4732416N19Rik	7	1
4732418C07Rik	6	0
4732456N10Rik	7	1
4732471D19Rik	6	0
4732471J01Rik	5	2
4831426I19Rik	5	2
4831440E17Rik	4	1
4832428D23Rik	4	1
4833403I15Rik	5	2
4833409A17Rik	6	1
4833413D08Rik	8	9
4833418N02Rik	4	1
4833420G17Rik	6	1
4833422C13Rik	5	2
4833422F24Rik	7	0
4833423E24Rik	5	2
4833424O15Rik	6	1
4833427G06Rik	4	1
4833439L19Rik	6	0
4833442J19Rik	8	1
4921501E09Rik	5	2
4921504E06Rik	4	1
4921506M07Rik	4	1
4921507P07Rik	5	2
4921509C19Rik	7	1
4921510H08Rik	7	1
4921511C04Rik	4	1
4921511C20Rik	3	5
4921511H03Rik	6	1
4921511M17Rik	3	4
4921513D11Rik	4	1
4921513D23Rik	6	1
4921515J06Rik	6	1
4921517D21Rik	4	1
4921517D22Rik	5	2
4921517L17Rik	8	0
4921521F21Rik	4	1
4921523A10Rik	5	2
4921524J17Rik	7	1
4921524J17Rik	6	1
4921524L21Rik	5	2
4921528I01Rik	4	1
4921528O07Rik	6	1
4921530D09Rik	4	1
4921530L21Rik	4	1
4921531C22Rik	7	1
4921533I20Rik	4	1
4921536K21Rik	6	0
4921539E11Rik	5	2
4922501C03Rik	4	1
4922501L14Rik	6	1
4922502D21Rik	5	2
4922505E12Rik	6	1
4922505G16Rik	8	0
4930402F06Rik	5	2
4930402H24Rik	7	1
4930403L05Rik	1	1
4930403N07Rik	5	2
4930404A10Rik	6	1
4930404H21Rik	4	1
4930404I05Rik	5	2
4930404N11Rik	7	1
4930407I10Rik	6	1
4930408F14Rik	2	211
4930408F14Rik	2	135
4930408O21Rik	5	2
4930412C18Rik	5	2
4930412F15Rik	8	1
4930412O13Rik	4	1
4930415F15Rik	5	2
4930415L06Rik	2	11
4930415O20Rik	7	1
4930417G10Rik	4	1
4930417O13Rik	5	2
4930420K17Rik	6	1
4930422G04Rik	7	1
4930426L09Rik	4	1
4930427A07Rik	5	2
4930428D18Rik	3	1
4930428E23Rik	3	1
4930429B21Rik	5	2
4930429F11Rik	4	1
4930430A15Rik	6	17
4930430D24Rik	1	1
4930430F08Rik	7	1
4930431A04Rik	5	2
4930432E11Rik	5	2
4930432F04Rik	6	1
4930432K09Rik	4	6
4930432K21Rik	7	1
4930433I11Rik	5	2
4930433N12Rik	5	2
4930434E21Rik	6	1
4930435E12Rik	5	2
4930441O14Rik	5	2
4930442L01Rik	6	1
4930443G12Rik	6	1
4930444A02Rik	6	1
4930444G20Rik	5	2
4930447C04Rik	5	2
4930448K20Rik	5	2
4930449A18Rik	5	2
4930449E01Rik	4	1
4930449I24Rik	7	28
4930451C15Rik	6	1
4930451I11Rik	5	2
4930452B06Rik	4	1
4930453N24Rik	4	1
4930455C21Rik	5	2
4930455F23Rik	6	1
4930458L03Rik	5	2
4930465K10Rik	5	2
4930467E23Rik	8	18
4930468A15Rik	3	1
4930469G21Rik	6	1
4930470P17Rik	7	1
4930471G03Rik	6	1
4930471M23Rik	4	1
4930473A06Rik	6	1
4930474M22Rik	4	1
4930474N05Rik	4	1
4930479M11Rik	4	1
4930480E11Rik	2	1
4930481A15Rik	7	1
4930481A15Rik	8	1
4930483J18Rik	6	1
4930485B16Rik	10	1
4930486L24Rik	5	2
4930488L21Rik	6	1
4930502E18Rik	3	1
4930503B20Rik	6	1
4930503E14Rik	6	12
4930503E24Rik	4	1
4930503H13Rik	3	1
4930503L19Rik	5	2
4930504O13Rik	6	1
4930505A04Rik	6	1
4930506M07Rik	5	2
4930507D05Rik	7	1
4930511I11Rik	5	2
4930511M06Rik	4	1
4930511M11Rik	6	1
4930512B01Rik	5	2
4930512M02Rik	5	2
4930513N10Rik	6	1
4930515G01Rik	6	1
4930515G16Rik	6	1
4930519F09Rik	5	2
4930519F16Rik	3	1
4930519G04Rik	6	1
4930521A18Rik	4	1
4930522H14Rik	6	1
4930523C07Rik	6	1
4930524B15Rik	6	1
4930524E20Rik	5	2
4930524L23Rik	2	1
4930525F21Rik	8	1
4930526D03Rik	6	1
4930526I15Rik	5	2
4930528A17Rik	5	2
4930528F23Rik	5	2
4930529C04Rik	5	2
4930529F22Rik	6	1
4930529M08Rik	7	1
4930534B04Rik	5	2
4930538K18Rik	6	1
4930539E08Rik	5	2
4930539J05Rik	6	1
4930542N07Rik	3	4
4930544D05Rik	6	0
4930544G11Rik	4	1
4930544O15Rik	6	0
4930546H06Rik	4	1
4930547C10Rik	4	1
4930547N16Rik	8	1
4930548H24Rik	4	1
4930549C01Rik	5	2
4930550C14Rik	4	1
4930550L24Rik	3	1
4930555G01Rik	6	10
4930555I21Rik	5	2
4930557A04Rik	1	1
4930558C23Rik	6	1
4930562C15Rik	6	1
4930562F07Rik	6	1
4930563D23Rik	6	1
4930563E22Rik	6	0
4930564B18Rik	4	1
4930567H12Rik	6	1
4930567H17Rik	3	1
4930568D16Rik	5	2
4930571K23Rik	4	1
4930572J05Rik	6	3
4930578C19Rik	1	1
4930578G10Rik	8	8
4930578I06Rik	4	1
4930578N16Rik	6	1
4930579C15Rik	5	2
4930579F01Rik	6	1
4930579G22Rik	6	1
4930579G24Rik	6	1
4930579J09Rik	7	1
4930579K19Rik	4	1
4930581F22Rik	4	1
4930583H14Rik	5	2
4930583K01Rik	4	1
4930584F24Rik	5	2
4930588N13Rik	6	1
4930590J08Rik	5	2
4930592I03Rik	5	2
4930594C11Rik	4	1
4930595M18Rik	2	1
4930596D02Rik	4	1
4931406B18Rik	5	2
4931406C07Rik	5	2
4931406H21Rik	4	1
4931406P16Rik	5	2
4931407G18Rik	4	6
4931408A02Rik	5	2
4931408C20Rik	4	1
4931409K22Rik	4	1
4931414P19Rik	5	2
4931417E11Rik	4	1
4931417G12Rik	5	2
4931423N10Rik	4	1
4931428F04Rik	6	0
4931428L18Rik	4	1
4931429I11Rik	4	1
4931429L15Rik	5	2
4931431F19Rik	5	2
4931432M23Rik	6	1
4931440F15Rik	6	1
4931440L10Rik	7	1
4931440P22Rik	5	2
4932411E22Rik	6	0
4932411G14Rik	5	2
4932411N23Rik	3	5
4932412H11Rik	6	1
4932414J04Rik	6	1
4932414N04Rik	6	1
4932415G12Rik	7	1
4932415M13Rik	5	2
4932416H05Rik	7	1
4932417I16Rik	7	0
4932418E24Rik	4	1
4932425I24Rik	5	2
4932429P05Rik	2	11
4932435O22Rik	7	1
4932438A13Rik	5	2
4932438H23Rik	5	2
4932441B19Rik	5	2
4932441J04Rik	4	1
4932442L08Rik	3	1
4932443I19Rik	6	1
4933400A11Rik	3	3
4933400C05Rik	7	1
4933400F21Rik	4	1
4933401B06Rik	5	2
4933402E13Rik	3	1
4933402J07Rik	6	1
4933402N03Rik	5	2
4933402N22Rik	5	2
4933402P03Rik	6	0
4933403F05Rik	5	2
4933403G14Rik	6	1
4933403O08Rik	5	2
4933404M02Rik	6	1
4933404O12Rik	6	1
4933405L10Rik	7	0
4933405O20Rik	4	1
4933406F09Rik	6	10
4933406I18Rik	5	2
4933406J08Rik	8	1
4933406K04Rik	5	2
4933406M09Rik	7	1
4933407C03Rik	7	0
4933407H18Rik	4	1
4933407K13Rik	3	1
4933407L21Rik	5	2
4933407P14Rik	7	1
4933408B17Rik	6	1
4933409G03Rik	6	1
4933409K07Rik	5	2
4933411G11Rik	6	1
4933411K16Rik	7	1
4933411K20Rik	6	1
4933412E24Rik	8	1
4933413G19Rik	5	2
4933415F23Rik	5	2
4933416C03Rik	4	1
4933416I08Rik	3	1
4933417A18Rik	5	2
4933417G07Rik	5	2
4933421E11Rik	5	2
4933421I07Rik	5	2
4933421O10Rik	5	2
4933422H20Rik	7	1
4933424B01Rik	7	1
4933425L06Rik	5	2
4933425O20Rik	7	1
4933426I21Rik	5	2
4933426M11Rik	5	2
4933427D06Rik	5	2
4933427D14Rik	6	0
4933427E11Rik	6	3
4933427G17Rik	4	1
4933429O19Rik	4	1
4933430H15Rik	5	2
4933430I17Rik	5	2
4933431E20Rik	5	2
4933432B09Rik	6	1
4933432I09Rik	6	1
4933433C11Rik	4	1
4933433P14Rik	5	2
4933434E20Rik	7	1
4933434I20Rik	7	1
4933436C20Rik	6	1
4933436I01Rik	3	1
4933437F05Rik	5	2
4933439C10Rik	6	1
4933439F18Rik	6	1
4F2 lc	7	1
5031410I06Rik	7	103
5031414D18Rik	4	1
5031425F14Rik	7	0
5031426D15Rik	4	1
5031434O11Rik	5	2
5031439G07Rik	6	1
5033404E19Rik	6	1
5033406O09Rik	5	2
5033411D12Rik	5	2
5033414D02Rik	6	1
5033414K04Rik	6	1
5033421C21Rik	6	10
5133401N09Rik	5	2
5330413P13Rik	7	1
5330417C22Rik	6	1
5330426P16Rik	5	2
5330429B09Rik	8	18
5330434G04Rik	3	1
5330437I02Rik	5	2
5330439B14Rik	5	2
53BP1	8	1
5430401F13Rik	5	2
5430402E10Rik	3	1
5430402O13Rik	5	2
5430405G05Rik	7	1
5430405H02Rik	8	0
5430407P10Rik	4	1
5430411K18Rik	5	2
5430413K10Rik	8	9
5430416N02Rik	6	1
5430416O09Rik	8	1
5430417L22Rik	8	1
5430417L22Rik	6	1
5430419D17Rik	5	2
5430421N21Rik	7	1
5430427O19Rik	4	1
5430435G22Rik	7	1
5430437P03Rik	7	1
544988	6	10
547127	23	1
547127	33	1
5530400C23Rik	5	2
5530601H04Rik	3	1
5730403B10Rik	6	1
5730409E04Rik	6	1
5730416F02Rik	5	2
5730419I09Rik	5	2
5730422E09Rik	6	1
5730437N04Rik	4	1
5730446D14Rik	5	2
5730455O13Rik	7	1
5730455P16Rik	6	0
5730469M10Rik	4	1
5730494M16Rik	4	1
5730494N06Rik	7	1
5730507C01Rik	4	1
5730508B09Rik	6	1
5730522E02Rik	6	12
5730528L13Rik	6	1
5730559C18Rik	7	1
5730577I03Rik	5	2
5730590G19Rik	5	2
5830403L16Rik	6	1
5830405F06Rik	5	2
5830405N20Rik	5	2
5830411N06Rik	5	2
5830415F09Rik	8	1
5830416P10Rik	5	2
5830417I10Rik	6	1
5830418K08Rik	5	2
5830427D03Rik	7	1
5830432E09Rik	4	1
5830433M19Rik	5	2
5930403L14Rik	4	1
5930412G12Rik	5	2
5930416I19Rik	5	2
5930434B04Rik	4	1
6030405A18Rik	5	2
6030408B16Rik	7	1
6030419C18Rik	4	1
6030422M02Rik	5	2
6030429G01Rik	5	2
6030446N20Rik	5	2
6030458C11Rik	9	1
6030468B19Rik	7	1
6030498E09Rik	1	1
6230400D17Rik	5	2
6230409E13Rik	5	2
6230427J02Rik	4	1
6330403A02Rik	6	1
6330403K07Rik	6	0
6330406I15Rik	6	1
6330407A03Rik	5	2
6330407J23Rik	5	2
6330408A02Rik	4	3
6330409N04Rik	4	1
6330416G13Rik	5	2
6330439K17Rik	7	1
6330503K22Rik	4	1
6330512M04Rik	4	1
6330527O06Rik	6	1
6330545A04Rik	5	2
6330549D23Rik	6	1
6330577E15Rik	5	2
6330578E17Rik	4	1
6430411K18Rik	4	1
6430526N21Rik	5	2
6430527G18Rik	5	2
6430531B16Rik	5	2
6430548M08Rik	7	1
6430550D23Rik	8	0
6430562O15Rik	5	2
6430571L13Rik	4	1
6430573F11Rik	6	1
6430598A04Rik	6	1
6430704M03Rik	6	1
6530401D17Rik	3	5
6530401N04Rik	5	2
6530411M01Rik	4	1
6530418L21Rik	5	2
6620401K05Rik	6	1
6720401G13Rik	1	1
6720456B07Rik	5	2
6720456H20Rik	4	1
6720463M24Rik	4	1
6720489N17Rik	7	11
6820408C15Rik	7	7
6820431F20Rik	8	18
6D	5	2
7420426K07Rik	4	1
7420461P10Rik	6	1
7530420F21Rik	6	1
8030411F24Rik	7	6
8030462N17Rik	5	2
8430406I07Rik	7	1
8430408G22Rik	5	2
8430410A17Rik	6	1
8430410K20Rik	5	2
8430419L09Rik	5	2
8430427H17Rik	7	0
8430429K09Rik	6	0
8430431K14Rik	6	1
9030025P20Rik	4	1
9030224M15Rik	4	1
9030409G11Rik	5	2
9030418K01Rik	7	1
9030425E11Rik	4	1
9030612E09Rik	4	1
9030617O03Rik	5	2
9030619P08Rik	6	3
9030624J02Rik	5	2
9030625A04Rik	4	1
9130008F23Rik	4	1
9130011E15Rik	8	1
9130011E15Rik	7	1
9130011J15Rik	7	1
9130014G24Rik	5	2
9130017N09Rik	7	1
9130019O22Rik	5	2
9130019P16Rik	5	2
9130023H24Rik	4	1
9130024F11Rik	4	1
9130204L05Rik	5	2
9130206I24Rik	6	1
9130208E07Rik	8	1
9130209A04Rik	5	2
9130221H12Rik	5	2
9130230L23Rik	4	1
9130401M01Rik	8	1
9130404H23Rik	4	1
9130409I23Rik	6	1
9230019H11Rik	6	1
9230102K24Rik	4	1
9230104L09Rik	7	6
9230105E10Rik	4	12
9230107M04Rik	5	2
9230109A22Rik	17	1
9230110C19Rik	5	2
9230110F15Rik	4	1
9230112D13Rik	4	1
9230113P08Rik	4	1
9230114K14Rik	4	1
9230115E21Rik	4	1
9230116N13Rik	7	1
9330020H09Rik	7	1
9330101J02Rik	4	1
9330111N05Rik	5	2
9330129D05Rik	6	1
9330133O14Rik	7	1
9330151L19Rik	5	2
9330158H04Rik	5	2
9330159F19Rik	5	2
9330171B17Rik	5	2
9330175E14Rik	6	4
9330176C04Rik	6	1
9330182L06Rik	6	1
9430007A20Rik	5	2
9430008C03Rik	7	3
9430015G10Rik	5	2
9430016H08Rik	4	1
9430020K01Rik	5	2
9430021M05Rik	7	0
9430023L20Rik	7	1
9430031J16Rik	6	1
9430038I01Rik	4	1
9430041J12Rik	5	2
9430060I03Rik	4	1
9430069I07Rik	13	1
9430070O13Rik	6	1
9430076C15Rik	5	2
9430083A17Rik	5	2
9530002B09Rik	6	1
9530003J23Rik	4	1
9530008L14Rik	5	2
9530009M10Rik	7	1
9530026P05Rik	5	2
9530036O11Rik	5	2
9530053A07Rik	5	2
9530059O14Rik	6	1
9530068E07Rik	6	1
9530077C05Rik	5	2
9530082P21Rik	5	2
9530091C08Rik	4	1
9630013A20Rik	4	1
9630014M24Rik	5	2
9630028B13Rik	6	1
9630028H03Rik	6	1
9630033F20Rik	5	2
9830001H06Rik	8	0
9830107B12Rik	5	2
9930012K11Rik	4	1
9930013L23Rik	4	1
9930014A18Rik	8	1
9930021D14Rik	5	2
9930021J03Rik	6	1
9930022D16Rik	5	2
9930023K05Rik	5	2
9930032O22Rik	6	1
9930032O22Rik	4	1
9930104L06Rik	6	1
9930111J21Rik1	6	113
9930111J21Rik2	6	113
a	8	0
A030009H04Rik	6	0
A130010J15Rik	6	1
A130022J15Rik	5	2
A130040M12Rik	7	11
A130049A11Rik	5	2
A1bg	8	1
A1cf	6	1
A230020J21Rik	6	1
A230046K03Rik	6	1
A230050P20Rik	5	2
A230051G13Rik	6	1
A230056P14Rik	4	1
A230057D06Rik	4	1
A230065H16Rik	5	2
A230072C01Rik	1	1
A230072E10Rik	3	1
A230073K19Rik	4	1
A230083G16Rik	6	1
A230107C01Rik	5	2
a2ld1	4	1
A2ld1	4	1
A2m	5	2
A330008L17Rik	5	2
A330021E22Rik	6	1
A330023F24Rik	6	1
A330035P11Rik	4	1
A330040F15Rik	6	1
A330049M08Rik	5	2
A330050B17Rik	5	2
A330050F15Rik	4	1
A330069E16Rik	6	1
A330070K13Rik	6	1
A330076H08Rik	4	1
A3galt2	6	1
A430005L14Rik	4	1
A430033K04Rik	6	1
A430078G23Rik	6	1
A430084P05Rik	6	0
A430089I19Rik	6	1
A430093F15Rik	7	1
A430105I19Rik	8	1
A430107O13Rik	4	1
A430110N23Rik	5	2
A4galt	6	1
A4gnt	4	1
A530013C23Rik	8	0
A530016L24Rik	5	2
A530021J07Rik	4	1
A530023O14Rik	4	12
A530032D15Rik	6	34
A530053G22Rik	4	1
A530054K11Rik	5	2
A530058N18Rik	6	1
A530064D06Rik	5	2
A530088E08Rik	5	2
A530095I07Rik	5	2
A530098C11Rik	4	1
A530099J19Rik	5	2
A630001G21Rik	5	2
A630005I04Rik	5	2
A630007B06Rik	5	2
A630010A05Rik	6	1
A630012P03Rik	3	1
A630033H20Rik	5	2
A630036L10Rik	5	2
A630042L21Rik	5	2
A630052C17Rik	6	1
A630055G03Rik	6	1
A630066F11Rik	6	1
A630072M18Rik	4	1
A630073D07Rik	5	2
A630075F10Rik	7	1
A630089N07Rik	5	2
A630091E08Rik	4	1
A630095E13Rik	4	1
A730008H23Rik	4	1
A730011L01Rik	7	1
A730017C20Rik	4	1
A730017L22Rik	7	1
A730018C14Rik	5	2
A730020M07Rik	7	1
A730037C10Rik	5	2
A730069N07Rik	6	1
A730085E03Rik	5	2
A830007P12Rik	4	1
A830010M20Rik	6	1
A830018L16Rik	5	2
A830019P07Rik	7	1
A830080D01Rik	3	1
A830080D01Rik	3	3
A830082N09Rik	5	2
A830093I24Rik	4	1
A930001N09Rik	5	2
A930003A15Rik	6	1
A930003O13Rik	4	1
A930004D18Rik	4	1
A930005H10Rik	7	1
A930005I04Rik	4	1
A930007I19Rik	6	1
A930011G23Rik	6	1
A930012L18Rik	5	2
A930013B10Rik	7	0
A930013F10Rik	6	1
A930015D03Rik	5	2
A930017M01Rik	9	1
A930018M24Rik	4	1
A930018P22Rik	6	1
A930038C07Rik	4	1
AA387883	5	2
AA388235	5	2
AA408296	6	1
AA415398	6	1
AA465934	6	0
AA467197	8	1
AA474331	4	1
AA543186	4	1
AA545190	5	2
AA619741	4	1
AA792892	6	1
AA881470	6	1
AA960436	6	1
AA986860	7	1
AA987161	5	2
Aaas	7	1
Aacs	6	1
Aadac	5	2
Aadacl2	5	2
Aadacl3	5	2
Aadat	6	1
Aagab	4	1
Aak1	6	1
Aamp	8	1
Aanat	7	1
Aard	10	1
Aars	7	0
Aars2	5	2
Aarsd1	7	0
Aasdh	4	1
AASDH	4	1
Aasdhppt	5	2
Aass	4	1
Aat1	5	2
Aatf	6	0
Aatk	7	1
aatyk3	4	1
AB013468	4	1
AB033515	5	2
AB033524	4	1
AB056442	9	1
AB099516	7	1
AB124611	5	2
AB251060	6	1
AB251100	4	1
AB251138	6	1
AB251164	7	1
AB251181	7	1
AB251235	6	3
AB251236	6	3
AB335823	5	2
AB336517	6	1
AB336562	6	1
AB336647	6	1
AB336678	6	1
AB336697	6	1
AB336723	6	1
AB336785	11	1
AB336794	6	1
AB336801	4	1
AB336819	6	1
AB336885	6	1
AB336927	6	1
AB337358	6	1
AB337665	6	1
AB337734	6	1
AB338584	5	2
AB338586	6	1
AB338600	6	1
AB339176	6	1
AB339387	6	1
AB339827	4	1
AB339850	4	1
AB339928	4	1
AB339929	5	2
AB339931	4	1
AB340012	4	1
AB340047	4	1
AB340065	4	1
AB340534	4	3
AB340928	6	1
AB340940	4	1
AB340976	4	1
AB340990	4	1
AB341001	4	1
AB341018	4	1
AB341028	4	1
AB341074	4	1
AB341098	4	1
AB341100	4	1
AB341111	4	1
AB341135	4	1
AB341138	4	1
AB341166	4	1
AB341180	4	1
AB341191	4	1
AB341556	6	0
AB341580	5	2
AB341590	5	2
AB341597	4	1
AB341654	8	0
AB341946	5	2
AB341979	5	2
AB341994	5	2
AB341998	5	2
AB342013	5	2
AB342034	5	2
AB342727	5	2
AB342860	5	2
AB342872	5	2
AB342896	5	2
AB342953	5	2
AB343394	5	2
AB345949	11	1
AB345949	8	6
AB345949	8	1
AB345949	11	6
AB345950	4	1
AB346227	6	1
AB347565	4	1
AB349192	5	2
AB349505	2	1
AB349505	6	1
AB349505	4	1
AB349556	5	2
AB349586	6	1
AB349695	7	1
AB349790	9	1
AB349855	6	1
AB349959	3	1
AB349959	4	1
AB350188	5	2
AB350257	5	2
AB350538	4	1
AB350566	7	0
AB350908	6	1
AB350970	8	1
AB350970	4	1
AB350970	3	1
AB350970	6	1
AB351078	6	1
AB351165	4	1
AB351921	6	1
AB351921	7	1
AB352058	4	1
AB352175	4	1
AB352403	4	1
AB352479	9	1
AB352479	4	1
AB352701	5	2
AB352881	6	1
AB352963	4	1
AB352980	5	2
Abat	6	1
Abca1	4	1
Abca12	7	1
Abca13	5	2
Abca14	5	2
Abca15	5	2
Abca16	5	2
Abca17	5	2
Abca2	4	1
Abca3	5	2
Abca4	7	1
abca5	7	1
Abca5	7	1
Abca6	5	2
Abca7	7	1
abca8a	5	2
Abca8a	5	2
Abca8b	5	2
Abca9	5	2
Abcb10	7	1
Abcb11	6	1
Abcb1a	6	1
Abcb1b	6	1
Abcb4	6	1
Abcb5	5	2
Abcb6	8	1
Abcb7	3	1
Abcb8	4	1
Abcb9	6	1
Abcc1	6	1
Abcc10	5	2
Abcc12	6	1
Abcc2	7	1
Abcc3	8	0
Abcc4	4	1
Abcc5	6	1
Abcc6	4	1
Abcc8	4	1
Abcc9	5	2
Abcd1	3	1
Abcd2	6	1
Abcd3	7	1
Abcd4	5	2
Abce1	7	1
Abcf1	5	2
Abcf2	4	1
Abcf3	6	1
Abcg1	4	1
Abcg2	4	1
Abcg3	6	6
Abcg4	5	2
Abcg5	4	1
Abcg8	4	1
ABCR	7	1
Abhd1	4	1
Abhd10	5	2
Abhd11	6	1
Abhd12	7	1
Abhd12b	5	2
Abhd13	6	1
Abhd14a	4	1
Abhd14b	4	1
Abhd15	6	0
Abhd16a	5	2
Abhd16b	6	1
Abhd2	4	1
Abhd3	5	2
Abhd4	4	1
Abhd5	6	1
Abhd6	4	1
Abhd8	7	1
Abi1	4	1
Abi2	5	2
Abi3	8	0
Abi3bp	5	2
Abl1	5	2
Abl2	6	1
Ablim1	5	2
Ablim2	4	1
ABLIM2	4	1
Ablim3	5	2
Abo	4	1
Abp1	5	2
Abpa	5	2
Abpa29_a7	5	2
abParts	8	6
abParts	8	10
abParts	8	1
abParts	10	6
abParts	10	5
abParts	6	10
abParts	6	1
abParts	6	6
abParts	6	5
abParts	8	5
abParts	7	10
abParts	7	1
abParts	7	6
abParts	7	5
abParts	10	10
abParts	10	1
Abpb	5	2
Abpd	5	2
Abpe	5	2
Abpg	5	2
Abpz	5	2
Abr	6	0
Abra	11	1
Abt1	5	2
Abtb1	5	2
Abtb2	6	1
Acaa1a	6	1
Acaa1b	6	1
Acaa2	5	2
Acaca	6	0
Acacb	6	1
Acad10	6	1
Acad11	4	1
Acad8	4	1
Acad9	5	2
Acadl	4	1
Acadm	6	1
Acads	6	1
Acadsb	4	1
Acadvl	6	0
Acan	4	1
Acap1	6	0
Acap2	6	1
Acap3	5	2
Acat1	4	1
Acat2	4	1
Acat3	4	1
Acbd3	6	1
Acbd4	7	0
Acbd5	4	1
Acbd6	6	1
Acbd7	4	1
Accn1	6	0
Accn2	7	1
Accn3	4	1
Accn4	8	1
Accn5	4	1
Accs	6	1
Accsl	6	1
Acd	7	0
Acdp3	4	1
Ace	7	1
Ace2	3	3
Ace3	7	1
Acer1	5	2
Acer2	6	1
Acer3	4	1
Ache	6	1
Acin1	5	2
Acly	7	0
Acmsd	7	1
Acn9	5	2
Acnat1	6	1
Acnat2	6	1
Aco1	7	1
Aco1	8	1
Aco2	6	1
Acot1	5	2
Acot10	14	1
Acot11	5	2
Acot12	5	2
Acot13	5	2
Acot2	5	2
Acot3	5	2
Acot4	5	2
Acot5	5	2
Acot6	5	2
Acot7	5	2
Acot8	7	0
Acot9	3	4
Acox1	7	1
Acox2	4	1
Acox3	4	1
Acoxl	7	1
Acp1	5	2
Acp2	6	1
Acp5	5	2
Acp6	5	2
Acpl2	4	1
Acpp	4	1
Acpt	5	2
Acr	6	1
Acrbp	6	1
ACRP	6	1
Acrv1	4	1
Acsbg1	4	1
Acsbg2	5	2
Acsf2	8	0
Acsf3	7	1
Acsl1	6	1
Acsl3	6	1
Acsl4	3	1
Acsl5	5	2
Acsl6	6	1
Acsm1	5	2
Acsm2	5	2
Acsm3	5	2
Acsm4	5	2
Acsm5	5	2
Acss1	7	1
Acss2	8	0
Acss3	3	1
Acss3	4	1
Acta1	7	1
Acta2	6	1
Actb	6	1
Actbl2	5	2
Actc1	6	1
Actg1	7	1
Actg2	6	1
Actl6a	5	2
Actl6b	6	1
Actl7a	6	1
Actl7b	6	1
Actl9	5	2
Actn1	5	2
Actn2	5	2
Actn3	7	1
Actn4	5	2
Actr10	5	2
Actr1a	7	1
Actr1b	7	1
Actr1b	4	1
Actr2	6	1
Actr3	6	1
Actr3b	4	1
Actr5	7	0
Actr6	8	1
Actr8	4	1
Actrt1	1	1
Actrt2	4	1
Acvr1	6	1
Acvr1b	7	1
Acvr1c	6	1
Acvr2a	5	2
Acvr2b	6	1
Acvrl1	7	1
Acy1	4	1
Acy3	7	1
Acyp1	5	2
Acyp2	6	1
Ada	7	0
Adad1	5	2
Adad2	7	1
Adal	8	1
Adam-27	6	7
Adam10	4	1
Adam11	7	0
Adam12	4	1
Adam15	6	1
Adam17	11	1
Adam17	9	1
Adam18	6	7
Adam19	5	2
Adam1a	6	1
Adam1b	6	1
Adam2	4	1
Adam21	5	2
Adam22	6	1
ADAM22	6	1
Adam23	4	1
Adam24	6	1
Adam25	6	1
Adam26a	6	1
Adam26b	6	1
Adam28	4	1
Adam29	5	2
Adam3	6	7
Adam30	5	2
Adam32	6	7
Adam33	7	1
Adam34	6	1
Adam39	6	1
Adam4	5	2
Adam5	6	7
Adam6a	7	6
Adam6b	7	6
Adam7	4	1
Adam8	5	2
Adam9	6	7
Adam9	6	1
Adamdec1	4	1
Adamts1	4	1
Adamts10	5	2
Adamts12	11	1
Adamts13	4	1
Adamts14	7	1
Adamts15	4	1
Adamts16	5	2
Adamts17	4	1
Adamts18	5	2
Adamts19	4	1
Adamts2	6	1
Adamts20	6	4
Adamts3	4	1
Adamts4	6	1
Adamts5	4	1
Adamts6	5	2
Adamts7	4	1
Adamts8	4	1
Adamts9	5	2
Adamtsl1	6	1
Adamtsl2	4	1
Adamtsl3	4	1
Adamtsl4	6	1
Adamtsl5	7	1
Adap1	6	1
Adap2	6	0
Adar	6	1
Adar3	5	2
Adarb1	7	1
Adarb2	5	2
Adat1	7	0
Adat2	5	2
Adat3	7	1
Adc	6	1
Adck1	4	1
Adck2	5	2
Adck3	6	1
Adck4	5	2
Adck5	6	1
Adcy1	5	2
Adcy10	6	1
Adcy2	5	2
Adcy3	4	0
Adcy4	5	2
Adcy5	5	2
Adcy6	7	1
Adcy7	6	1
Adcy8	7	1
Adcy9	6	1
Adcyap1	4	1
Adcyap1r1	5	2
Add1	4	1
ADD1	4	1
Add2	6	1
Add3	5	2
Adh1	6	1
Adh4	6	1
Adh5	6	1
Adh6-ps1	6	1
Adh6a	6	1
Adh6b	6	1
Adh7	6	1
Adhfe1	5	2
Adi1	5	2
Adig	7	0
Adipoq	6	1
Adipor1	7	1
Adipor2	5	2
Adk	5	2
Adm	5	2
Adm2	6	1
Adnp	8	1
Adnp2	5	2
Ado	7	1
Adora1	7	1
Adora2a	7	1
Adora2b	6	1
Adora3	5	2
Adpgk	4	1
Adprh	5	2
Adprhl1	6	1
Adprhl2	6	1
Adprt3	4	1
Adra1a	4	1
Adra1b	5	2
Adra1d	7	1
Adra2a	5	2
Adra2b	7	1
Adra2c	4	1
Adrb1	5	2
Adrb2	5	2
Adrb3	6	1
Adrbk1	7	1
Adrbk2	6	1
Adrm1	7	1
Adsl	6	1
Adss	6	1
Adssl1	5	2
Aebp1	6	0
Aebp2	5	2
Aen	4	1
Aes	7	1
AF032968	5	2
AF067063	5	2
AF217545	5	2
AF251705	10	5
AF332090	7	1
AF357355	4	1
AF357359	4	1
AF357374	5	2
AF357376	5	2
AF357425	4	1
[truncated: 28,333 more rows]
