# Supplementary material for: MC38 colorectal tumor cell lines from two different sources display substantial differences in transcriptome, mutanome and neoantigen expression
Source: Front Immunol. 2023 Mar 8;14:1102282. doi: 10.3389/fimmu.2023.1102282 (PMC10030996; doi:10.3389/fimmu.2023.1102282)
Supplement: Supplementary file 4 [file Table_3.xlsx]

## Sheet: MC38-K
Supplementary Table S3A: High confidence fusion genes detected MC38-K cells. Breakpoints and breakpoint IDs (BPID) are indicated in GRCm38.95 coordinates. One BPID can be associated with more than one Fusion_Gene. The columns "ft_junc_cnt_best_per_FTID" and "ft_span_cnt_best_per_FTID" refer to the number of junction and spanning reads supporting each fusion transcript listed in the column "FTIDs"…
BPID	Fusion_Gene	Breakpoint1	Breakpoint2	FTIDs	ft_junc_cnt_best_per_FTID	ft_span_cnt_best_per_FTID	prediction_prob_per_FTID
1:161029642:-_1:160951615:+	Zbtb37_Rc3h1	1:161029642:-	1:160951615:+	Zbtb37_1:161029642:-_ENSMUST00000159250_Rc3h1_1:160951615:+_ENSMUST00000035911|Zbtb37_1:161029642:-_ENSMUST00000159250_Rc3h1_1:160951615:+_ENSMUST00000035911|Zbtb37_1:161029642:-_ENSMUST00000159250_Rc3h1_1:160951615:+_ENSMUST00000161609|Zbtb37_1:161029642:-_ENSMUST00000159250_Rc3h1_1:160951615:+_ENSMUST00000161609|Zbtb37_1:161029642:-_ENSMUST00000159250_Rc3h1_1:160951615:+_ENSMUST00000161708|Zbtb…	11|13|11|13|10|12|11|13|11|13|10|12|11|13|11|13|10|12|11|13|11|13|10|12|11|13|11|13|10|12	8|3|8|3|6|3|8|3|8|3|6|3|8|3|8|3|6|3|8|3|8|3|6|3|8|3|8|3|6|3	0.862|0.892|0.862|0.892|0.896|0.898|0.862|0.892|0.862|0.892|0.896|0.898|0.862|0.892|0.862|0.892|0.896|0.898|0.862|0.892|0.862|0.892|0.896|0.898|0.862|0.892|0.862|0.892|0.896|0.898
1:173367413:-_1:173452828:+	Cadm3_Aim2	1:173367413:-	1:173452828:+	Cadm3_1:173367413:-_ENSMUST00000005470_Aim2_1:173452828:+_ENSMUST00000147604|Cadm3_1:173367413:-_ENSMUST00000005470_Aim2_1:173452828:+_ENSMUST00000147604|Cadm3_1:173367413:-_ENSMUST00000005470_Aim2_1:173452828:+_ENSMUST00000173023|Cadm3_1:173367413:-_ENSMUST00000005470_Aim2_1:173452828:+_ENSMUST00000173023|Cadm3_1:173367413:-_ENSMUST00000111220_Aim2_1:173452828:+_ENSMUST00000147604|Cadm3_1:173367…	5|10|5|10|5|10|5|10|5|10|5|10|5|10|5|10	0|1|0|1|0|1|0|1|0|1|0|1|0|1|0|1	0.768|0.814|0.77|0.812|0.768|0.814|0.77|0.812|0.766|0.814|0.768|0.812|0.766|0.814|0.768|0.812
13:15548642:+_13:16031934:-	Gli3_Gm48444	13:15548642:+	13:16031934:-	Gli3_13:15548642:+_ENSMUST00000110510_Gm48444_13:16031934:-_ENSMUST00000223477|Gli3_13:15548642:+_ENSMUST00000130065_Gm48444_13:16031934:-_ENSMUST00000223477|Gli3_13:15548642:+_ENSMUST00000130535_Gm48444_13:16031934:-_ENSMUST00000223477	4|4|4	2|2|2	0.598|0.598|0.598
13:15548642:+_13:16032264:-	Gli3_Gm48444	13:15548642:+	13:16032264:-	Gli3_13:15548642:+_ENSMUST00000110510_Gm48444_13:16032264:-_ENSMUST00000223477|Gli3_13:15548642:+_ENSMUST00000110510_Gm48444_13:16032264:-_ENSMUST00000223477|Gli3_13:15548642:+_ENSMUST00000130065_Gm48444_13:16032264:-_ENSMUST00000223477|Gli3_13:15548642:+_ENSMUST00000130065_Gm48444_13:16032264:-_ENSMUST00000223477|Gli3_13:15548642:+_ENSMUST00000130535_Gm48444_13:16032264:-_ENSMUST00000223477|Gli3…	14|33|14|33|14|33	3|10|3|10|3|10	0.728|0.904|0.728|0.904|0.728|0.904
13:18814293:+_13:71811849:-	Vps41_Gm40999	13:18814293:+	13:71811849:-	Vps41_13:18814293:+_ENSMUST00000072961_Gm40999_13:71811849:-_ENSMUST00000222586|Vps41_13:18814293:+_ENSMUST00000222813_Gm40999_13:71811849:-_ENSMUST00000222586|Vps41_13:18814293:+_ENSMUST00000222813_Gm40999_13:71811849:-_ENSMUST00000222586	1|3|1	3|1|3	0.636|0.554|0.792
13:73763890:+_13:76641712:+	Slc12a7_Mctp1	13:73763890:+	13:76641712:+	Slc12a7_13:73763890:+_ENSMUST00000017900_Mctp1_13:76641712:+_ENSMUST00000109583|Slc12a7_13:73763890:+_ENSMUST00000017900_Mctp1_13:76641712:+_ENSMUST00000109583|Slc12a7_13:73763890:+_ENSMUST00000017900_Mctp1_13:76641712:+_ENSMUST00000109589|Slc12a7_13:73763890:+_ENSMUST00000017900_Mctp1_13:76641712:+_ENSMUST00000109589|Slc12a7_13:73763890:+_ENSMUST00000017900_Mctp1_13:76641712:+_ENSMUST00000125209…	37|32|37|32|37|32|37|32|35|31|35|31|35|31|35|31|68|68|32|36|68|35|31|35|31|35|31|35|31|37|32|37|32|37|32|37|32	7|9|7|9|7|9|7|9|7|9|7|9|7|9|7|9|16|16|9|7|16|7|9|7|9|7|9|7|9|7|9|7|9|7|9|7|9	0.904|0.918|0.904|0.918|0.912|0.918|0.904|0.918|0.906|0.916|0.906|0.916|0.914|0.916|0.906|0.916|0.906|0.906|0.906|0.916|0.906|0.92|0.942|0.92|0.942|0.93|0.942|0.92|0.942|0.904|0.918|0.904|0.918|0.912|0.918|0.904|0.918
19:30030931:+_19:3935762:+	Uhrf2_Unc93b1	19:30030931:+	19:3935762:+	Uhrf2_19:30030931:+_ENSMUST00000025739_Unc93b1_19:3935762:+_ENSMUST00000162193|Uhrf2_19:30030931:+_ENSMUST00000025739_Unc93b1_19:3935762:+_ENSMUST00000162193|Uhrf2_19:30030931:+_ENSMUST00000025739_Unc93b1_19:3935762:+_ENSMUST00000162708|Uhrf2_19:30030931:+_ENSMUST00000025739_Unc93b1_19:3935762:+_ENSMUST00000162708|Uhrf2_19:30030931:+_ENSMUST00000025739_Unc93b1_19:3935762:+_ENSMUST00000165711|Uhrf…	133|96|135|100|135|100|133|96|135|100|135|100|133|96|135|100|135|100	17|13|18|14|18|14|17|13|18|14|18|14|17|13|18|14|18|14	0.978|0.984|0.976|0.978|0.976|0.978|0.978|0.984|0.976|0.978|0.976|0.978|0.978|0.984|0.976|0.978|0.976|0.978
19:30030931:+_19:3936269:+	Uhrf2_Unc93b1	19:30030931:+	19:3936269:+	Uhrf2_19:30030931:+_ENSMUST00000025739_Unc93b1_19:3936269:+_ENSMUST00000162193|Uhrf2_19:30030931:+_ENSMUST00000025739_Unc93b1_19:3936269:+_ENSMUST00000162193|Uhrf2_19:30030931:+_ENSMUST00000025739_Unc93b1_19:3936269:+_ENSMUST00000162708|Uhrf2_19:30030931:+_ENSMUST00000025739_Unc93b1_19:3936269:+_ENSMUST00000162708|Uhrf2_19:30030931:+_ENSMUST00000025739_Unc93b1_19:3936269:+_ENSMUST00000165711|Uhrf…	52|34|56|41|56|41|52|34|56|41|56|41|52|34|56|41|56|41	2|3|4|3|4|3|2|3|4|3|4|3|2|3|4|3|4|3	0.854|0.914|0.894|0.912|0.894|0.912|0.854|0.914|0.894|0.912|0.894|0.912|0.854|0.914|0.894|0.912|0.894|0.912
2:144270377:-_2:144317900:-	Snx5_Ovol2	2:144270377:-	2:144317900:-	Snx5_2:144270377:-_ENSMUST00000028909_Ovol2_2:144317900:-_ENSMUST00000037423|Snx5_2:144270377:-_ENSMUST00000028909_Ovol2_2:144317900:-_ENSMUST00000037423|Snx5_2:144270377:-_ENSMUST00000028909_Ovol2_2:144317900:-_ENSMUST00000103171|Snx5_2:144270377:-_ENSMUST00000028909_Ovol2_2:144317900:-_ENSMUST00000103171|Snx5_2:144270377:-_ENSMUST00000028909_Ovol2_2:144317900:-_ENSMUST00000138582|Snx5_2:1442703…	23|30|23|30|19|14|22|32|22|32|21|13|32|22|32|22|21|13	1|2|1|2|0|0|0|1|0|1|0|0|1|0|1|0|0|0	0.768|0.822|0.768|0.822|0.742|0.754|0.754|0.756|0.754|0.756|0.742|0.754|0.812|0.828|0.812|0.828|0.814|0.844
3:157816967:-_2:75663571:+	Gm5550_Hnrnpa3	3:157816967:-	2:75663571:+	Gm5550_3:157816967:-_ENSMUST00000198658_Hnrnpa3_2:75663571:+_ENSMUST00000090792|Gm5550_3:157816967:-_ENSMUST00000198658_Hnrnpa3_2:75663571:+_ENSMUST00000090792|Gm5550_3:157816967:-_ENSMUST00000198658_Hnrnpa3_2:75663571:+_ENSMUST00000111962|Gm5550_3:157816967:-_ENSMUST00000198658_Hnrnpa3_2:75663571:+_ENSMUST00000111962|Gm5550_3:157816967:-_ENSMUST00000198658_Hnrnpa3_2:75663571:+_ENSMUST00000111964…	2|4|2|4|2|4|2|4|2|4	37|56|37|56|37|56|37|56|37|56	0.566|0.572|0.55|0.562|0.55|0.562|0.564|0.57|0.566|0.572
3:96558026:-_15:79895563:+	Gm15441_Apobec3	3:96558026:-	15:79895563:+	Gm15441_3:96558026:-_ENSMUST00000107095_Apobec3_15:79895563:+_ENSMUST00000175849|Gm15441_3:96558026:-_ENSMUST00000107095_Apobec3_15:79895563:+_ENSMUST00000175849	249|378	52|63	0.648|0.656
3:96558026:-_15:79895563:+	Txnip_Apobec3	3:96558026:-	15:79895563:+	Txnip_3:96558026:-_ENSMUST00000049093_Apobec3_15:79895563:+_ENSMUST00000175849|Txnip_3:96558026:-_ENSMUST00000049093_Apobec3_15:79895563:+_ENSMUST00000175849|Txnip_3:96558026:-_ENSMUST00000074519_Apobec3_15:79895563:+_ENSMUST00000175849|Txnip_3:96558026:-_ENSMUST00000074519_Apobec3_15:79895563:+_ENSMUST00000175849	249|379|249|379	54|68|54|68	0.636|0.65|0.636|0.65
4:120924511:-_4:120935193:-	Exo5_Zfp69	4:120924511:-	4:120935193:-	Exo5_4:120924511:-_ENSMUST00000030375_Zfp69_4:120935193:-_ENSMUST00000106280|Exo5_4:120924511:-_ENSMUST00000030375_Zfp69_4:120935193:-_ENSMUST00000106280|Exo5_4:120924511:-_ENSMUST00000030375_Zfp69_4:120935193:-_ENSMUST00000106281|Exo5_4:120924511:-_ENSMUST00000030375_Zfp69_4:120935193:-_ENSMUST00000106281|Exo5_4:120924511:-_ENSMUST00000030375_Zfp69_4:120935193:-_ENSMUST00000130702|Exo5_4:1209245…	3|3|3|3|3|3|3|3|3|3|3|3|3|3|3|3|3|3	0|2|0|2|0|2|0|2|0|2|0|2|0|2|0|2|0|2	0.596|0.832|0.596|0.83|0.562|0.818|0.604|0.848|0.604|0.846|0.582|0.834|0.604|0.848|0.604|0.846|0.582|0.834
4:129317648:-_4:123554365:-	Rbbp4_Macf1	4:129317648:-	4:123554365:-	Rbbp4_4:129317648:-_ENSMUST00000102598_Macf1_4:123554365:-_ENSMUST00000082108|Rbbp4_4:129317648:-_ENSMUST00000102598_Macf1_4:123554365:-_ENSMUST00000082108|Rbbp4_4:129317648:-_ENSMUST00000102598_Macf1_4:123554365:-_ENSMUST00000084301|Rbbp4_4:129317648:-_ENSMUST00000102598_Macf1_4:123554365:-_ENSMUST00000084301|Rbbp4_4:129317648:-_ENSMUST00000102598_Macf1_4:123554365:-_ENSMUST00000097897|Rbbp4_4:1…	20|13|20|13|20|13|20|13|18|11|20|13	8|8|8|8|8|8|8|8|7|7|8|8	0.724|0.75|0.724|0.75|0.724|0.75|0.724|0.75|0.722|0.74|0.74|0.752
4:132673032:+_11:77518316:+	Eya3_Abhd15	4:132673032:+	11:77518316:+	Eya3_4:132673032:+_ENSMUST00000079157_Abhd15_11:77518316:+_ENSMUST00000094004|Eya3_4:132673032:+_ENSMUST00000079157_Abhd15_11:77518316:+_ENSMUST00000094004|Eya3_4:132673032:+_ENSMUST00000081726_Abhd15_11:77518316:+_ENSMUST00000094004|Eya3_4:132673032:+_ENSMUST00000081726_Abhd15_11:77518316:+_ENSMUST00000094004|Eya3_4:132673032:+_ENSMUST00000134868_Abhd15_11:77518316:+_ENSMUST00000094004|Eya3_4:13…	24|23|24|23|21|23|24|23|21|23	7|4|7|4|6|4|7|4|6|4	0.738|0.79|0.718|0.766|0.734|0.8|0.764|0.85|0.728|0.784
4:132673032:+_11:77518316:+	Eya3_Gm10392	4:132673032:+	11:77518316:+	Eya3_4:132673032:+_ENSMUST00000079157_Gm10392_11:77518316:+_ENSMUST00000100807|Eya3_4:132673032:+_ENSMUST00000079157_Gm10392_11:77518316:+_ENSMUST00000100807|Eya3_4:132673032:+_ENSMUST00000081726_Gm10392_11:77518316:+_ENSMUST00000100807|Eya3_4:132673032:+_ENSMUST00000081726_Gm10392_11:77518316:+_ENSMUST00000100807|Eya3_4:132673032:+_ENSMUST00000134868_Gm10392_11:77518316:+_ENSMUST00000100807|Eya3…	24|23|24|23|21|23|24|23|21|23	7|4|7|4|6|4|7|4|6|4	0.686|0.734|0.664|0.716|0.686|0.736|0.704|0.764|0.692|0.746
5:114380426:-_5:116225348:-	Kctd10_Ccdc60	5:114380426:-	5:116225348:-	Kctd10_5:114380426:-_ENSMUST00000001125_Ccdc60_5:116225348:-_ENSMUST00000050178|Kctd10_5:114380426:-_ENSMUST00000001125_Ccdc60_5:116225348:-_ENSMUST00000050178|Kctd10_5:114380426:-_ENSMUST00000001125_Ccdc60_5:116225348:-_ENSMUST00000086483|Kctd10_5:114380426:-_ENSMUST00000001125_Ccdc60_5:116225348:-_ENSMUST00000086483|Kctd10_5:114380426:-_ENSMUST00000102581_Ccdc60_5:116225348:-_ENSMUST00000050178…	4|4|4|4|6|10|6|10|5|4|5|4	0|0|0|0|0|0|0|0|0|0|0|0	0.528|0.696|0.528|0.696|0.542|0.712|0.542|0.712|0.546|0.706|0.546|0.706
5:121749229:+_5:37039326:-	Atxn2_Gm26647	5:121749229:+	5:37039326:-	Atxn2_5:121749229:+_ENSMUST00000051950_Gm26647_5:37039326:-_ENSMUST00000180816|Atxn2_5:121749229:+_ENSMUST00000051950_Gm26647_5:37039326:-_ENSMUST00000180816|Atxn2_5:121749229:+_ENSMUST00000160813_Gm26647_5:37039326:-_ENSMUST00000180816|Atxn2_5:121749229:+_ENSMUST00000160813_Gm26647_5:37039326:-_ENSMUST00000180816|Atxn2_5:121749229:+_ENSMUST00000161064_Gm26647_5:37039326:-_ENSMUST00000180816|Atxn…	11|11|11|11|1|4|11|11	0|0|0|0|0|0|0|0	0.566|0.572|0.588|0.598|0.566|0.642|0.566|0.572
5:140261498:-_5:107470708:+	Mad1l1_Btbd8	5:140261498:-	5:107470708:+	Mad1l1_5:140261498:-_ENSMUST00000031534_Btbd8_5:107470708:+_ENSMUST00000094541|Mad1l1_5:140261498:-_ENSMUST00000031534_Btbd8_5:107470708:+_ENSMUST00000094541|Mad1l1_5:140261498:-_ENSMUST00000031534_Btbd8_5:107470708:+_ENSMUST00000162298|Mad1l1_5:140261498:-_ENSMUST00000031534_Btbd8_5:107470708:+_ENSMUST00000162298|Mad1l1_5:140261498:-_ENSMUST00000031534_Btbd8_5:107470708:+_ENSMUST00000211896|Mad1…	15|20|15|13|15|20|15|20|15|20|15|13|15|20|15|20|7|5|1|5|7|5|7|5	0|13|0|0|0|13|0|13|0|13|0|0|0|13|0|13|0|0|0|0|0|0|0|0	0.686|0.898|0.664|0.684|0.686|0.898|0.686|0.898|0.686|0.898|0.664|0.684|0.686|0.898|0.686|0.898|0.726|0.758|0.67|0.77|0.726|0.758|0.726|0.758
5:144889699:-_5:144985734:-	Smurf1_Kpna7	5:144889699:-	5:144985734:-	Smurf1_5:144889699:-_ENSMUST00000085684_Kpna7_5:144985734:-_ENSMUST00000110672|Smurf1_5:144889699:-_ENSMUST00000085684_Kpna7_5:144985734:-_ENSMUST00000110672|Smurf1_5:144889699:-_ENSMUST00000085684_Kpna7_5:144985734:-_ENSMUST00000110673|Smurf1_5:144889699:-_ENSMUST00000085684_Kpna7_5:144985734:-_ENSMUST00000110673|Smurf1_5:144889699:-_ENSMUST00000085684_Kpna7_5:144985734:-_ENSMUST00000116454|Smur…	83|81|83|81|17|18|83|81|83|81|17|18|83|81|83|81|17|18|82|80|82|80|16|18	9|24|9|24|0|0|9|24|9|24|0|0|9|24|9|24|0|0|9|24|9|24|0|0	0.922|0.954|0.922|0.954|0.706|0.782|0.922|0.954|0.922|0.954|0.706|0.782|0.922|0.954|0.922|0.954|0.706|0.782|0.924|0.966|0.924|0.966|0.708|0.784
5:86029134:-_5:86489325:-	Cenpc1_Tmprss11g	5:86029134:-	5:86489325:-	Cenpc1_5:86029134:-_ENSMUST00000031170_Tmprss11g_5:86489325:-_ENSMUST00000134179|Cenpc1_5:86029134:-_ENSMUST00000031170_Tmprss11g_5:86489325:-_ENSMUST00000140095|Cenpc1_5:86029134:-_ENSMUST00000031170_Tmprss11g_5:86489325:-_ENSMUST00000199703|Cenpc1_5:86029134:-_ENSMUST00000031170_Tmprss11g_5:86489325:-_ENSMUST00000199703	139|139|57|51	34|34|13|10	0.99|0.99|0.946|0.948
6:134223029:+_6:127732739:-	Etv6_Prmt8	6:134223029:+	6:127732739:-	Etv6_6:134223029:+_ENSMUST00000081028_Prmt8_6:127732739:-_ENSMUST00000032500|Etv6_6:134223029:+_ENSMUST00000081028_Prmt8_6:127732739:-_ENSMUST00000032500|Etv6_6:134223029:+_ENSMUST00000111963_Prmt8_6:127732739:-_ENSMUST00000032500|Etv6_6:134223029:+_ENSMUST00000111963_Prmt8_6:127732739:-_ENSMUST00000032500|Etv6_6:134223029:+_ENSMUST00000164648_Prmt8_6:127732739:-_ENSMUST00000032500|Etv6_6:1342230…	20|30|31|21|30|20	14|13|12|14|12|14	0.918|0.922|0.92|0.922|0.928|0.93
6:134223029:+_6:127732742:-	Etv6_Prmt8	6:134223029:+	6:127732742:-	Etv6_6:134223029:+_ENSMUST00000081028_Prmt8_6:127732742:-_ENSMUST00000032500|Etv6_6:134223029:+_ENSMUST00000081028_Prmt8_6:127732742:-_ENSMUST00000032500|Etv6_6:134223029:+_ENSMUST00000111963_Prmt8_6:127732742:-_ENSMUST00000032500|Etv6_6:134223029:+_ENSMUST00000111963_Prmt8_6:127732742:-_ENSMUST00000032500|Etv6_6:134223029:+_ENSMUST00000164648_Prmt8_6:127732742:-_ENSMUST00000032500|Etv6_6:1342230…	0|0|0|0|0|0	11|13|10|13|10|13	0.524|0.538|0.522|0.542|0.55|0.574
6:134223029:+_6:127732820:-	Etv6_Prmt8	6:134223029:+	6:127732820:-	Etv6_6:134223029:+_ENSMUST00000081028_Prmt8_6:127732820:-_ENSMUST00000032500|Etv6_6:134223029:+_ENSMUST00000081028_Prmt8_6:127732820:-_ENSMUST00000032500|Etv6_6:134223029:+_ENSMUST00000111963_Prmt8_6:127732820:-_ENSMUST00000032500|Etv6_6:134223029:+_ENSMUST00000111963_Prmt8_6:127732820:-_ENSMUST00000032500|Etv6_6:134223029:+_ENSMUST00000164648_Prmt8_6:127732820:-_ENSMUST00000032500|Etv6_6:1342230…	23|20|21|23|23|20	17|14|13|17|17|13	0.938|0.94|0.94|0.946|0.954|0.958
6:72427173:+_6:72153431:+	Ggcx_St3gal5	6:72427173:+	6:72153431:+	Ggcx_6:72427173:+_ENSMUST00000065906_St3gal5_6:72153431:+_ENSMUST00000069994|Ggcx_6:72427173:+_ENSMUST00000065906_St3gal5_6:72153431:+_ENSMUST00000069994|Ggcx_6:72427173:+_ENSMUST00000065906_St3gal5_6:72153431:+_ENSMUST00000114112|Ggcx_6:72427173:+_ENSMUST00000065906_St3gal5_6:72153431:+_ENSMUST00000114112|Ggcx_6:72427173:+_ENSMUST00000207000_St3gal5_6:72153431:+_ENSMUST00000069994|Ggcx_6:7242717…	29|30|29|30|20|29|20|29|29|30|29|30	12|10|12|10|8|8|8|8|12|10|12|10	0.872|0.928|0.872|0.928|0.904|0.972|0.904|0.972|0.882|0.93|0.882|0.93
7:128240869:+_7:128223602:+	Armc5_Itgad	7:128240869:+	7:128223602:+	Armc5_7:128240869:+_ENSMUST00000044660_Itgad_7:128223602:+_ENSMUST00000176249|Armc5_7:128240869:+_ENSMUST00000044660_Itgad_7:128223602:+_ENSMUST00000176249	76|81	8|18	0.92|0.94
8:95095499:+_8:95011728:+	Katnb1_Adgrg1	8:95095499:+	8:95011728:+	Katnb1_8:95095499:+_ENSMUST00000034239_Adgrg1_8:95011728:+_ENSMUST00000093271|Katnb1_8:95095499:+_ENSMUST00000034239_Adgrg1_8:95011728:+_ENSMUST00000093271|Katnb1_8:95095499:+_ENSMUST00000034239_Adgrg1_8:95011728:+_ENSMUST00000179619|Katnb1_8:95095499:+_ENSMUST00000034239_Adgrg1_8:95011728:+_ENSMUST00000179619|Katnb1_8:95095499:+_ENSMUST00000034239_Adgrg1_8:95011728:+_ENSMUST00000212660|Katnb1_8:…	139|98|139|98|139|98|139|98|139|98|139|98	23|11|23|11|23|11|23|11|23|11|23|11	0.562|0.57|0.562|0.57|0.562|0.576|0.56|0.57|0.56|0.57|0.56|0.576
8:95095502:+_8:95011728:+	Katnb1_Adgrg1	8:95095502:+	8:95011728:+	Katnb1_8:95095502:+_ENSMUST00000034239_Adgrg1_8:95011728:+_ENSMUST00000093271|Katnb1_8:95095502:+_ENSMUST00000034239_Adgrg1_8:95011728:+_ENSMUST00000093271|Katnb1_8:95095502:+_ENSMUST00000034239_Adgrg1_8:95011728:+_ENSMUST00000179619|Katnb1_8:95095502:+_ENSMUST00000034239_Adgrg1_8:95011728:+_ENSMUST00000179619|Katnb1_8:95095502:+_ENSMUST00000034239_Adgrg1_8:95011728:+_ENSMUST00000212660|Katnb1_8:…	0|0|0|0|0|0|0|0|0|0|0|0	7|16|7|16|7|16|7|16|7|16|7|16	0.522|0.542|0.522|0.542|0.52|0.536|0.522|0.542|0.522|0.542|0.52|0.536
8:95095502:+_8:95011731:+	Katnb1_Adgrg1	8:95095502:+	8:95011731:+	Katnb1_8:95095502:+_ENSMUST00000034239_Adgrg1_8:95011731:+_ENSMUST00000093271|Katnb1_8:95095502:+_ENSMUST00000034239_Adgrg1_8:95011731:+_ENSMUST00000093271|Katnb1_8:95095502:+_ENSMUST00000034239_Adgrg1_8:95011731:+_ENSMUST00000179619|Katnb1_8:95095502:+_ENSMUST00000034239_Adgrg1_8:95011731:+_ENSMUST00000179619|Katnb1_8:95095502:+_ENSMUST00000034239_Adgrg1_8:95011731:+_ENSMUST00000212660|Katnb1_8:…	100|147|100|147|100|145|100|147|100|147|100|145	9|17|9|17|9|17|9|17|9|17|9|17	0.734|0.736|0.734|0.736|0.732|0.738|0.734|0.736|0.734|0.736|0.732|0.738
9:13272501:+_9:13619990:+	Ccdc82_Maml2	9:13272501:+	9:13619990:+	Ccdc82_9:13272501:+_ENSMUST00000110583_Maml2_9:13619990:+_ENSMUST00000159294|Ccdc82_9:13272501:+_ENSMUST00000110583_Maml2_9:13619990:+_ENSMUST00000159294|Ccdc82_9:13272501:+_ENSMUST00000215778_Maml2_9:13619990:+_ENSMUST00000159294|Ccdc82_9:13272501:+_ENSMUST00000215778_Maml2_9:13619990:+_ENSMUST00000159294|Ccdc82_9:13272501:+_ENSMUST00000217444_Maml2_9:13619990:+_ENSMUST00000159294|Ccdc82_9:13272…	22|17|20|17|22|17	2|3|2|3|2|3	0.906|0.98|0.918|0.99|0.906|0.98
9:31030958:+_9:31164673:-	Zbtb44_Aplp2	9:31030958:+	9:31164673:-	Zbtb44_9:31030958:+_ENSMUST00000115222_Aplp2_9:31164673:-_ENSMUST00000072634|Zbtb44_9:31030958:+_ENSMUST00000115222_Aplp2_9:31164673:-_ENSMUST00000072634|Zbtb44_9:31030958:+_ENSMUST00000115222_Aplp2_9:31164673:-_ENSMUST00000079758|Zbtb44_9:31030958:+_ENSMUST00000115222_Aplp2_9:31164673:-_ENSMUST00000079758|Zbtb44_9:31030958:+_ENSMUST00000115222_Aplp2_9:31164673:-_ENSMUST00000213254|Zbtb44_9:31030…	51|70|51|70|51|70|50|66|51|70|51|70|51|70|51|70|50|66|51|70	3|4|3|4|3|4|3|3|3|4|3|4|3|4|3|4|3|3|3|4	0.876|0.932|0.876|0.926|0.876|0.932|0.874|0.928|0.876|0.926|0.876|0.932|0.876|0.926|0.876|0.932|0.874|0.928|0.876|0.926
X:170018795:+_X:169984999:+	Gm21887_Gm15726	X:170018795:+	X:169984999:+	Gm21887_X:170018795:+_ENSMUST00000178789_Gm15726_X:169984999:+_ENSMUST00000144738|Gm21887_X:170018795:+_ENSMUST00000178789_Gm15726_X:169984999:+_ENSMUST00000144738|Gm21887_X:170018795:+_ENSMUST00000180251_Gm15726_X:169984999:+_ENSMUST00000144738|Gm21887_X:170018795:+_ENSMUST00000180251_Gm15726_X:169984999:+_ENSMUST00000144738	128|144|128|144	32|35|32|35	0.732|0.746|0.732|0.746
X:170018795:+_X:169984999:+	Gm21887_Mid1	X:170018795:+	X:169984999:+	Gm21887_X:170018795:+_ENSMUST00000178789_Mid1_X:169984999:+_ENSMUST00000036753|Gm21887_X:170018795:+_ENSMUST00000178789_Mid1_X:169984999:+_ENSMUST00000036753|Gm21887_X:170018795:+_ENSMUST00000178789_Mid1_X:169984999:+_ENSMUST00000078947|Gm21887_X:170018795:+_ENSMUST00000178789_Mid1_X:169984999:+_ENSMUST00000078947|Gm21887_X:170018795:+_ENSMUST00000178789_Mid1_X:169984999:+_ENSMUST00000079443|Gm21…	174|176|174|176|237|221|174|176|174|176|174|176|174|176|174|176|174|176|174|176|237|221|174|176|174|176|174|176|174|176|174|176	41|40|41|40|44|56|41|40|41|40|41|40|41|40|41|40|41|40|41|40|44|56|41|40|41|40|41|40|41|40|41|40	0.836|0.842|0.836|0.842|0.834|0.838|0.836|0.842|0.836|0.842|0.836|0.842|0.836|0.842|0.836|0.842|0.836|0.842|0.836|0.842|0.834|0.838|0.836|0.842|0.836|0.842|0.836|0.842|0.836|0.842|0.836|0.842

## Sheet: MC38-L
Supplementary Table S3B: High confidence fusion genes detected MC38-L cells. Breakpoints and breakpoint IDs (BPID) are indicated in GRCm38.95 coordinates. One BPID can be associated with more than one Fusion_Gene. The columns "ft_junc_cnt_best_per_FTID" and "ft_span_cnt_best_per_FTID" refer to the number of junction and spanning reads supporting each fusion transcript listed in the column "FTIDs"…
BPID	Fusion_Gene	Breakpoint1	Breakpoint2	FTIDs	ft_junc_cnt_best_per_FTID	ft_span_cnt_best_per_FTID	prediction_prob_per_FTID
11:86602008:-_4:132242449:-	Vmp1_Gmeb1	11:86602008:-	4:132242449:-	Vmp1_11:86602008:-_ENSMUST00000018315_Gmeb1_4:132242449:-_ENSMUST00000030733|Vmp1_11:86602008:-_ENSMUST00000018315_Gmeb1_4:132242449:-_ENSMUST00000030733|Vmp1_11:86602008:-_ENSMUST00000018315_Gmeb1_4:132242449:-_ENSMUST00000105964|Vmp1_11:86602008:-_ENSMUST00000018315_Gmeb1_4:132242449:-_ENSMUST00000105964|Vmp1_11:86602008:-_ENSMUST00000018315_Gmeb1_4:132242449:-_ENSMUST00000105965|Vmp1_11:866020…	2|2|2|2|2|2|2|2|2|2|1|1|1|1|1|2|2|2|2|2	6|6|6|6|6|6|6|5|6|6|3|3|3|3|3|5|5|5|5|5	0.6|0.624|0.596|0.618|0.6|0.618|0.632|0.634|0.6|0.618|0.6|0.59|0.59|0.626|0.59|0.688|0.678|0.678|0.704|0.678
12:40446394:+_12:41068310:+	Dock4_Immp2l	12:40446394:+	12:41068310:+	Dock4_12:40446394:+_ENSMUST00000037488_Immp2l_12:41068310:+_ENSMUST00000132121|Dock4_12:40446394:+_ENSMUST00000037488_Immp2l_12:41068310:+_ENSMUST00000132121|Dock4_12:40446394:+_ENSMUST00000037488_Immp2l_12:41068310:+_ENSMUST00000134965|Dock4_12:40446394:+_ENSMUST00000037488_Immp2l_12:41068310:+_ENSMUST00000134965|Dock4_12:40446394:+_ENSMUST00000037488_Immp2l_12:41068310:+_ENSMUST00000140790|Dock…	4|3|4|3|4|2|6|1|2|1|2|0|2|2|0|4|3|4|3|4|2|6|4|3|4|3|4|2|6|4|3|4|3|4|2|6|4|3|4|3|4|2|6|4|3|4|3|4|2|2|4	3|3|3|3|3|3|3|0|1|0|1|0|1|0|0|3|3|3|3|3|3|3|3|3|3|3|3|3|3|3|3|3|3|3|3|3|3|3|3|3|3|3|3|3|3|3|3|3|3|2|1	0.968|0.976|0.97|0.98|0.976|0.986|0.976|0.92|0.96|0.918|0.964|0.882|0.966|0.86|0.898|0.968|0.976|0.97|0.98|0.976|0.986|0.976|0.968|0.976|0.97|0.98|0.976|0.986|0.976|0.968|0.976|0.97|0.98|0.976|0.986|0.976|0.968|0.976|0.97|0.98|0.976|0.986|0.976|0.946|0.956|0.946|0.958|0.952|0.958|0.95|0.952
12:40446396:+_12:41068312:+	Dock4_Immp2l	12:40446396:+	12:41068312:+	Dock4_12:40446396:+_ENSMUST00000223290_Immp2l_12:41068312:+_ENSMUST00000080160|Dock4_12:40446396:+_ENSMUST00000223290_Immp2l_12:41068312:+_ENSMUST00000080160|Dock4_12:40446396:+_ENSMUST00000223290_Immp2l_12:41068312:+_ENSMUST00000132121|Dock4_12:40446396:+_ENSMUST00000223290_Immp2l_12:41068312:+_ENSMUST00000132121|Dock4_12:40446396:+_ENSMUST00000223290_Immp2l_12:41068312:+_ENSMUST00000134965|Dock…	3|4|4|4|4|4|3|4|3|4	2|3|2|3|2|3|2|3|1|1	0.922|0.944|0.654|0.662|0.666|0.68|0.668|0.676|0.628|0.652
2:73529327:-_2:73287715:-	Wipf1_Cir1	2:73529327:-	2:73287715:-	Wipf1_2:73529327:-_ENSMUST00000094681_Cir1_2:73287715:-_ENSMUST00000058615|Wipf1_2:73529327:-_ENSMUST00000094681_Cir1_2:73287715:-_ENSMUST00000058615|Wipf1_2:73529327:-_ENSMUST00000094681_Cir1_2:73287715:-_ENSMUST00000136519|Wipf1_2:73529327:-_ENSMUST00000094681_Cir1_2:73287715:-_ENSMUST00000136519|Wipf1_2:73529327:-_ENSMUST00000129594_Cir1_2:73287715:-_ENSMUST00000058615|Wipf1_2:73529327:-_ENSMU…	9|13|9|13|6|8|6|8|9|12|9|12	17|24|17|24|3|5|3|5|17|24|17|24	0.902|0.91|0.91|0.918|0.824|0.866|0.87|0.88|0.874|0.898|0.892|0.902
3:96558026:-_15:79895563:+	Gm15441_Apobec3	3:96558026:-	15:79895563:+	Gm15441_3:96558026:-_ENSMUST00000107095_Apobec3_15:79895563:+_ENSMUST00000175849|Gm15441_3:96558026:-_ENSMUST00000107095_Apobec3_15:79895563:+_ENSMUST00000175849	198|206	552|471	0.646|0.648
3:96558026:-_15:79895563:+	Txnip_Apobec3	3:96558026:-	15:79895563:+	Txnip_3:96558026:-_ENSMUST00000049093_Apobec3_15:79895563:+_ENSMUST00000175849|Txnip_3:96558026:-_ENSMUST00000049093_Apobec3_15:79895563:+_ENSMUST00000175849|Txnip_3:96558026:-_ENSMUST00000074519_Apobec3_15:79895563:+_ENSMUST00000175849|Txnip_3:96558026:-_ENSMUST00000074519_Apobec3_15:79895563:+_ENSMUST00000175849	206|198|206|198	474|555|474|555	0.644|0.646|0.644|0.646
4:95101307:+_4:95012611:+	Junos_Gm12694	4:95101307:+	4:95012611:+	Junos_4:95101307:+_ENSMUST00000125438_Gm12694_4:95012611:+_ENSMUST00000149367|Junos_4:95101307:+_ENSMUST00000125438_Gm12694_4:95012611:+_ENSMUST00000149367|Junos_4:95101307:+_ENSMUST00000130684_Gm12694_4:95012611:+_ENSMUST00000149367|Junos_4:95101307:+_ENSMUST00000130684_Gm12694_4:95012611:+_ENSMUST00000149367	0|1|1|1	3|7|2|7	0.818|0.954|0.938|0.956
5:125340757:-_5:125388264:-	Scarb1_Ubc	5:125340757:-	5:125388264:-	Scarb1_5:125340757:-_ENSMUST00000086075_Ubc_5:125388264:-_ENSMUST00000108707|Scarb1_5:125340757:-_ENSMUST00000086075_Ubc_5:125388264:-_ENSMUST00000108707|Scarb1_5:125340757:-_ENSMUST00000086075_Ubc_5:125388264:-_ENSMUST00000136312|Scarb1_5:125340757:-_ENSMUST00000086075_Ubc_5:125388264:-_ENSMUST00000136312|Scarb1_5:125340757:-_ENSMUST00000086075_Ubc_5:125388264:-_ENSMUST00000156249|Scarb1_5:12534…	35|22|35|22|35|22|35|22|35|22|35|22|22|34|56|22|34	48|35|48|35|48|35|48|34|48|34|48|34|33|48|81|33|48	0.944|0.948|0.938|0.946|0.954|0.958|0.946|0.948|0.942|0.946|0.956|0.958|0.946|0.948|0.946|0.956|0.958
5:86029134:-_5:86489325:-	Cenpc1_Tmprss11g	5:86029134:-	5:86489325:-	Cenpc1_5:86029134:-_ENSMUST00000031170_Tmprss11g_5:86489325:-_ENSMUST00000134179|Cenpc1_5:86029134:-_ENSMUST00000031170_Tmprss11g_5:86489325:-_ENSMUST00000134179|Cenpc1_5:86029134:-_ENSMUST00000031170_Tmprss11g_5:86489325:-_ENSMUST00000140095|Cenpc1_5:86029134:-_ENSMUST00000031170_Tmprss11g_5:86489325:-_ENSMUST00000140095|Cenpc1_5:86029134:-_ENSMUST00000031170_Tmprss11g_5:86489325:-_ENSMUST000001…	5|11|5|11|4|8	23|33|23|33|19|30	0.992|0.996|0.992|0.996|0.94|0.942
9:109999840:+_9:110205999:+	Map4_Smarcc1	9:109999840:+	9:110205999:+	Map4_9:109999840:+_ENSMUST00000035055_Smarcc1_9:110205999:+_ENSMUST00000088716|Map4_9:109999840:+_ENSMUST00000035055_Smarcc1_9:110205999:+_ENSMUST00000088716|Map4_9:109999840:+_ENSMUST00000035055_Smarcc1_9:110205999:+_ENSMUST00000197984|Map4_9:109999840:+_ENSMUST00000035055_Smarcc1_9:110205999:+_ENSMUST00000197984|Map4_9:109999840:+_ENSMUST00000035055_Smarcc1_9:110205999:+_ENSMUST00000198667|Map4…	105|123|105|123|98|107|105|123|105|120|105|123|105|123|98|107|105|123|105|120|105|123|105|123|98|107|105|123|105|120|102|118|102|118|95|102|102|118|102|115	10|156|10|156|6|125|10|156|8|152|9|156|9|156|5|125|9|156|7|152|10|156|10|156|6|125|10|156|8|152|9|151|9|151|5|120|9|151|7|147	0.928|0.948|0.928|0.948|0.892|0.944|0.928|0.948|0.912|0.958|0.944|0.948|0.944|0.948|0.898|0.94|0.944|0.948|0.928|0.958|0.962|0.974|0.962|0.974|0.93|0.978|0.962|0.974|0.942|0.986|0.972|0.974|0.972|0.974|0.934|0.976|0.972|0.974|0.958|0.986
