# Supplementary material for: MC38 colorectal tumor cell lines from two different sources display substantial differences in transcriptome, mutanome and neoantigen expression
Source: Front Immunol. 2023 Mar 8;14:1102282. doi: 10.3389/fimmu.2023.1102282 (PMC10030996; doi:10.3389/fimmu.2023.1102282)
Supplement: Supplementary file 5 [file Table_4.xlsx]

## Sheet: Tabelle1
Supplementary Table S4: Comparison of relative abundance of mutational signatures in both MC38 cell lines. Significant differences between the cell lines were determined with t-test followed by multiple testing correction with Benjamini-Hochberg correction.
signature	p-value	p-value (adjusted)	process
AC11	0.064	0.081	alkylating agents, temozolomide
AC13	0.052	0.081	APOBEC
AC15	0.028	0.078	defect DNA MMR
AC17	0.002	0.022	unknown
AC2	0.13	0.15	APOBEC
AC20	0.3	0.3	associated with small indels and repeats
AC22	0.062	0.081	asristocholic acid
AC28	0.027	0.078	unknown
AC3	0.036	0.08	defect DNA DSB repair hom. recomb.
AC4	0.0051	0.028	tobacco mutagens, benzo(a)pyrene
AC6	0.066	0.081	defect DNA MMR, found in MSI tumors
