# Supplementary material for: MC38 colorectal tumor cell lines from two different sources display substantial differences in transcriptome, mutanome and neoantigen expression
Source: Front Immunol. 2023 Mar 8;14:1102282. doi: 10.3389/fimmu.2023.1102282 (PMC10030996; doi:10.3389/fimmu.2023.1102282)
Supplement: Supplementary file 6 [file Table_5.xlsx]

## Sheet: Tabelle1
Supplementary Table S5: Mean transcript expression values in RPKM of MC38-K and MC38-L cells.
UCSC_ID	geneSymbol	MC38-K	MC38-L
uc008www.2	0610007C21Rik	22.1235	46.5524
uc008zuh.1	0610007L01Rik	8.76131	5.03459
uc008zui.2	0610007L01Rik	17.4707	18.7012
uc007qyc.2	0610007P08Rik	0.335144	0.125573
uc007qye.2	0610007P08Rik	9.81378	3.79128
uc007qyd.2	0610007P08Rik	0.978418	0.44644
uc007ohf.1	0610007P14Rik	39.2354	45.2791
uc008baf.2	0610007P22Rik	14.0078	6.67987
uc012anb.1	0610007P22Rik	0.879421	0.187873
uc012anc.1	0610007P22Rik	0.338548	0.228571
uc008bag.2	0610007P22Rik	5.05663	8.59773
uc008nsx.2	0610008F07Rik	0	0
uc008nsy.2	0610008F07Rik	0	0
uc007iuh.1	0610009B22Rik	21.8078	8.30038
uc007myi.1	0610009D07Rik	32.1803	25.3007
uc008erx.2	0610009O20Rik	1.13723	1.18773
uc008ery.2	0610009O20Rik	0.953995	1.5429
uc008erz.2	0610009O20Rik	22.1383	25.0602
uc008ofs.2	0610010B08Rik	1.67243	2.09799
uc012cky.1	0610010B08Rik	1.67243	2.09799
uc012clm.1	0610010B08Rik	1.67243	2.09799
uc007iff.1	0610010F05Rik	2.84306	1.16553
uc007ifh.1	0610010F05Rik	10.0221	4.07942
uc008icr.1	0610010K06Rik	0.763698	0.494233
uc007juh.2	0610010K14Rik	6.38245	6.36155
uc011xxr.1	0610010K14Rik	6.56686	6.85855
uc007jug.2	0610010K14Rik	2.35419	1.5058
uc007jud.2	0610010K14Rik	14.667	14.172
uc007jue.2	0610010K14Rik	6.46274	2.16205
uc011xxs.1	0610010K14Rik	4.63439	3.60675
uc007juf.2	0610010K14Rik	0.931148	1.62435
uc008eni.1	0610010O12Rik	0.314166	0
uc008enj.1	0610010O12Rik	16.5793	0.265388
uc008bcl.2	0610011F06Rik	40.6862	17.1012
uc008nnq.2	0610011L14Rik	2.19035	0.975121
uc008nnp.2	0610011L14Rik	8.3371	6.90074
uc007yxy.2	0610012G03Rik	15.6456	10.1139
uc008lkq.2	0610012H03Rik	0	0
uc008lkr.2	0610012H03Rik	0.00182865	0.00494759
uc009cig.2	0610030E20Rik	10.321	6.6969
uc008pup.1	0610031J06Rik	6.99057	94.7389
uc008uhh.1	0610037D15Rik	0.911059	0.771573
uc008uhi.1	0610037D15Rik	4.0255	4.53059
uc008uak.1	0610037L13Rik	10.4926	25.0731
uc008ual.1	0610037L13Rik	11.5889	8.69982
uc008uam.1	0610037L13Rik	0.397627	0.330865
uc007yhh.1	0610037P05Rik	20.8536	19.8442
uc007yhi.1	0610037P05Rik	2.27653	3.40011
uc012ggf.1	0610038B21Rik	0.272154	0.471936
uc008gpu.2	0610038F07Rik	1.71393	0.723428
uc012civ.1	0610039K10Rik	0.0647752	0.0984561
uc009akc.2	0610040B10Rik	3.15277	4.04518
uc008xmg.1	0610040J01Rik	0.0190264	0.003571
uc009afd.2	0910001L09Rik	31.3789	17.4805
uc009qyz.1	100039707	2.82333	0.330421
uc007tss.1	100042579	0	0
uc008ogk.2	100043387	9.8531	7.02288
uc007kps.1	1100001G20Rik	0.0176977	0.0496331
uc007ktj.1	1110001A07Rik	1.69285	1.07216
uc008dpj.2	1110001A16Rik	6.83151	2.98097
uc012axl.1	1110001A16Rik	3.60171	0.747782
uc009bki.1	1110001J03Rik	42.6024	25.976
uc007nnt.1	1110002B05Rik	36.9754	33.1163
uc007mwp.2	1110002L01Rik	0.655553	0.123707
uc007mwo.2	1110002L01Rik	2.72934	0.975985
uc007kli.1	1110002N22Rik	0.161172	0.102765
uc007klj.1	1110002N22Rik	10.1512	6.72019
uc008xnt.1	1110003E01Rik	12.853	7.65098
uc007zwt.2	1110004E09Rik	17.5898	14.7504
uc007zwu.2	1110004E09Rik	0.0660671	0.121042
uc009jiw.1	1110004F10Rik	0.443982	0.657075
uc009jix.1	1110004F10Rik	73.616	41.6003
uc007mmk.2	1110005A03Rik	2.07497	1.11517
uc007mml.2	1110005A03Rik	15.0431	14.3601
uc007mmm.2	1110005A03Rik	2.35441	2.55796
uc007hoq.2	1110005A23Rik	3.03213	2.86934
uc007hos.2	1110005A23Rik	0.478845	0.71751
uc008zeh.2	1110006O24Rik	2.11853	1.061
uc009jzi.1	1110007A13Rik	15.3617	9.59392
uc007qix.1	1110007C09Rik	2.69209	0.947588
uc007qiy.1	1110007C09Rik	51.5354	18.2138
uc008nob.2	1110008F13Rik	1.01971	1.0366
uc008noc.2	1110008F13Rik	87.1537	71.9041
uc012ecr.1	1110008J03Rik	0.943254	0.909069
uc008zhp.2	1110008J03Rik	8.39007	2.84493
uc007noo.2	1110008L16Rik	0.00674091	0
uc007nop.2	1110008L16Rik	4.23637	4.18559
uc008jfk.2	1110008P14Rik	22.7507	9.52729
uc007hoi.1	1110012D08Rik	9.89684	7.78927
uc007hoj.1	1110012D08Rik	5.5859	4.16215
uc008dju.2	1110012J17Rik	0.650073	0.408581
uc008djv.2	1110012J17Rik	0.265259	0.207204
uc008djw.2	1110012J17Rik	1.05967	0.508102
uc008djx.1	1110012J17Rik	0.308408	0.264145
uc009tjf.1	1110012L19Rik	14.0896	5.36628
uc008pya.1	1110013L07Rik	0.136036	1.87073
uc008ghb.1	1110014N23Rik	11.7991	18.4255
uc008ghc.1	1110014N23Rik	1.06241	5.21061
uc008siu.1	1110017D15Rik	0	0.00777667
uc008six.1	1110017D15Rik	0	0.0290386
uc011yhr.1	1110017F19Rik	0.330587	0.40751
uc007ofy.1	1110018G07Rik	0.770292	0.217475
uc007oga.2	1110018G07Rik	3.64946	7.55795
uc007ogb.2	1110018G07Rik	0.149375	0.226524
uc012amx.1	1110018H23Rik	0.00523602	0.00634762
uc007qyt.1	1110018J18Rik	30.0959	8.37208
uc007qyu.1	1110018J18Rik	1.7857	0.800884
uc007qyv.1	1110018J18Rik	0.569808	0.195749
uc008dtd.2	1110020A21Rik	0.029713	0.0103233
uc012ayc.1	1110020A21Rik	0.509798	0.319989
uc007vfc.1	1110020G09Rik	4.68675	2.21706
uc007vfd.1	1110020G09Rik	8.98296	4.87975
uc007vfe.1	1110020G09Rik	9.45887	5.23129
uc011zrd.1	1110020G09Rik	0.769136	0.205646
uc008btj.2	1110021J02Rik	2.26753	2.44811
uc008bti.2	1110021J02Rik	0.627214	1.08963
uc008btk.2	1110021J02Rik	2.56599	2.17969
uc007eqa.2	1110021L09Rik	8.45924	11.8714
uc007epz.2	1110021L09Rik	0.889488	4.9624
uc011wml.1	1110028C15Rik	0.434552	0.2079
uc007bim.2	1110028C15Rik	0.444839	0.348176
uc007bin.2	1110028C15Rik	0	0
uc007bio.2	1110028C15Rik	0.316675	0.140016
uc007bip.1	1110028C15Rik	0.190702	0.15706
uc007biq.2	1110028C15Rik	0.715215	0.316174
uc007mvk.1	1110031I02Rik	9.04428	9.04308
uc009pko.1	1110032A03Rik	0.090766	0.170379
uc009pkp.1	1110032A03Rik	1.8373	1.15063
uc008pmn.2	1110032A04Rik	0	0
uc008pmm.2	1110032A04Rik	0	0
uc012cqj.1	1110032F04Rik	0	0.0159859
uc011ymx.1	1110034A24Rik	0.267061	0.114235
uc007nrt.1	1110034A24Rik	7.62627	4.51292
uc007bba.2	1110034B05Rik	2.86212	1.50009
uc007baz.2	1110034B05Rik	3.93296	1.65941
uc011wlf.1	1110034B05Rik	0	0
uc011wlg.1	1110034B05Rik	0.257047	1.38024
uc007bbb.2	1110034B05Rik	0.341908	0.0913994
uc008mne.2	1110034G24Rik	1.69023	2.71257
uc012cet.1	1110034G24Rik	0.131826	1.52213
uc008rzo.1	1110037F02Rik	1.70712	1.78153
uc008rzp.1	1110037F02Rik	0.0678925	0.0457332
uc008rzq.1	1110037F02Rik	9.76925	10.4862
uc008cek.2	1110038B12Rik	127.293	163.279
uc008cel.2	1110038B12Rik	97.5328	20.4744
uc008cem.2	1110038B12Rik	77.2779	160.15
uc007fqi.1	1110038D17Rik	0.748193	0.322006
uc011xgn.1	1110038D17Rik	1.24478	0.926496
uc007fqk.1	1110038D17Rik	7.96617	8.48193
uc011xgo.1	1110038D17Rik	4.93864e-07	0
uc007fql.1	1110038D17Rik	0.129541	0.202863
uc007wmv.1	1110038F14Rik	12.636	14.9287
uc007wmw.1	1110038F14Rik	3.43924	7.23241
uc011zvd.1	1110038F14Rik	0.0682938	0.175101
uc007nik.1	1110049B09Rik	0.0142589	0.00308232
uc012dnd.1	1110049F12Rik	26.4873	14.6538
uc008kvs.1	1110051M20Rik	1.02379	1.64263
uc008kvt.1	1110051M20Rik	7.98473	6.05651
uc008kvu.1	1110051M20Rik	0.425225	0.0335971
uc008tac.1	1110054O05Rik	4.10821	5.82375
uc008tad.1	1110054O05Rik	0.666028	0.88968
uc007mzg.2	1110057K04Rik	1.55187	1.20837
uc007mzh.2	1110057K04Rik	5.15607	6.12364
uc007mzi.2	1110057K04Rik	0.0455142	0.0881479
uc007mzj.2	1110057K04Rik	3.12235	3.39913
uc007mzk.2	1110057K04Rik	1.56768	0.622167
uc007amj.2	1110058L19Rik	17.048	5.88786
uc008gyz.1	1110059E24Rik	20.4634	14.0906
uc009sfj.2	1110059G10Rik	2.05907	1.81559
uc009tbi.1	1110059M19Rik	0.00789727	0.166664
uc008urd.2	1110065P20Rik	15.0076	14.9538
uc007idj.2	1110067D22Rik	3.19593	2.29729
uc007ust.1	1190002H23Rik	2.30503	13.681
uc009rax.1	1190002N15Rik	13.6311	8.85231
uc009kif.1	1190003J15Rik	1.62058	0
uc011zbb.1	1190003K10Rik	0	0
uc007cyt.1	1190005F20Rik	0.577368	0.459721
uc007cyu.1	1190005F20Rik	1.35946	2.81763
uc007cyv.2	1190005F20Rik	13.4971	10.336
uc009nre.1	1190005I06Rik	0.976361	0.401132
uc008waz.2	1190007F08Rik	0.525096	0.0432522
uc008wba.2	1190007F08Rik	0.0290032	0
uc012dqf.1	1190007F08Rik	1.45196	0.0433824
uc012dqg.1	1190007F08Rik	0.379899	0.045536
uc012dqh.1	1190007F08Rik	0.00486948	0
uc011xjp.1	1190007I07Rik	1.61307	0.158691
uc007gjp.2	1190007I07Rik	4.22385	7.40471
uc011xjq.1	1190007I07Rik	3.83767	2.00628
uc007gri.1	1200002N14Rik	0.343533	3.81996e-05
uc007pcw.2	1200009I06Rik	0.0304432	0.00271279
uc007pcx.2	1200009I06Rik	0.153381	0.0556644
uc007pcv.1	1200009I06Rik	0.459269	0
uc011yuw.1	1200009I06Rik	3.63053	2.29145
uc007urd.1	1200011I18Rik	7.37444	5.32674
uc007ktg.1	1200011M11Rik	12.8696	15.9931
uc007jzu.2	1200014J11Rik	0.46298	0.154951
uc007jzv.2	1200014J11Rik	8.68756	4.85498
uc007jzw.2	1200014J11Rik	1.93896	1.21802
uc007cyq.2	1200016B10Rik	7.82739	5.0156
uc011wtm.1	1200016B10Rik	0.0869517	0.0500592
uc007kca.1	1300001I01Rik	37.6369	34.1923
uc011xyx.1	1300001I01Rik	2.30617	1.40555
uc007kcb.1	1300001I01Rik	6.94485	6.63263
uc007kcc.1	1300001I01Rik	5.4847	16.3286
uc012ddo.1	1300002K09Rik	0	0
uc008ssz.2	1300002K09Rik	0.00360378	0.0335206
uc007usp.2	1300010F03Rik	3.93637	3.58417
uc007usq.2	1300010F03Rik	7.68804	9.43771
uc007qbi.1	1300014I06Rik	3.59784	1.31864
uc007qbj.1	1300014I06Rik	0.565322	0.260435
uc011yyh.1	1300014I06Rik	0.0385321	0
uc009rgk.1	1300017J02Rik	0.0270349	0.102792
uc009nuv.2	1300018I17Rik	1.97075	0.34535
uc009nus.2	1300018I17Rik	0.258588	0.687278
uc009nut.2	1300018I17Rik	1.32737	2.3907
uc009nuu.2	1300018I17Rik	0.0263065	0
uc009nuw.2	1300018I17Rik	1.54194	3.68812
uc009nux.2	1300018I17Rik	0.598409	0.914079
uc009nuy.1	1300018I17Rik	1.51088	3.14728
uc009nuz.2	1300018I17Rik	0.960223	2.31
uc007xff.1	1300018J18Rik	4.40897	6.23051
uc008zzh.2	14-3-3 gamma	2.17608	1.84459
uc008zfd.1	1500001A10Rik	0.00211183	0.00435808
uc009dij.1	1500001M20Rik	19.1547	9.60996
uc009dik.1	1500001M20Rik	0.241007	0.177641
uc009fpm.1	1500002O20Rik	1.25907	1.90699
uc009fpn.1	1500002O20Rik	17.5764	20.9081
uc008ltv.1	1500003O03Rik	0.295893	0.393416
uc008ltw.1	1500003O03Rik	52.4729	23.2012
uc008pwp.2	1500004A13Rik	0.208693	2.60918
uc008pwq.2	1500004A13Rik	0.14096	0.177171
uc008pwr.2	1500004A13Rik	0.909411	1.32365
uc008pws.2	1500004A13Rik	0.0436882	8.72651e-08
uc012csc.1	1500004A13Rik	1.3232	1.31897
uc011zwt.1	1500009C09Rik	0.0145965	0.00888679
uc007wyp.2	1500009C09Rik	0	0
uc007gkm.2	1500009L16Rik	0.014374	0
uc007joz.2	1500010J02Rik	6.91824	6.59243
uc007jox.2	1500010J02Rik	8.55559	8.93005
uc007jow.2	1500010J02Rik	1.04883	1.29516
uc011xwt.1	1500010J02Rik	1.28856	4.39867
uc008zai.2	1500011B03Rik	1.38902	3.45302
uc008zld.1	1500011H22Rik	44.6014	26.2558
uc008mgc.2	1500011K16Rik	2.71123	10.138
uc008nzf.1	1500012F01Rik	133.113	130.58
uc008fcp.2	1500015A07Rik	1.28715	1.36464
uc007avp.2	1500015O10Rik	0.0838308	0.161226
uc008hhq.1	1500017E21Rik	0.495754	1.2467
uc008hhr.1	1500017E21Rik	0.00779922	0.0312576
uc007yyf.1	1500031L02Rik	8.33266	2.05539
uc007wza.1	1500032L24Rik	8.91688	4.86747
uc007wzb.1	1500032L24Rik	64.9168	42.9915
uc008ugg.2	1520402A15Rik	1.04033	1.13324
uc008ava.1	1600002H07Rik	2.60074	0.739384
uc008avb.1	1600002H07Rik	5.5056	4.59754
uc008avc.1	1600002H07Rik	2.482	3.45817
uc007gcf.1	1600002K03Rik	10.5036	28.8332
uc007pog.2	1600012F09Rik	5.3526	7.22997
uc012ako.1	1600012H06Rik	5.19435	6.33811
uc008ang.1	1600012H06Rik	2.71632	0.887506
uc008ani.1	1600012H06Rik	0.217642	0.0872451
uc008anh.1	1600012H06Rik	0.608872	0.451522
uc007ddx.1	1600012P17Rik	0.0021714	0.00286486
uc009gks.1	1600014C10Rik	1.1418	0.410213
uc009gkt.1	1600014C10Rik	6.16018	2.16201
uc008crk.1	1600014C23Rik	0.0372368	0.076828
uc009trs.2	1600014K23Rik	0.00737066	0
uc012elm.1	1600015I10Rik	0	0.00260318
uc009kjz.1	1600016N20Rik	2.61449	0.372251
uc012fwr.1	1600016N20Rik	2.07688	0.101403
uc007yvv.1	1600021P15Rik	3.42358	3.4558
uc008ojh.1	1600027N09Rik	19.4802	7.6805
uc008oji.1	1600027N09Rik	10.1203	10.0837
uc009pjo.1	1600029D21Rik	0.126388	0.75888
uc009ree.1	1600029I14Rik	0	0.00893227
uc012gul.1	1600029O15Rik	0.42408	0.48774
uc008wvm.1	1700001C02Rik	0.00543963	0
uc008wvn.1	1700001C02Rik	0	0
uc008cvd.2	1700001C19Rik	0.337103	0.0969796
uc008cve.2	1700001C19Rik	0.0218059	0.0172791
uc007tcu.1	1700001F09Rik	0	0.259734
uc007tcz.1	1700001F09Rik	0.50154	0.608034
uc007ant.2	1700001G17Rik	0.369817	0.288063
uc009ana.1	1700001J03Rik	0.131026	0.183543
uc012gri.1	1700001J11Rik	0.0314859	0.113191
uc007pbp.2	1700001K19Rik	0.0986408	0.266543
uc008hwn.2	1700001K23Rik	0.307567	0.317086
uc007xaz.2	1700001L05Rik	0.0728679	0.139528
uc007xay.2	1700001L05Rik	0	0
uc007rcd.2	1700001L19Rik	0.341997	0.0117995
uc008jcr.2	1700001O22Rik	0.0316938	0.0251039
uc008jct.2	1700001O22Rik	0.244411	0.0147776
uc008jcs.2	1700001O22Rik	0.291115	0.0490827
uc007let.1	1700001P01Rik	0.369924	1.41213
uc009cmx.2	1700003E16Rik	0.0868211	0.0849379
uc012enw.1	1700003E16Rik	0.359021	0
uc009cmy.2	1700003E16Rik	0.221102	0.0102026
uc008njj.1	1700003F12Rik	0.283286	4.71612
uc009jiv.2	1700003G18Rik	0.141626	0.250976
uc012cxf.1	1700003H04Rik	0	0
uc008rft.1	1700003H04Rik	0	0
uc008rfu.1	1700003H04Rik	0	0
uc008sgi.1	1700003M02Rik	0.00848188	0.0215069
uc008sgj.2	1700003M02Rik	0.0251735	0.0155292
uc012cxd.1	1700006A11Rik	0	0
uc012cxe.1	1700006A11Rik	0	0
uc007lqb.2	1700006E09Rik	0	0
uc012ggd.1	1700007B14Rik	0	0
uc009mhj.2	1700007B14Rik	0.0118647	0
uc009mhi.2	1700007B14Rik	0	0
uc007xgo.2	1700007E06Rik	0.00854001	0.022714
uc007xgp.2	1700007E06Rik	0.0366496	0
uc008yge.1	1700007G11Rik	0.0299489	0.0348008
uc012dzm.1	1700007G11Rik	0	0
uc012cgx.1	1700007I08Rik	0.218375	0.434834
uc009kbd.1	1700007K09Rik	0.120262	0.144914
uc008iyf.1	1700007K13Rik	0.605651	0
uc007ikb.2	1700008A04Rik	0	0
uc009oaa.1	1700008F21Rik	0.0723229	0.0400018
uc009oac.2	1700008F21Rik	0	0
uc009oab.2	1700008F21Rik	0	0
uc012gnh.1	1700008F21Rik	18.7452	2.38082
uc009uhi.2	1700008I05Rik	0.442379	0.0799579
uc009jvt.2	1700008J07Rik	0.699904	0.647736
uc009gpf.2	1700008O03Rik	0.344728	0.0519849
uc008ooe.2	1700008P02Rik	0	0
uc009fpi.2	1700008P20Rik	0	0
uc007fwh.2	1700009J07Rik	0	0
uc008shc.1	1700009N14Rik	0.00455639	0.0116887
uc007dna.1	1700009P17Rik	1.24977	0.803095
uc008oeh.2	1700010B08Rik	0.117598	0.117415
uc009tuc.1	1700010D01Rik	0.0227256	0
uc008ygf.1	1700010H22Rik	0	0.0151741
uc008ajv.2	1700010I14Rik	0.000876762	0.0127541
uc008ajx.2	1700010I14Rik	0.0239063	0
uc008mrp.1	1700010M22Rik	0.00442169	0.0233647
uc007xtg.2	1700011A15Rik	0	0.0253251
uc008duw.2	1700011E24Rik	0.0406098	0.0681212
uc009cgd.1	1700011F03Rik	0	0
uc009cge.1	1700011F03Rik	0.00461873	0.0112482
uc012bnz.1	1700011F14Rik	0.00821564	0
uc008iao.1	1700011F14Rik	0.00462399	0.0134213
uc007tke.2	1700011H14Rik	0.0224209	0.0754644
uc008ezg.2	1700011I03Rik	0	0
uc008ezh.2	1700011I03Rik	0.112208	0.00935005
uc009mil.2	1700011L22Rik	0.012202	0.015941
uc009tzf.1	1700011M02Rik	0.287577	0
uc009bgk.1	1700012A03Rik	0	0
uc009bgl.1	1700012A03Rik	0	0
uc007czx.1	1700012A16Rik	0.0383431	0.180797
uc007mcx.2	1700012B07Rik	0	0
uc007mcy.2	1700012B07Rik	0.293713	0.016069
uc009oex.1	1700012B09Rik	0.0402504	0.026868
uc009oey.2	1700012B09Rik	0.880635	0
uc007mwj.2	1700012B15Rik	0.978613	1.0301
uc007mwg.2	1700012B15Rik	0.768086	0.674148
uc007mwh.2	1700012B15Rik	1.10152	1.84556
uc007mwi.2	1700012B15Rik	1.61796	0.764817
uc007mwk.1	1700012B15Rik	0.685908	0.443008
uc011yjq.1	1700012B15Rik	0.808786	1.31871
uc009jga.1	1700012D14Rik	0.139886	0.0592584
uc009spr.1	1700012L04Rik	0.00736768	0.0751114
uc008vrf.1	1700012P22Rik	0	0.00769437
uc011zas.1	1700013B16Rik	0.00522459	0
uc009dqp.2	1700013D24Rik	0	0.0364594
uc008qze.2	1700013F07Rik	2.17093	1.09263
uc008vjb.1	1700013G24Rik	0.0117207	0.0071093
uc009tfj.2	1700013H16Rik	0.0239151	0.0734202
uc009ujf.2	1700014N06Rik	0.00576505	0
uc007dmd.1	1700015E13Rik	0.0175953	0.0576573
uc008wio.2	1700015F17Rik	0.102034	0.175276
uc008win.2	1700015F17Rik	0.00598862	0
uc009hco.2	1700015G11Rik	0	0
uc007dur.1	1700016C15Rik	0.0875097	0.0332674
uc009kvt.1	1700016D06Rik	0.579445	0.491536
uc008yjr.1	1700016H13Rik	0	0
uc008yjq.1	1700016H13Rik	0	0
uc012dzx.1	1700016H13Rik	0	0.0100911
uc007key.2	1700016K19Rik	0	0
uc011zuc.1	1700016M24Rik	0.00910982	0.0106559
uc007wcu.2	1700016M24Rik	0	0
uc009puq.2	1700017B05Rik	5.58786	7.36691
uc009pur.2	1700017B05Rik	0.160596	0.0480715
uc009pus.2	1700017B05Rik	1.04424	1.37725
uc008grq.2	1700017D01Rik	0	0
uc007gxz.1	1700017N19Rik	0.0228775	0.0123654
uc007pzl.1	1700018A04Rik	0.0141726	0.0124843
uc007pzm.1	1700018A04Rik	0.0175675	0.016185
uc012bcq.1	1700018A14Rik	0.0566643	0.0125561
uc009nrt.1	1700018B08Rik	0.193952	0.0679646
uc012gly.1	1700018B08Rik	0.013996	0.150364
uc012glz.1	1700018B08Rik	0.417607	7.87492e-07
uc008pdd.1	1700018B24Rik	0	0
uc008pde.1	1700018B24Rik	0.0117681	0
uc008tgz.1	1700018C11Rik	3.80673e-09	2.73954e-09
uc008tha.1	1700018C11Rik	0.0249255	0.0397385
uc009alz.1	1700018F24Rik	0.00266867	0.0194136
uc008hcy.2	1700018L02Rik	0.251896	0.196216
uc009kvy.1	1700018L24Rik	0	0.0762919
uc007ayu.1	1700019A02Rik	0.0384549	0
uc012fyj.1	1700019B03Rik	1.73894e-06	3.77832e-07
uc009krn.2	1700019B03Rik	0.0189868	0.00923197
uc007ayr.1	1700019D03Rik	0	0
uc007ays.1	1700019D03Rik	0.00382381	0
uc007ohp.2	1700019E19Rik	19.9064	14.5785
uc007oho.2	1700019E19Rik	0.334764	0
uc009cqj.2	1700019G17Rik	0.0927809	0.216828
uc012eoi.1	1700019G17Rik	0.0437875	0.125701
uc008jgz.1	1700019L03Rik	1.78329	2.31675
uc007old.1	1700019M22Rik	0	0
uc012bhp.1	1700019N12Rik	0.334798	0.356616
uc008gji.1	1700019N12Rik	0.184638	0.166022
uc008iav.1	1700019N19Rik	0.00327519	0
uc007bvo.2	1700019O17Rik	0.0031057	0
uc012cee.1	1700020A23Rik	0.0131072	0.171343
uc008mis.1	1700020A23Rik	0.0459111	0.188775
uc008nwj.2	1700020C07Rik	0.135068	0.23137
uc008gdt.2	1700020D05Rik	0.021852	0.0842889
uc008lty.2	1700020I14Rik	5.21879	2.55985
uc008ltx.2	1700020I14Rik	15.5392	17.6077
uc007koz.2	1700020L24Rik	0.372283	0.322075
uc007eos.2	1700020N01Rik	0.00284616	0
uc007cas.2	1700020N18Rik	0	0
uc007ohr.1	1700020O03Rik	3.24425	3.56023
uc008puj.1	1700021C14Rik	0.101203	0.0647576
uc008puk.1	1700021C14Rik	3.86407	4.99107
uc007ezk.1	1700021F05Rik	18.9988	15.2618
uc008odt.2	1700021F07Rik	0	0.0145017
uc007yzk.2	1700021K19Rik	1.03491	1.34558
uc007yzm.2	1700021K19Rik	0.901516	0.48675
uc007yzl.2	1700021K19Rik	18.7932	4.77021
uc007yzn.1	1700021K19Rik	2.3907	1.07812
uc012dth.1	1700022A21Rik	0	0.004773
uc008soq.2	1700022I11Rik	0.00628859	0.0490192
uc007ebw.2	1700022P22Rik	0.129818	0.472858
uc009esl.1	1700023A16Rik	0.00447883	0.0177167
uc009gql.1	1700023D19Rik	0	0
uc008xvt.1	1700023E05Rik	0.091366	0.0189404
uc008xvu.1	1700023E05Rik	0	0
uc007lty.1	1700023F06Rik	0.0106891	0.0276596
uc009sus.2	1700023I07Rik	0	0
uc007syu.1	1700024G13Rik	0	0
uc011zdm.1	1700024P04Rik	0	0
uc008tyc.2	1700024P16Rik	0.0713716	0.145174
uc012dhw.1	1700024P16Rik	0.0308071	0.0334212
uc012dhx.1	1700024P16Rik	0	0
uc012dhy.1	1700024P16Rik	0	0.180941
uc012cjg.1	1700025C18Rik	0.00930785	0
uc009bfl.2	1700025E21Rik	0.343149	0
uc009bfm.2	1700025E21Rik	0.0150815	0.0198144
uc008grs.1	1700025F22Rik	0	0
uc008grt.1	1700025F22Rik	0	0
uc012biu.1	1700025F22Rik	0	0
uc007cze.2	1700025G04Rik	2.52983	1.18076
uc007evr.1	1700025K23Rik	3.21786	0.811526
uc007evs.1	1700025K23Rik	2.17494	0.760609
uc009idv.2	1700026D08Rik	0.0280906	0.0784525
uc012fof.1	1700026D08Rik	0	0
uc008mmu.1	1700026D11Rik	0.048332	0.0665603
uc007qbr.1	1700026J04Rik	0.004917	0
uc011yyi.1	1700026J04Rik	0.0510169	0.121692
uc008iza.1	1700026L06Rik	0.0744161	0.0591291
uc008izb.1	1700026L06Rik	0.00307397	0.00606701
uc008izc.1	1700026L06Rik	0.127333	0
uc008qvr.1	1700027A23Rik	0	0
uc008qvs.1	1700027A23Rik	0	0
uc007fur.1	1700027D21Rik	0.112251	0.0368501
uc007fus.1	1700027D21Rik	0.0423961	0.0182322
uc012fgu.1	1700028B04Rik	0.00650943	0
uc009gop.1	1700028J19Rik	0.215084	0.320205
uc009gor.1	1700028J19Rik	0	0
uc009goq.1	1700028J19Rik	0.114933	0.0325559
uc008ymk.1	1700028K03Rik	0.0210668	0.00995679
uc012eam.1	1700028K03Rik	0	0
uc008yml.2	1700028K03Rik	0	0
uc008ppk.2	1700028M03Rik	0	0
uc008had.1	1700028P14Rik	0.00353596	0.00965038
uc007avx.2	1700029F09Rik	0.0246155	0
uc007avy.2	1700029F09Rik	2.74115	1.34706
uc007avz.2	1700029F09Rik	25.2111	7.93791
uc007awa.2	1700029F09Rik	1.14053	1.36831
uc007rnp.1	1700029F12Rik	0.0686271	0
uc007rnq.1	1700029F12Rik	0.0407964	0.0444429
uc008usq.2	1700029G01Rik	0.0465757	0.0395876
uc008usr.2	1700029G01Rik	1.4779e-10	0
uc008uss.2	1700029G01Rik	0.0400211	0.368262
uc008ust.2	1700029G01Rik	0.0230427	0.0342274
uc008usu.1	1700029G01Rik	0.0406538	0.100573
uc009kyb.1	1700029H14Rik	0.00427877	0
uc009kyc.1	1700029H14Rik	0	0
uc008vsn.1	1700029I01Rik	3.57824	0.106852
uc008kxu.2	1700029I15Rik	1.28779	1.55791
uc009lpn.1	1700029J07Rik	2.72694	1.58331
uc009lpo.1	1700029J07Rik	1.38633	2.79032
uc008ocy.2	1700029J11Rik	0.169658	0.488734
uc008vgs.2	1700029M20Rik	0	0
uc008vgt.2	1700029M20Rik	0	0
uc007wxv.2	1700029P11Rik	0.0233919	0.0751148
uc007nde.2	1700030C10Rik	2.05712	1.20064
uc007xqj.2	1700030F18Rik	0.00550087	0.0455169
uc009noq.1	1700030J22Rik	0.339066	0.137243
uc009nor.1	1700030J22Rik	0.0130928	0.0675357
uc009nos.1	1700030J22Rik	0.210836	3.68352e-11
uc009mfy.2	1700030K09Rik	6.66686	6.4535
uc009mfz.1	1700030K09Rik	1.37055	2.02435
uc009tzb.1	1700031F05Rik	0.00418467	0
uc009cvf.1	1700031F10Rik	0.00587286	0
uc007xmj.2	1700031M16Rik	0	0
uc007xmk.2	1700031M16Rik	0	0
uc007xml.1	1700031M16Rik	0	0
uc008exj.1	1700034E13Rik	0.0235828	0
uc008exk.1	1700034E13Rik	0.0094912	0.0266928
uc007ihi.2	1700034F02Rik	0.101563	0.446879
uc011xsr.1	1700034F02Rik	0.463929	0.355063
uc008fuy.1	1700034H14Rik	12.9787	14.4405
uc007eda.1	1700034H15Rik	0.0281057	0.0101407
uc007edb.2	1700034H15Rik	0.36924	0.430166
uc008pbx.1	1700034I23Rik	0.011155	0.0146776
uc009eso.2	1700034J05Rik	0	9.10277e-05
uc012evt.1	1700034J05Rik	0	0.00664919
uc009bqe.1	1700034O15Rik	0	0
uc007xyx.1	1700037C18Rik	0.324318	0.338523
uc007xyz.1	1700037C18Rik	2.26661	2.15272
uc008mks.1	1700037H04Rik	50.9834	39.8973
uc008mkt.1	1700037H04Rik	3.98564	5.63656
uc008mku.1	1700037H04Rik	1.53543	1.26081
uc009gum.1	1700039E15Rik	0.00160849	0
uc009vfx.1	1700040F15Rik	0	0
uc009vgq.1	1700040F15Rik	0	0
uc009cps.2	1700040I03Rik	3.68651	7.04151
uc009cpr.2	1700040I03Rik	0.516159	0.160169
uc012eof.1	1700040I03Rik	6.29154	1.66494
uc009cpt.1	1700040I03Rik	1.88144	2.86512
uc007fml.1	1700040L02Rik	0	0
uc007wrh.1	1700041B01Rik	0	0
uc008umi.1	1700041C02Rik	0.101432	0.225619
uc008umj.1	1700041C02Rik	0.00455251	0.314301
uc009pun.2	1700041C23Rik	0.0117804	0
uc009urp.1	1700042B14Rik	0	0.0142409
uc008ugl.2	1700042G07Rik	0.0100167	0.0847482
uc008ewk.2	1700044K03Rik	0	0
uc009uuv.1	1700045I19Rik	0	0
uc007dxz.2	1700047M11Rik	0.00960054	0.0121614
uc009seh.2	1700048O20Rik	8.2	2.60906
uc009seg.2	1700048O20Rik	3.89404	1.08281
uc012evu.1	1700049E15Rik	0	0
uc007tcy.1	1700049E17Rik1	16.203	9.89754
uc009fxh.1	1700049G17Rik	1.30699	1.03784
uc009fxi.1	1700049G17Rik	0.0756093	0.0537511
uc009fxj.1	1700049G17Rik	0.853293	1.06213
uc007fox.1	1700049L16Rik	0	0
uc007obk.2	1700052I22Rik	0	0
uc007lxc.2	1700052K11Rik	2.01131	1.38303
uc007egy.1	1700052N19Rik	12.889	6.10251
uc007egz.1	1700052N19Rik	1.56349	2.94864
uc007eha.1	1700052N19Rik	0.547807	0.64554
uc007ehb.1	1700052N19Rik	1.11307	0.932136
uc009ddu.2	1700054K19Rik	0	0.0249084
uc009nwp.1	1700054N08Rik	3.45645	3.94236
uc009nwq.1	1700054N08Rik	0.0790224	0.106266
uc009spz.1	1700054O13Rik	0	0
uc011wxw.1	1700056E22Rik	1.45651	0.476161
uc009rap.1	1700057G04Rik	1.03755	0.427177
uc009raq.1	1700057G04Rik	0	0
uc012gyk.1	1700057G04Rik	0.24957	0.188989
uc007dde.1	1700057K13Rik	0.00595672	0
uc007ddf.1	1700057K13Rik	0.0469857	0.0737541
uc008nit.1	1700058C13Rik	0	0.0072321
uc007hbx.1	1700058G18Rik	0	0
uc008npu.2	1700060C20Rik	0	0
uc008ddj.1	1700061G19Rik	0.27445	0.19666
uc011zvp.1	1700061J05Rik	0.00319412	0.0254106
uc007wpb.2	1700061J05Rik	0	0
uc007wpc.2	1700061J05Rik	0	0
uc009rbm.1	1700065D16Rik	0.21972	0.361762
uc008eyr.1	1700065I17Rik	0	0.080707
uc008eys.1	1700065I17Rik	0	0.179726
uc008ems.1	1700066B19Rik	0.204965	0.0560805
uc007bay.2	1700066M21Rik	6.35978	3.78046
uc012bdf.1	1700066O22Rik	0.0814532	0.0169976
uc012ggu.1	1700067K01Rik	0	0.0382789
uc012ggv.1	1700067K01Rik	0.183734	0.168446
uc012ggw.1	1700067K01Rik	0.540768	0.4848
uc008cwr.1	1700067P10Rik	0	0.0109588
uc008cws.1	1700067P10Rik	0	0
uc012ebp.1	1700069L16Rik	0	0
uc007kmn.1	1700071K01Rik	0.00292348	0.0302557
uc009tsc.1	1700072E05Rik	0	0.00700938
uc009ern.1	1700073E17Rik	0.110525	0.0126105
uc009bnl.1	1700074P13Rik	0	0
uc009bnm.1	1700074P13Rik	0	0
uc012gzn.1	1700080E11Rik	0	0.00883989
uc012gzo.1	1700080E11Rik	0	0
uc009ted.1	1700080O16Rik	0	0.0101294
uc012hha.1	1700080O16Rik	0	0
uc007lwj.1	1700081L11Rik	1.65538	1.35824
uc007lwk.1	1700081L11Rik	8.11044	9.59234
uc007lwm.1	1700081L11Rik	0.415594	0.18499
uc007lwn.1	1700081L11Rik	0.227537	0.559738
uc007lwo.1	1700081L11Rik	0	0
uc007lwp.1	1700081L11Rik	0.17426	0.133629
uc007dlo.1	1700084C01Rik	0.00294029	0
uc011wvq.1	1700084C01Rik	0.00317337	0.0413511
uc008jbt.1	1700084E18Rik	1.72082	1.11492
uc011zry.1	1700084J12Rik	0.167208	0.08267
uc007nwx.2	1700086L19Rik	0	0
uc011ynu.1	1700086L19Rik	0	0
uc007nww.2	1700086L19Rik	0	0.0104017
uc008erv.1	1700086O06Rik	1.01953	1.14229
uc012bce.1	1700086O06Rik	0.0922308	0.0672351
uc008erw.1	1700086O06Rik	0.171668	0.39322
uc007wsr.1	1700088E04Rik	0.0624601	0.0250211
uc007wss.1	1700088E04Rik	0.246924	0.0272623
uc011zvx.1	1700088E04Rik	0.257398	0.241844
uc011zvy.1	1700088E04Rik	0.0768613	0.117781
uc008duk.2	1700090G07Rik	0	0.0101039
uc008gmn.2	1700092M07Rik	3.31238	2.97065
uc007ife.1	1700093K21Rik	0.0242023	0.00788541
uc011xsd.1	1700093K21Rik	0.0314412	0
uc009kwc.1	1700094C09Rik	0	0
uc012fzn.1	1700094C09Rik	0	0
uc008qbe.2	1700094D03Rik	1.20769	2.69493
uc007mcb.1	1700096J18Rik	0.192673	0.494467
uc012dtm.1	1700096K18Rik	0.441008	0.432753
uc012bte.1	1700101E01Rik	0.842687	2.00606
uc008izj.2	1700101E01Rik	0	0
uc009rpk.2	1700102P08Rik	0.111301	0.116505
uc011ych.1	1700106J16Rik	0.00234476	0
uc008dtt.1	1700106N22Rik	4.63296	1.38081
uc008dtu.1	1700106N22Rik	0.03388	0.0461695
uc007uro.2	1700108F19Rik	0.0745963	0.0436937
uc007urp.2	1700108F19Rik	0.155559	0.068992
uc007vay.2	1700108J01Rik	0.00837209	0
uc007njv.1	1700108M19Rik	0.0101144	0
uc007njw.1	1700108M19Rik	0	0
uc008kec.1	1700109F18Rik	0.65127	2.15518
uc008ked.2	1700109F18Rik	0.0186508	0.297071
uc007uft.1	1700109G14Rik	0.0161543	0.0198147
uc008wha.1	1700109H08Rik	1.68895	2.88566
uc008whb.1	1700109H08Rik	0.429932	1.1986
uc007uvk.1	1700110M21Rik	0.00287578	0
uc012hjk.1	1700111N16Rik	0.00774875	0.0266592
uc007slz.2	1700112E06Rik	0.00688904	0
uc007sly.1	1700112E06Rik	0.00824546	0
uc007sma.2	1700112E06Rik	0.202779	0.186852
uc011xld.1	1700113H08Rik	0	0.0108937
uc007gqq.2	1700113H08Rik	0	0
uc007lot.1	1700113I22Rik	0.476531	0.259194
uc007lou.1	1700113I22Rik	0.566519	0.584631
uc011yfl.1	1700113I22Rik	0.0118391	0
uc009jwf.2	1700120K04Rik	0.734542	1.10918
uc011yrn.1	1700121N20Rik	0	0
uc012bhj.1	1700123I01Rik	0.0104574	0.0427107
uc009afp.1	1700123K08Rik	0.00354617	0.0216722
uc009dag.1	1700123L14Rik	0.0186606	0.0851889
uc007twy.2	1700123O20Rik	6.68705	4.0464
uc008uxd.1	1700125D06Rik	0	0
uc008uxe.1	1700125D06Rik	0	0.0164684
uc011ybo.1	1700125H20Rik	0.135333	0.0238384
uc007kri.2	1700125H20Rik	0	0.00833728
uc012gnw.1	1700128F08Rik	1.84461	0.993704
uc007udz.2	1700129C05Rik	0	0.00746295
uc008gpi.2	1810006K21Rik	151.549	213.479
uc008gpj.2	1810006K21Rik	4.52573	2.97154
uc007fvt.2	1810008A18Rik	18.7536	21.591
uc007fvu.2	1810008A18Rik	1.27858	1.20812
uc008gnt.1	1810009A15Rik	98.6974	68.596
uc009bnn.1	1810009J06Rik	0	0.0294724
uc009kqu.2	1810010D01Rik	0.00977347	0.118733
uc007mab.2	1810010H24Rik	0.826883	0.811247
uc007szh.1	1810011H11Rik	0.00188511	0
uc009lex.1	1810011O10Rik	7.84665	26.7462
uc007kkb.2	1810012P15Rik	1.54503	1.39467
uc008xlg.2	1810013D10Rik	11.5857	10.6792
uc008xlf.2	1810013D10Rik	1.05332	1.40398
uc007yda.2	1810013L24Rik	10.3048	14.1865
uc007gqe.2	1810014B01Rik	0.499494	0.85678
uc007gqf.1	1810014B01Rik	0	0
uc007gqg.1	1810014B01Rik	1.16502	1.41718
uc007gqh.1	1810014B01Rik	0.827975	0.57581
uc009kgu.1	1810014F10Rik	4.02772	0.181467
uc009kgw.1	1810014F10Rik	0.264703	0.0715893
uc008vcv.1	1810019J16Rik	0	0.00948324
uc008vcw.1	1810019J16Rik	0	0.00630285
uc008vcx.1	1810019J16Rik	0	0
uc009ijj.2	1810020D17Rik	4.73489	2.275
uc009ijk.2	1810020D17Rik	0.820872	0.0545406
uc012fpj.1	1810020D17Rik	2.95327	1.65557
uc009ijl.2	1810020D17Rik	1.99547	0.440117
uc012fpk.1	1810020D17Rik	0.451361	0.0348584
uc007qbv.1	1810022C23Rik	0	0.00571061
uc008oql.1	1810022K09Rik	2.16526	0.347673
uc008oqm.1	1810022K09Rik	90.9058	57.3079
uc008oqn.1	1810022K09Rik	4.71956	14.5423
uc008mex.2	1810024B03Rik	0.061091	0.278434
uc008mey.2	1810024B03Rik	1.17146	1.04142
uc009omb.1	1810026J23Rik	10.0524	11.2319
uc007jry.1	1810027O10Rik	113.05	63.8639
uc009lvo.1	1810029B16Rik	27.9826	14.2697
uc009lvp.1	1810029B16Rik	3.39563	5.62996
uc007dsy.2	1810030J14Rik	0	0.009826
uc008sgl.1	1810030N24Rik	0.818222	1.03863
uc008sgm.1	1810030N24Rik	6.31022	7.80627
uc009sqy.1	1810030O07Rik	16.9706	7.62364
uc007bnp.1	1810031K17Rik	8.07597	25.2679
uc007bnq.1	1810031K17Rik	0	0
uc007bnr.1	1810031K17Rik	9.06387	6.1705
uc007bns.1	1810031K17Rik	3.16445	3.16974
uc007mly.2	1810032O08Rik	12.0386	22.7016
uc011yhx.1	1810032O08Rik	0.978289	2.00349
uc007mlz.2	1810032O08Rik	7.72176	27.8043
uc009ksi.1	1810033B17Rik	0.434397	0.118266
uc007ojd.2	1810035L17Rik	87.1434	67.0858
uc008rey.1	1810037I17Rik	85.9053	35.0185
uc007xca.2	1810041L15Rik	0	0
uc007xcb.2	1810041L15Rik	0.022129	0.0284072
uc007fwn.1	1810043G02Rik	7.82953	8.81145
uc011xhp.1	1810043G02Rik	2.68189	2.09098
uc011xhq.1	1810043G02Rik	1.15465	2.75414
uc007mru.2	1810043H04Rik	15.8818	23.6763
uc007lgj.1	1810046J19Rik	45.5427	30.6504
uc009plh.2	1810046K07Rik	0	0.159683
uc007nvq.1	1810048J11Rik	2.95257	1.4651
uc007nvr.1	1810048J11Rik	3.20333	8.88456
uc011yjb.1	1810049H13Rik	0.684194	0.601489
uc007mst.1	1810049H13Rik	5.76136	4.71902
uc008ntq.2	1810053B01Rik	0.0855274	0.0597408
uc008fwt.1	1810055G02Rik	8.77112	28.6524
uc008fwu.1	1810055G02Rik	1.99172	4.67238
uc008fwv.1	1810055G02Rik	0.628375	0.988697
uc009bin.2	1810058I24Rik	19.1402	17.9465
uc009bio.2	1810058I24Rik	2.61515	2.53767
uc007ska.1	1810062O18Rik	0.123478	0.395437
uc009nyu.2	1810063B05Rik	8.47758	7.31364
uc009nyv.2	1810063B05Rik	1.86067	0.10049
uc007siy.2	1810063B07Rik	3.37008	5.13777
uc009ooe.1	1810064F22Rik	0.414713	0.526894
uc007jbl.1	1810065E05Rik	0.00653349	0
uc008seh.2	1810074P20Rik	8.98629	19.8237
uc009tzq.2	2010000I03Rik	0.473066	0.799395
uc009tzr.1	2010000I03Rik	0.34255	0.455735
uc007ewh.1	2010001E11Rik	0.341264	1.02305
uc012eei.1	2010001M06Rik	0.132451	0
uc008zxj.2	2010001M06Rik	0.65106	0.837828
uc008emm.2	2010001M09Rik	0.00650739	0.145029
uc008hgs.1	2010002M12Rik	0.668184	0.0255028
uc008fag.1	2010002N04Rik	8.17285	7.99809
uc008gae.1	2010003K11Rik	0.00489616	0
uc007erv.2	2010003K15Rik	0.0102228	0
uc007zcj.2	2010005H15Rik	1.30831	1.3197
uc012aff.1	2010005H15Rik	1.19532	0.791429
uc009adx.1	2010007H12Rik	12.9518	9.59444
uc012ckn.1	2010011I20Rik	5.83553	2.0593
uc008hub.1	2010012O05Rik	4.11979	3.07384
uc008wdj.2	2010015L04Rik	0.920763	0.95075
uc008wdk.2	2010015L04Rik	0.036399	0.0181473
uc008wdl.1	2010015L04Rik	0.146565	0.0691931
uc008qvz.1	2010016I18Rik	0.0185705	0.0642102
uc009udj.1	2010106E10Rik	0.00452448	0
uc012hoa.1	2010106E10Rik	0	0
uc008mej.2	2010106G01Rik	19.5076	35.4292
uc007pef.1	2010107E04Rik	191.689	108.803
uc012ejv.1	2010107G12Rik	0.2567	0.16908
uc007fgs.1	2010107G23Rik	0	0
uc007fgt.1	2010107G23Rik	0.00422618	0.00427146
uc007swr.2	2010107H07Rik	15.5561	4.26431
uc007sws.1	2010107H07Rik	11.9495	9.24338
uc007wgg.1	2010109I03Rik	0.429414	0.607007
uc007nie.2	2010109K11Rik	1.70566	1.75773
uc009jos.1	2010110P09Rik	0.00990144	0.00667198
uc007qxh.1	2010111I01Rik	0.0615587	0.0784463
uc007qxi.1	2010111I01Rik	0.864025	1.35839
uc007qxj.1	2010111I01Rik	0	0
uc008wse.1	2010209O12Rik	2.22498	4.93868
uc007arx.2	2010300C02Rik	0.0280582	0.00470884
uc007arw.1	2010300C02Rik	0.0134134	0
uc007ary.1	2010300C02Rik	0	0
uc008uaz.1	2010305A19Rik	5.77388	3.86979
uc008uba.1	2010305A19Rik	0.0873917	0.0443953
uc009shn.1	2010315B03Rik	2.28718	5.81779
uc009sho.1	2010315B03Rik	0.596054	1.01927
uc008iru.1	2010317E24Rik	10.0467	5.9389
uc009mbo.2	2010320M18Rik	8.54283	4.36983
uc009qcm.1	2010321M09Rik	0.55509	0.496225
uc009qcn.1	2010321M09Rik	13.1103	11.1827
uc009qco.1	2010321M09Rik	0.583415	0.253394
uc009gbj.2	2200002D01Rik	1.07258	0.363605
uc009gfw.1	2200002J24Rik	0.138083	0
uc009ofk.1	2200002K05Rik	0.00134895	0.00333609
uc008mou.1	2210009G21Rik	0.49684	0.0669591
uc008mov.1	2210009G21Rik	1.77929	0.333665
uc008mow.1	2210009G21Rik	2.59206	0.736594
uc008mox.1	2210009G21Rik	1.24477	1.16762
uc008moy.1	2210009G21Rik	0.49045	0.159443
uc009bno.1	2210010C04Rik	0.161525	0.022631
uc009fnq.1	2210010C17Rik	0	0.0115178
uc012fbk.1	2210010C17Rik	0.0311109	0.0306555
uc009fnr.1	2210010C17Rik	0	0
uc008tzh.1	2210012G02Rik	4.09579	2.36944
uc008tzi.1	2210012G02Rik	1.60916	1.17755
uc009ura.2	2210013O21Rik	25.3268	12.9165
uc007hwz.1	2210015D19Rik	5.79501	2.80682
uc007hxa.1	2210015D19Rik	1.88993	2.45338
uc007qtr.2	2210016F16Rik	11.8357	8.97315
uc008zcy.1	2210016L21Rik	22.4508	14.4257
uc009iko.1	2210018M11Rik	8.57022	5.24981
uc009ikp.1	2210018M11Rik	3.18738	1.08262
uc009ikq.1	2210018M11Rik	1.29422	0.899285
uc009ikr.1	2210018M11Rik	1.84362	0.253582
uc007mja.2	2210020M01Rik	0.123083	0.38119
uc007mjb.2	2210020M01Rik	0.148831	0.0424392
uc007xdl.2	2210021J22Rik	11.071	7.99172
uc011zxo.1	2210021J22Rik	1.05912	0.795141
uc011zxp.1	2210021J22Rik	0.807146	1.07195
uc009nbj.2	2210023G05Rik	0	0
uc007kdv.1	2210403K04Rik	3.91984	9.09443
uc008anp.2	2210404J11Rik	2.53877	3.16363
uc012akr.1	2210404J11Rik	4.23251	5.52589
uc008aof.2	2210404J11Rik	1.43479	2.08997
uc008aog.1	2210404J11Rik	0.730653	0.334714
uc007ghw.1	2210404O07Rik	0.18715	0.517533
uc007jbw.2	2210407C18Rik	0	0
uc007rgw.1	2210408I21Rik	1.01331	0.682337
uc007rgx.2	2210408I21Rik	0.234686	0.343044
uc007kvy.1	2210409E12Rik	0	0.0261432
uc011yck.1	2210409E12Rik	0.0496849	0.0239454
uc009eyr.1	2210411K11Rik	5.88557	6.29761
uc007jbj.1	2210415F13Rik	0	0
uc007jbk.1	2210415F13Rik	0.00555312	0.00754899
uc012ehd.1	2210417A02Rik	0.0667081	0.0167908
uc008ofv.1	2210418O10Rik	10.289	8.23449
uc008ofw.1	2210418O10Rik	2.48024	1.71832
uc008cib.1	2300002M23Rik	0.00462485	0.00618651
uc011yet.1	2300003K06Rik	0	0.00897564
uc007wfv.1	2300005B03Rik	0.0436306	0
uc009qba.2	2300009A05Rik	7.12575	3.38508
uc009qbb.1	2300009A05Rik	0.759346	1.50527
uc008mud.1	2310001A20Rik	29.3839	54.8847
uc012cir.1	2310001K24Rik	0.0546378	0.0709426
uc008iqv.2	2310002J15Rik	0.210799	0.0518472
uc008tjf.1	2310002L09Rik	0	0.00783542
uc012dgh.1	2310002L09Rik	0	0.00376206
uc008fob.2	2310002L13Rik	3.46477	0.0722962
uc008ojy.1	2310003C23Rik	44.1122	21.1246
uc008ojz.1	2310003C23Rik	0.376855	0.378467
uc008lzf.2	2310003F16Rik	70.2686	61.1374
uc007msm.2	2310003H01Rik	8.12893	9.95499
uc007mso.2	2310003H01Rik	0.777369	1.26076
uc008mpo.2	2310003L22Rik	7.90492	4.8093
uc008mpp.2	2310003L22Rik	1.12832	0.365265
uc007jlt.2	2310004I24Rik	7.18484	4.01778
uc007jls.2	2310004I24Rik	1.60939	2.10641
uc007mkn.2	2310004N24Rik	14.6628	8.65566
uc009bhc.1	2310005E10Rik	1.71185	0.673226
uc007zmy.2	2310005G13Rik	0.0539191	0.0140023
uc012agt.1	2310005G13Rik	0.0158605	0
uc008urt.1	2310005N01Rik	5.53096	4.88497
uc008urv.1	2310005N01Rik	10.3822	8.5333
uc007cdj.2	2310007B03Rik	3.81954e-07	1.34451e-07
uc007cdk.2	2310007B03Rik	0.0303177	0.00570236
uc009qbh.1	2310007F21Rik	0.47705	0.341704
uc007lyv.2	2310007L24Rik	0.0236662	0.00711423
uc007lyw.2	2310007L24Rik	0.0983595	0
uc007yhy.1	2310008H04Rik	0.0295771	0.0244745
uc007yhz.1	2310008H04Rik	14.2968	6.69674
uc009jkq.2	2310008H09Rik	0.694971	0.581995
uc009jkr.2	2310008H09Rik	0.019331	0
uc012fsr.1	2310008H09Rik	8.78352	12.8376
uc012fss.1	2310008H09Rik	0.0853004	0.0130919
uc007cvv.1	2310009B15Rik	2.1578	4.49196
uc007cvw.1	2310009B15Rik	10.5397	17.805
uc007yyn.2	2310010M20Rik	1.5257	1.8463
uc007gcq.1	2310011J03Rik	14.5231	16.9114
uc008cit.2	2310014H01Rik	1.51632	2.03135
uc012ars.1	2310014H01Rik	0	0
uc008ciu.2	2310014H01Rik	18.5246	13.8627
uc008civ.2	2310014H01Rik	18.6209	18.2855
uc009feq.1	2310014L17Rik	0.349113	1.47688
uc007oan.2	2310015A10Rik	0.438142	0.795882
uc007oam.1	2310015A10Rik	0.0576961	0.131146
uc012eiw.1	2310016C08Rik	1.18607	0.077572
uc009bdd.2	2310016C08Rik	52.4005	22.6539
uc007xqe.2	2310016M24Rik	31.1584	36.4348
uc008niv.2	2310021H06Rik	0	0.00671821
uc012cgt.1	2310021H06Rik	0.00303777	0
uc007sko.1	2310021P13Rik	11.856	27.5194
uc007skr.2	2310021P13Rik	0.389206	0.529849
uc007skp.1	2310021P13Rik	1.83621	1.06327
uc009fwo.2	2310022A10Rik	8.6314	6.5842
uc009fwp.2	2310022A10Rik	2.02826	5.00312
uc009fwq.2	2310022A10Rik	0.170816	0.0856989
uc009nxg.1	2310022B05Rik	30.8298	29.6341
uc009gft.2	2310022K01Rik	0.335501	0.389096
uc008siz.2	2310028H24Rik	1.4598	1.43957
uc008sja.1	2310028H24Rik	9.08019	4.84499
uc012dcc.1	2310028H24Rik	0.80448	0.331329
uc012dno.1	2310028O11Rik	0.271902	0.23701
uc008vlu.2	2310028O11Rik	19.9037	13.0171
uc009pki.1	2310030G06Rik	0.305695	0.00550349
uc008ryx.1	2310030N02Rik	5.54032	7.29898
uc008ryy.1	2310030N02Rik	0.247845	0.544637
uc009fpw.1	2310033E01Rik	0.113113	0.0484589
uc007jdl.1	2310033P09Rik	5.78408	10.4877
uc007zvd.1	2310034C09Rik	0	0
uc007cgi.2	2310035C23Rik	1.06498	0.297417
uc007cgj.2	2310035C23Rik	1.40738	1.18667
uc007cgk.2	2310035C23Rik	4.31899	2.74468
uc007cgm.2	2310035C23Rik	0.133552	0
uc007cgl.2	2310035C23Rik	0.738245	0.582695
uc007cgn.2	2310035C23Rik	1.097	0.932138
uc008mla.1	2310035K24Rik	0.900889	1.16609
uc008mlb.1	2310035K24Rik	10.6001	8.80647
uc008mlc.1	2310035K24Rik	0.44049	0.250303
uc009moy.1	2310036O22Rik	55.525	33.7174
uc007xmr.1	2310037I24Rik	19.3555	23.7382
uc007xms.1	2310037I24Rik	6.58332	8.70258
uc011zyv.1	2310037I24Rik	0.90684	1.7348
uc007xmt.1	2310037I24Rik	0	0
uc007xmu.1	2310037I24Rik	9.70871	12.4197
uc009mur.1	2310039D24Rik	0	0.00642947
uc008cui.1	2310039H08Rik	15.5287	10.2476
uc008wgm.1	2310042D19Rik	0.496031	1.44646
uc007yrf.2	2310042E22Rik	0	0.0169346
uc008zzs.1	2310043J07Rik	0.10378	0.0226087
uc008zzr.2	2310043J07Rik	0.0773883	0
uc007oic.2	2310044G17Rik	4.66128	5.15191
uc007oid.2	2310044G17Rik	0.119007	0.0661549
uc012fjp.1	2310044H10Rik	33.1029	66.5877
uc009gpq.2	2310044H10Rik	3.82696	14.8333
uc009lyy.1	2310045N01Rik	12.4625	14.6501
uc009lyx.1	2310045N01Rik	1.40213	2.50478
uc009qtg.2	2310046A06Rik	0	0
uc012gxa.1	2310046A06Rik	0	0
uc009qth.2	2310046A06Rik	0.0107665	0
uc008neu.2	2310046K01Rik	0.78336	0.135005
uc008nev.2	2310046K01Rik	0.0141243	0
uc012cga.1	2310046K01Rik	0.0088775	0
uc009pvb.2	2310046O06Rik	2.92008	4.70601
uc009pva.2	2310046O06Rik	2.32088	1.6685
uc009pvc.1	2310046O06Rik	2.24828	0.415278
uc009onc.2	2310047B19Rik	2.82902	1.58501
uc007jpb.1	2310047M10Rik	8.35459	4.91076
uc007ggl.1	2310050B05Rik	0.467844	0.577653
uc007ggm.1	2310050B05Rik	0.0163924	0
uc008qeu.2	2310050C09Rik	0	0
uc012fym.1	2310057J16Rik	0.0473704	0.00120109
uc009krw.2	2310057J16Rik	0.072724	0.026207
uc009krx.2	2310057J16Rik	0.0984561	0.0836099
uc012fyn.1	2310057J16Rik	0.0603455	0.128677
uc007esr.2	2310057J18Rik	0.00213939	0
uc007ess.2	2310057J18Rik	0	0
uc009kbg.1	2310057M21Rik	4.82618	2.91755
uc012fvb.1	2310057M21Rik	0.587809	0.966272
uc007zve.1	2310057N15Rik	0	0.00719752
uc009nom.1	2310061C15Rik	12.6098	5.00497
uc012glg.1	2310061C15Rik	1.93525	1.94502
uc009non.1	2310061C15Rik	1.1009	0.381935
uc009nta.2	2310061F22Rik	1.09701	2.14393
uc008ciy.1	2310061I04Rik	13.1302	3.89151
uc012arv.1	2310061I04Rik	14.3035	8.08943
uc007zlw.2	2310061J03Rik	0.252062	0.456404
uc012ahu.1	2310061N02Rik	0	0.0108679
uc007mil.1	2310067B10Rik	21.6406	19.9455
uc007mim.1	2310067B10Rik	0.301391	0.304281
uc007min.1	2310067B10Rik	0.936183	1.25364
uc007mio.1	2310067B10Rik	1.03851	1.27111
uc011zzi.1	2310068J16Rik	0.534932	0.496932
uc008xdu.2	2310079F23Rik	2.94031	1.8748
uc008xdv.2	2310079F23Rik	0.239566	0.419372
uc012ahs.1	2310079G19Rik	0	0
uc009ipw.2	2400001E08Rik	65.1941	32.0414
uc009niz.2	2400003C14Rik	44.4714	28.8482
uc009niy.2	2400003C14Rik	2.41818	5.00015
uc009nja.1	2400003C14Rik	3.41941	1.48165
uc008ocv.1	2410001C21Rik	13.0477	6.30707
uc008ocw.1	2410001C21Rik	39.6987	24.3639
uc009gou.2	2410002F23Rik	3.78486	10.4368
uc009got.2	2410002F23Rik	3.68371	5.49627
uc009gov.2	2410002F23Rik	2.58863	0.89929
uc009gos.2	2410002F23Rik	2.34137	3.34722
uc009gow.1	2410002F23Rik	4.44727	9.87391
uc009gox.2	2410002F23Rik	0.104808	10.8407
uc009goy.1	2410002F23Rik	1.56737	4.36883
uc007mrq.1	2410002I01Rik	3.77101	1.78181
uc007mrr.1	2410002I01Rik	0.112829	0.12036
uc007mrs.1	2410002I01Rik	4.08279	8.86858
uc007mrt.1	2410002I01Rik	1.83281	1.86685
uc007rst.1	2410002O22Rik	9.11191	4.51129
uc007rsu.1	2410002O22Rik	0.878893	2.25681
uc007rsv.1	2410002O22Rik	7.99053	2.74085
uc007rsw.1	2410002O22Rik	2.61102	2.01331
uc009bwg.2	2410003K15Rik	11.9947	10.3816
uc012elp.1	2410003K15Rik	0.622582	0.75008
uc009qqz.2	2410004A20Rik	0	0.00641694
uc009qqy.2	2410004A20Rik	0.00161897	0
uc008rqt.1	2410004B18Rik	13.8581	11.7828
uc008rqu.1	2410004B18Rik	2.55322	2.01923
uc007ncm.2	2410004P03Rik	0.0620483	0.163674
uc011ykn.1	2410004P03Rik	0.531719	0.227045
uc007jjk.1	2410006H16Rik	213.823	433.979
uc007jjl.1	2410006H16Rik	7.51407	18.1796
uc012gyw.1	2410012M07Rik	0.0105933	0.00808484
uc008dcl.1	2410015M20Rik	65.9518	42.6538
uc007odz.2	2410016O06Rik	7.93992	8.16818
uc012asm.1	2410017I17Rik	0.0149111	0.0146412
uc011xde.1	2410017P07Rik	0.345416	0.317852
uc007ned.2	2410018L13Rik	0	0
uc007nef.2	2410018L13Rik	0.164098	0.956977
uc011ykz.1	2410018L13Rik	0.0258113	0.719977
uc009kyr.2	2410022L05Rik	29.1084	17.1687
uc007ucq.1	2410022M11Rik	0.29037	0.840807
uc012ebc.1	2410025L10Rik	0.194214	1.01152
uc008loz.1	2410042D21Rik	0.655546	1.35055
uc008lpa.1	2410042D21Rik	14.2838	10.1893
uc009cad.1	2410066E13Rik	1.06385	0.40626
uc011zuo.1	2410075B13Rik	0.00230026	0.0201435
uc007why.2	2410075B13Rik	0	0
uc009pxh.2	2410076I21Rik	3.93476	0.320482
uc007ven.2	2410089E03Rik	7.82733	6.50452
uc007vem.1	2410089E03Rik	0.632689	0.895732
uc008dpm.2	2410091C18Rik	2.7917	5.69101
uc008dpn.2	2410091C18Rik	12.498	2.83582
uc008dpo.1	2410091C18Rik	5.45452	2.44171
uc008dpp.2	2410091C18Rik	0.266052	0.575331
uc008gxv.1	2410127L17Rik	23.2767	13.4642
uc008gxw.1	2410127L17Rik	0.680325	0.87967
uc008gxx.1	2410127L17Rik	1.77584	0.93169
uc011zpd.1	2410129H14Rik	0.409726	0
uc008zgj.1	2410131K14Rik	8.42873	20.4583
uc008zfa.2	2410137F16Rik	0.0196248	0.0435364
uc008cls.1	2410137M14Rik	0	0.00901414
uc012asz.1	2410137M14Rik	0.0703303	0
uc008qcn.1	2500003M10Rik	17.9822	6.63215
uc008qco.1	2500003M10Rik	15.5118	11.3848
uc008qcp.1	2500003M10Rik	23.6448	19.4186
uc008qcq.1	2500003M10Rik	0.156811	0.0805384
uc008qcs.1	2500003M10Rik	1.64611	0.354329
uc007yoo.1	2510002D24Rik	0.5958	8.489
uc007fhj.1	2510003E04Rik	0.144349	0.236387
uc007fhk.1	2510003E04Rik	11.5465	7.82452
uc007fhl.1	2510003E04Rik	0.886747	1.34138
uc007fhm.1	2510003E04Rik	0.0293825	0.0372042
uc008uxo.1	2510006D16Rik	12.9633	31.1532
uc008uxp.1	2510006D16Rik	11.9651	21.1033
uc008uxq.1	2510006D16Rik	22.5101	37.9119
uc008uxr.1	2510006D16Rik	2.88533	0.759928
uc007yrl.2	2510009E07Rik	0.229942	0.113748
uc007ghf.2	2510012J08Rik	17.9468	23.1218
uc008vtm.1	2510039O18Rik	9.51123	33.2361
uc008vtn.1	2510039O18Rik	3.92902	5.08566
uc012eqk.1	2510049J12Rik	0	0
uc009div.2	2510049J12Rik	0.268576	0.248886
uc009ayt.2	2610001J05Rik	19.1582	8.82118
uc012eid.1	2610001J05Rik	1.64094	0.995843
uc008vfg.1	2610002D18Rik	16.4975	6.98855
uc009rtv.1	2610002I17Rik	5.99729	5.50666
uc008wda.2	2610002J02Rik	11.9817	8.789
uc008wdb.2	2610002J02Rik	5.48419	5.13419
uc009ucj.2	2610002M06Rik	7.72126	3.59754
uc007fyo.2	2610008E11Rik	1.17474	2.07922
uc007zgo.2	2610015P09Rik	5.96033	4.54098
uc007zgn.2	2610015P09Rik	1.74931	1.56849
uc007aur.1	2610017I09Rik	0	0
uc007aus.1	2610017I09Rik	0	0
uc007aut.1	2610017I09Rik	0	0.0324432
uc007auu.1	2610017I09Rik	0	0.0509441
uc007auv.1	2610017I09Rik	0	0
uc009tdr.1	2610018G03Rik	0.00271691	0
uc012hgx.1	2610018G03Rik	0.00141048	0
uc012hgy.1	2610018G03Rik	0	0
uc012gab.1	2610019F03Rik	0.00890937	0.0231983
uc009kyv.2	2610019F03Rik	0	0
uc009jlw.1	2610020H08Rik	2.99914	5.28344
uc009jlx.1	2610020H08Rik	1.69212	2.20367
uc007osb.1	2610021K21Rik	0.697642	0.66906
uc007osc.1	2610021K21Rik	4.01575	2.26529
uc007osd.1	2610021K21Rik	0.165033	0.170605
uc008xwc.2	2610024G14Rik	15.8817	12.5081
uc008xwd.2	2610024G14Rik	1.34434	4.02614
uc007uao.2	2610027L16Rik	17.3074	7.86275
uc012dkz.1	2610028E06Rik	0.0174135	0.0231485
uc008usc.2	2610028E06Rik	0	0
uc007fun.2	2610028H24Rik	0.036235	0.0614012
uc009uat.1	2610029G23Rik	9.44394	5.16918
uc009uau.1	2610029G23Rik	7.62014	6.8311
uc008scx.2	2610029I01Rik	0.68657	1.88328
uc009hzh.1	2610034B18Rik	27.2833	16.7627
uc008dey.1	2610034M16Rik	0	0
uc008dez.1	2610034M16Rik	0.00370847	0
uc007meh.2	2610035D17Rik	0.025234	0.417113
uc007mei.2	2610035D17Rik	0.414903	0.230067
uc011ygz.1	2610035D17Rik	0.106324	0.126397
uc007zwj.1	2610039C10Rik	16.3419	11.777
uc007sba.2	2610042L04Rik	0.0233733	0.012251
uc007sbh.1	2610042L04Rik	0.85444	0.456428
uc007sbn.1	2610042L04Rik	0	0
uc008dwr.1	2610044O15Rik	0.270044	2.38438
uc008dws.1	2610044O15Rik	3.35997	1.59073
uc008dwt.2	2610044O15Rik	7.03372	5.84083
uc008orj.2	2610100L16Rik	0.0207624	0.00512015
uc009rbb.2	2610101N10Rik	5.98259	4.9788
uc009rba.2	2610101N10Rik	2.97779	1.66996
uc009rbc.1	2610101N10Rik	39.9735	20.4227
uc009rbd.1	2610101N10Rik	32.6905	16.4197
uc009rbe.1	2610101N10Rik	1.69543	1.39729
uc008vua.2	2610109H07Rik	0.288772	0.0609795
uc012arw.1	2610110G12Rik	0.539589	1.27115
uc009pak.2	2610203C20Rik	3.9739	13.8146
uc009pal.2	2610203C20Rik	2.17596	7.82364
uc007agn.2	2610203C22Rik	0.185803	0.0418181
uc007ago.2	2610203C22Rik	0.196983	0
uc012dqx.1	2610204G22Rik	0.24243	0.272675
uc008wep.1	2610204G22Rik	0.186029	0.179863
uc012dam.1	2610301B20Rik	5.8897	7.75219
uc007unf.1	2610301G19Rik	21.6908	22.2915
uc008vta.2	2610305D13Rik	21.2308	11.2413
uc009csq.2	2610306M01Rik	3.64644	2.00497
uc007yka.1	2610318N02Rik	0.933808	0.122131
uc007ykb.1	2610318N02Rik	1.09266	0
uc007kir.2	2610507B11Rik	70.2024	34.2769
uc008zah.2	2610524H06Rik	1.70994	7.10496
uc008zau.1	2610524H06Rik	2.41235	1.37499
uc007zng.2	2610528E23Rik	16.9749	15.8164
uc007zni.2	2610528E23Rik	1.61173	0.914091
uc007znk.2	2610528E23Rik	4.45608	3.95896
uc008ukj.1	2610528J11Rik	0	0
uc008llq.1	2700007P21Rik	6.13217	4.83199
uc008llr.1	2700007P21Rik	10.7637	11.9404
uc008lls.1	2700007P21Rik	2.74332	6.87548
uc008xth.1	2700023E23Rik	8.07322	25.4329
uc008xti.1	2700023E23Rik	2.01604	12.2929
uc009lti.2	2700029M09Rik	48.9064	28.319
uc009ltj.2	2700029M09Rik	2.96913	0.782552
uc008fdk.1	2700046A07Rik	0	0
uc008hfi.2	2700046G09Rik	0.290544	1.35115
uc007nun.2	2700049A03Rik	4.71494	2.05021
uc007nuo.2	2700049A03Rik	0.818118	0.514038
uc009kdb.2	2700050L05Rik	1.09212	0.642692
uc009kdc.2	2700050L05Rik	7.26091	3.83077
uc007siv.1	2700060E02Rik	67.3585	33.0961
uc008egt.1	2700062C07Rik	12.5025	11.2555
uc012bai.1	2700062C07Rik	0.492434	0.452458
uc008ibv.2	2700078E11Rik	5.31484	7.2916
uc012boe.1	2700078E11Rik	0.500609	0.515714
uc012bof.1	2700078E11Rik	0.0125561	0.0126575
uc009kmk.1	2700078K21Rik	7.11642	6.70585
uc009kml.1	2700078K21Rik	0.390015	0.07756
uc008gkz.2	2700081O15Rik	4.2933	7.03485
uc008gla.1	2700081O15Rik	2.24383	4.09351
uc009bye.2	2700086A05Rik	2.41844	1.61083
uc009byg.2	2700086A05Rik	0.0367664	0
uc009ejz.2	2700089E24Rik	8.84925	10.7875
uc008kiv.1	2700094K13Rik	6.94576	13.2834
uc008kiw.1	2700094K13Rik	55.6348	115.488
uc011ylz.1	2700097O09Rik	2.23738	1.95134
uc011yma.1	2700097O09Rik	2.67362	1.71851
uc007nod.1	2700097O09Rik	5.93499	1.67593
uc007noe.1	2700097O09Rik	2.05006	2.21131
uc008dwn.2	2700099C18Rik	2.57858	3.76148
uc008dwo.2	2700099C18Rik	0.983703	0.669347
uc008dwp.2	2700099C18Rik	5.28219	6.6638
uc008dwq.2	2700099C18Rik	1.25844	1.50688
uc007jkq.2	2810001G20Rik	3.98385	4.73488
uc008lgw.2	2810002D19Rik	4.31798	3.40419
uc007pdt.2	2810002N01Rik	0.895722	1.09917
uc007pdu.2	2810002N01Rik	17.7891	23.4583
uc011yuy.1	2810002N01Rik	1.38345	0.997461
uc009nxs.2	2810004N23Rik	47.5829	23.8684
uc009nxt.2	2810004N23Rik	0.7064	1.45712
uc008zpm.1	2810006K23Rik	0.13881	0.49642
uc008zpn.1	2810006K23Rik	8.40468	6.11445
uc009fgb.2	2810007J24Rik	0	0
uc009fgc.2	2810007J24Rik	0	0
uc012ezu.1	2810007J24Rik	0	0.0035156
uc007mmx.2	2810008D09Rik	21.4388	43.5471
uc007rut.1	2810008M24Rik	22.7094	14.9474
uc007poa.1	2810021B07Rik	3.72029	4.1404
uc007jcm.1	2810021J22Rik	1.81415	1.88245
uc007ddi.1	2810025M15Rik	29.4013	19.214
uc009qys.1	2810026P18Rik	51.2953	81.4562
uc008ill.1	2810030E01Rik	0.85678	0.8605
uc011yka.1	2810032G03Rik	0.240654	0.0884076
uc008peu.1	2810046L04Rik	0.311513	0.669882
uc008pev.1	2810046L04Rik	7.69844	5.54788
uc009fcz.2	2810047C21Rik1	0.0576694	0.468262
uc009fda.2	2810047C21Rik1	2.3847	1.87717
uc007nvd.1	2810055F11Rik	4.75968	8.2844
uc007nve.1	2810055F11Rik	0.607074	1.49848
uc007zse.1	2810055G20Rik	0	0
uc007zsf.2	2810055G20Rik	0	0
uc007zsg.2	2810055G20Rik	0.0094508	0
uc007zsh.2	2810055G20Rik	0.0146061	0
uc007zsi.2	2810055G20Rik	0	0.0712311
uc007zsj.2	2810055G20Rik	0	0.0369313
uc007zsk.1	2810055G20Rik	0.0251407	0.108225
uc008pwf.2	2810403A07Rik	1.01287	1.56537
uc008pwg.2	2810403A07Rik	27.4248	32.0932
uc009uco.1	2810403D21Rik	0.162642	0.105666
uc009ucq.1	2810403D21Rik	1.31301	1.12361
uc012cbg.1	2810405F15Rik	0.199037	0.0797936
uc008wch.1	2810405K02Rik	0.0120553	0.0101253
uc008phx.1	2810407C02Rik	40.5812	75.7001
uc012cpv.1	2810407C02Rik	0	0.0374966
uc007jsj.1	2810408A11Rik	0.76055	0.12882
uc007jsk.1	2810408A11Rik	0	0
uc011xxd.1	2810408A11Rik	0.0809584	0.0551841
uc011xxe.1	2810408A11Rik	0.282819	0
uc007jsl.1	2810408A11Rik	0.659731	0.196652
uc007jsm.1	2810408A11Rik	0	0
uc008nxu.1	2810408M09Rik	11.8739	9.97771
uc007msb.2	2810410L24Rik	0.655878	1.79383
uc009qeb.1	2810417H13Rik	59.6939	25.5315
uc009man.2	2810422J05Rik	36.253	22.9675
uc007dhv.1	2810422O20Rik	4.94838	1.26825
uc007dhw.1	2810422O20Rik	1.22289	0.377153
uc009mal.1	2810428I15Rik	59.7082	38.0227
uc007pit.1	2810429I04Rik	5.33947	5.307
uc007pip.2	2810429I04Rik	7.71781	4.27897
uc007piq.2	2810429I04Rik	3.46049	2.94579
uc007pis.2	2810429I04Rik	2.8701	2.58014
uc008sjh.2	2810432D09Rik	14.1505	22.0501
uc008svx.2	2810432L12Rik	0.0079061	0.189521
uc007lse.2	2810433D01Rik	0.114775	0.246664
uc012bew.1	2810433K01Rik	0.390726	0.195061
uc011xru.1	2810442I21Rik	0.349059	0.31506
uc009akm.2	2810453I06Rik	5.50092	2.09955
uc009akn.2	2810453I06Rik	7.20898	5.6282
uc012eup.1	2810454H06Rik	0.239453	0.377126
uc011wog.1	2810459M11Rik	0.00793681	0
uc007bux.2	2810459M11Rik	0.0006211	0
uc009eub.2	2810474O19Rik	1.64114	1.14769
uc009euc.2	2810474O19Rik	1.87296	1.77693
uc009eud.2	2810474O19Rik	7.14042	7.58757
uc012ewa.1	2810474O19Rik	4.83957	4.30882
uc012ewb.1	2810474O19Rik	2.36884	5.06994
uc009soe.2	2900002K06Rik	1.14322	0.631168
uc008wsq.2	2900005J15Rik	0.111835	0.110434
uc007ofi.2	2900006K08Rik	1.83446	1.47083
uc012bts.1	2900010J23Rik	7.69213	1.30123
uc008jet.2	2900010J23Rik	215.908	81.7076
uc008bfk.1	2900010M23Rik	195.807	68.2348
uc007ygu.1	2900011O08Rik	0.00224322	0.00580787
uc007rib.1	2900024O10Rik	0.165647	0.131223
uc008yua.2	2900026A02Rik	0.861217	0.233442
uc007mnh.2	2900041M22Rik	0.405008	0.00520477
uc009phk.1	2900052N01Rik	0.0111785	0.00307216
uc009phl.1	2900052N01Rik	0	0
uc009krz.2	2900053A13Rik	6.56321	6.63545
uc007cih.2	2900060B14Rik	0.0118913	0.0148403
uc009uhz.2	2900062L11Rik	0.217624	11.2941
uc009uhy.1	2900062L11Rik	0	0.00882067
uc008lpb.1	2900064A13Rik	58.7024	133.6
uc008dlw.1	2900073G15Rik	121.29	105.334
uc009rwi.1	2900079G21Rik	0	0
uc009rwj.1	2900079G21Rik	0	0
uc012hbv.1	2900079G21Rik	0	0
uc012hbw.1	2900079G21Rik	0	0
uc008zzb.1	2900083I11Rik	0	0
uc009fed.2	2900092C05Rik	0.0143924	0.00970487
uc007aux.2	2900092D14Rik	0.135216	0.223448
uc009jtx.1	2900092E17Rik	23.4157	11.9564
uc012chs.1	2900097C17Rik	81.9722	34.7763
uc011wwf.1	2b4	0.00544181	0
uc012hbf.1	3000002C10Rik	2.43552	4.18779
uc007irv.2	3010026O09Rik	10.4071	5.49328
uc008tjk.1	3110001D03Rik	12.237	20.8162
uc007yge.2	3110001I22Rik	1.74692	1.12739
uc011ziu.1	3110001K24Rik	0.40742	0.0582588
uc008ebz.1	3110002H16Rik	1.03973	1.89145
uc008eca.1	3110002H16Rik	15.2662	19.6608
uc007elx.1	3110003A17Rik	0.807548	0.515172
uc007ely.1	3110003A17Rik	49.7914	27.0858
uc007elz.1	3110003A17Rik	2.00484	0.689668
uc009uem.1	3110007F17Rik	1.34683	0.652652
uc009uen.1	3110007F17Rik	6.60886	3.51549
uc007cjh.2	3110009E18Rik	2.91695	2.76374
uc007cjg.1	3110009E18Rik	0.1474	0.0773684
uc012erq.1	3110021A11Rik	0.539647	0.719436
uc007agp.1	3110035E14Rik	0.00491269	0.00636814
uc007nmi.2	3110039M20Rik	9.8901	10.4254
uc009icm.1	3110040N11Rik	4.56111	7.59023
uc008sgv.1	3110043O21Rik	14.3757	12.6934
uc012dbq.1	3110043O21Rik	0	0
uc008sgw.1	3110043O21Rik	0.54796	0.640937
uc008xmd.1	3110047P20Rik	0	0
uc008xme.1	3110047P20Rik	0	0.000597571
uc008xmf.2	3110047P20Rik	0.000292109	0.00355365
uc008ard.2	3110052M02Rik	0.465924	0.0251843
uc008are.2	3110052M02Rik	0.944628	0.0360445
uc007gfc.1	3110056O03Rik	3.64449	37.7945
uc007gfe.1	3110056O03Rik	0.504706	0.259392
uc008pbq.1	3110057O12Rik	1.35446	0.34954
uc008pbt.1	3110057O12Rik	1.14927	0.0437729
uc008pbu.1	3110057O12Rik	0.55764	0.100445
uc012cpe.1	3110057O12Rik	1.35616	0.14099
uc008pbw.2	3110057O12Rik	0.395767	0.519155
uc012cpf.1	3110057O12Rik	0.115436	0.0223276
uc008pbz.2	3110057O12Rik	0.0483808	0.000271552
uc009bhv.1	3110062M04Rik	0.475438	0.487851
uc009bhy.2	3110062M04Rik	0.42103	0
uc009bhw.2	3110062M04Rik	1.17356	0.981617
uc009bhx.2	3110062M04Rik	0.770846	0.456164
uc007rzk.2	3110070M22Rik	0.768365	0.787196
uc007bww.2	3110079O15Rik	0	0.0478488
uc011woo.1	3110079O15Rik	0.0436624	0
uc012atn.1	3110082D06Rik	0	0.00732246
uc012ato.1	3110082D06Rik	0.00477339	0.0136281
uc009agk.1	3110082I17Rik	30.2934	14.8557
uc009agl.1	3110082I17Rik	1.30993	3.43545
uc008lqp.1	3110099E03Rik	0.808286	0.196073
uc009ipp.1	3200002M19Rik	0.0323257	0
uc009ipq.1	3200002M19Rik	4.91284	8.31632
uc009ipr.1	3200002M19Rik	30.2057	13.218
uc009ips.1	3200002M19Rik	0.0610448	0
uc009ipt.1	3200002M19Rik	1.07816	2.76977
uc008nsq.2	3230401D17Rik	46.31	24.6228
uc008nsr.1	3230401D17Rik	0.0326875	0.0261339
uc007orw.1	3300002A11Rik	0	0.0130614
uc008mtz.1	3300002I08Rik	0.619888	0.130694
uc007szg.2	3425401B19Rik	0.0993209	0.00748098
uc007tkj.2	3632451O06Rik	0	0
uc007tkk.2	3632451O06Rik	0.0632224	0.00767743
uc009tfy.1	3830403N18Rik	40.6403	18.9018
uc007sfo.1	3830406C13Rik	0.30216	0.494702
uc007sfp.1	3830406C13Rik	2.4064	1.76451
uc007sfq.1	3830406C13Rik	0.985308	0.817744
uc007sfr.1	3830406C13Rik	1.01801	0.471355
uc011zej.1	3830408C21Rik	0.410997	0.379185
uc007rug.2	3830408C21Rik	0.561009	0.597722
uc007ruh.1	3830408C21Rik	0.0854287	0.075253
uc009tin.2	3830417A13Rik	0.347941	0.0631946
uc007obf.2	3830431G21Rik	0.00765762	0.0103548
uc007obg.2	3830431G21Rik	0.23	0.232992
uc007ybn.1	3930401K13Rik	0.72174	0.147645
uc007ybo.1	3930401K13Rik	5.65129	6.20325
uc009kuy.1	3930402G23Rik	0.0314352	0.0024638
uc008hcp.1	4430402I18Rik	0.0107661	0.0250071
uc008hcq.1	4430402I18Rik	0.104448	0.0209416
uc012bke.1	4430402I18Rik	0.126041	0
uc012bkf.1	4430402I18Rik	0.0452971	0
uc008lfp.1	4631405J19Rik	0.000998704	0.0189117
uc012bzq.1	4631405J19Rik	0.00450765	0.0260687
uc007apz.1	4632411B12Rik	0	3.35075
uc007aqa.1	4632411B12Rik	19.2866	10.5173
uc009nqh.1	4632415K11Rik	18.9706	10.5739
uc012cnt.1	4632415L05Rik	3.75236	4.80567
uc007ksg.1	4632419I22Rik	39.2612	40.4071
uc007ksh.1	4632419I22Rik	0.02418	0.0447083
uc012fpc.1	4632427E13Rik	0.03447	0.17189
uc012aed.1	4632428C04Rik	0.0202163	0.0291108
uc007fex.2	4632428N05Rik	0.0220738	0.0509866
uc007few.2	4632428N05Rik	0.238113	0.00430122
uc007fey.1	4632428N05Rik	0.00274644	0
uc009iih.1	4632434I11Rik	1.97244	0.779419
uc009iii.1	4632434I11Rik	3.0205	1.87911
uc008pyt.1	4731419I09Rik	0.722766	1.27297
uc009nul.1	4732415M23Rik	0.798056	0.455821
uc009eth.1	4732416N19Rik	0.470483	0.651247
uc008ufd.1	4732418C07Rik	0.261054	0.399885
uc008ufe.1	4732418C07Rik	0.31356	0.515252
uc008uff.1	4732418C07Rik	12.9562	7.43401
uc008ufg.1	4732418C07Rik	11.3253	9.02113
uc008ufh.1	4732418C07Rik	0.396617	0.116693
uc007xto.1	4732456N10Rik	0.00416763	0.00790789
uc007qoe.2	4732471D19Rik	9.64412	6.72293
uc011yzn.1	4732471D19Rik	1.767	3.63416
uc009fsn.1	4732471J01Rik	0.521268	0.206414
uc009fso.1	4732471J01Rik	0.118865	0.364906
uc012fft.1	4732471J01Rik	0.148602	0.298114
uc007oxr.1	4831426I19Rik	8.56928	39.5097
uc007oxs.1	4831426I19Rik	1.46568	4.61762
uc008wsy.2	4831440E17Rik	0.280764	0.152558
uc007awk.1	4832428D23Rik	0.278438	0.412731
uc008evx.1	4833403I15Rik	0.00928345	0.00587393
uc012bcu.1	4833403I15Rik	0.0835538	0.00682745
uc008hnv.1	4833409A17Rik	0.349307	0
uc008hnw.1	4833409A17Rik	0.203337	0.028089
uc008niz.1	4833413D08Rik	0	0.0147196
uc012aym.1	4833418N02Rik	0.364205	0.270756
uc008dut.1	4833418N02Rik	0.209919	0.280939
uc007rzg.2	4833420G17Rik	1.57917	0.77717
uc007rzf.2	4833420G17Rik	0.44652	1.08247
uc011zex.1	4833420G17Rik	0.808	2.37236
uc007rzj.2	4833420G17Rik	5.62447	0.400435
uc007rzh.2	4833420G17Rik	3.04544	4.87749
uc007rzi.2	4833420G17Rik	1.49792	3.33983
uc011zcm.1	4833422C13Rik	0	0
uc011zcn.1	4833422C13Rik	0.0087223	0.0260664
uc007rjz.2	4833422C13Rik	0.00595699	0.0146602
uc008nxr.1	4833422F24Rik	0.0250969	0.01112
uc008kkj.1	4833423E24Rik	0	0.00437847
uc008rda.2	4833424O15Rik	0.000631651	0.00975907
uc008rdb.2	4833424O15Rik	3.1566e-08	3.63757e-07
uc009plc.1	4833427G06Rik	0	0.172534
uc007qog.2	4833439L19Rik	0.0336153	0.0748264
uc007qof.2	4833439L19Rik	45.886	12.4825
uc007qoi.2	4833439L19Rik	4.91783	0.957838
uc009etv.1	4833442J19Rik	0	0.082425
uc009etw.1	4833442J19Rik	0.493626	1.5931
uc009etx.1	4833442J19Rik	0.831604	1.84659
uc009ety.1	4833442J19Rik	0.259946	1.11779
uc009etz.1	4833442J19Rik	0.0521049	0.434445
uc008bxz.2	4921501E09Rik	0	0
uc008imi.1	4921504E06Rik	0.00808339	0.0102218
uc007npt.1	4921506M07Rik	0.0839107	0.0190637
uc009bxf.1	4921507P07Rik	0.00684426	0.040949
uc008ndv.1	4921509C19Rik	0.00166354	0.0180336
uc007gxd.1	4921510H08Rik	0.00288939	0.00357526
uc011wjp.1	4921511C04Rik	0	0
uc007arh.2	4921511C04Rik	0.00373608	0
uc009ues.1	4921511C20Rik	0	0.00886149
uc008wjf.1	4921511H03Rik	0	0
uc009urd.1	4921511M17Rik	0.00231787	0.135304
uc009ure.1	4921511M17Rik	0.00231787	0.135304
uc009urf.1	4921511M17Rik	0.00231787	0.135304
uc009urg.1	4921511M17Rik	0.00231787	0.135304
uc008dqa.1	4921513D11Rik	0.0107255	0.0113243
uc007ygv.2	4921513D23Rik	9.35836	6.64438
uc007ygx.1	4921513D23Rik	0.897769	1.36336
uc008qzz.1	4921515J06Rik	0	0
uc008raa.1	4921515J06Rik	0.0591688	0.054049
uc012cwh.1	4921515J06Rik	0	0
uc008rab.1	4921515J06Rik	0.00766075	0
uc009rnj.1	4921517D21Rik	0	0.00501808
uc007quy.1	4921517D22Rik	0.0126085	0.00428794
uc008nnd.2	4921517L17Rik	1.03483	1.04649
uc008nne.2	4921517L17Rik	0.0149614	0
uc008nnf.1	4921517L17Rik	0.102265	0.248876
uc007bhe.1	4921521F21Rik	0.101898	0.286374
uc008czo.1	4921523A10Rik	0.0857704	0.0899498
uc009mpv.2	4921524J17Rik	15.8274	5.73526
uc009mpw.2	4921524J17Rik	0.641709	0.283248
uc008dzm.2	4921524L21Rik	0	0
uc012azc.1	4921524L21Rik	0	0
uc012baf.1	4921528I01Rik	0	0
uc012bag.1	4921528I01Rik	0	0
uc008efk.1	4921528I01Rik	0	0.00190528
uc008efl.1	4921528I01Rik	0	0
uc007dhg.2	4921528O07Rik	0.00706805	0.00926691
uc012bsc.1	4921530D09Rik	0.0655618	0.0481205
uc007uup.1	4921530L21Rik	0	0
uc008ohx.1	4921531C22Rik	0.776394	0.444113
uc012bac.1	4921533I20Rik	0	0.00808005
uc007hts.2	4921536K21Rik	3.62152	2.0551
uc007htt.1	4921536K21Rik	0.0513853	0.077686
uc008txp.2	4921539E11Rik	0	0
uc012dhs.1	4921539E11Rik	0.00224219	0.00830447
uc009qyg.1	4922501C03Rik	6.83728	3.93935
uc008rur.1	4922501L14Rik	0.145505	0.0134911
uc009efk.1	4922502D21Rik	0.00693203	0
uc007dyj.1	4922505E12Rik	0	0.0105298
uc008nou.2	4922505G16Rik	0.220057	0.0582909
uc008nov.2	4922505G16Rik	0.0475418	0.0641975
uc008jki.1	4930402F06Rik	0	0
uc008jkj.1	4930402F06Rik	0.0022583	0.00596121
uc008mjw.1	4930402H24Rik	0.2537	0.22207
uc008mjx.1	4930402H24Rik	6.16091	7.25844
uc012cei.1	4930402H24Rik	0.0241573	0
uc008mjy.1	4930402H24Rik	0.0743913	0.0649373
uc008mjz.1	4930402H24Rik	0.0348045	0.0409878
uc008mka.1	4930402H24Rik	1.06374	0.338365
uc009srx.2	4930403L05Rik	0	0
uc007nvh.2	4930403N07Rik	0.401839	0.704583
uc007ixv.2	4930404A10Rik	0.0162151	0.00541849
uc007ixw.2	4930404A10Rik	0	0
uc009kda.1	4930404H21Rik	0.16173	0.119259
uc007zwy.2	4930404I05Rik	0.505509	1.35381
uc007ghq.2	4930404N11Rik	0	0
uc011xjg.1	4930404N11Rik	5.30239	45.0851
uc007wyb.1	4930407I10Rik	0.151768	0.00814074
uc012hdv.1	4930408F14Rik	0.336959	0.0740727
uc012hfp.1	4930408F14Rik	0.336959	0.0740727
uc012hfr.1	4930408F14Rik	0.336959	0.0740727
uc012ftb.1	4930408O21Rik	0.0268718	0.0389656
uc008ryq.1	4930412C18Rik	0	0
uc008rys.1	4930412C18Rik	0.00284135	0.0035894
uc008sqt.1	4930412F15Rik	0	0.0110862
uc008squ.1	4930412F15Rik	0.216158	0.174185
uc008ihh.2	4930412O13Rik	0.0428594	0.0505468
uc007iaf.1	4930415F15Rik	0.00439817	0
uc012hlr.1	4930415L06Rik	0	0
uc007xmy.2	4930415O20Rik	0.0899673	0.284987
uc007myb.1	4930417G10Rik	0.016325	0.0307354
uc007myc.1	4930417G10Rik	0.00634745	0.0208085
uc009dug.1	4930417O13Rik	0.108502	0.257796
uc009duh.1	4930417O13Rik	0.0184347	0.0066584
uc008wkv.1	4930420K17Rik	14.2711	5.42722
uc008wkw.1	4930420K17Rik	0.595485	0.895337
uc008rhe.1	4930422G04Rik	0.692309	0.499809
uc008rhh.2	4930422G04Rik	2.44116	2.26881
uc008rhf.2	4930422G04Rik	0.280457	0.244554
uc008rhg.2	4930422G04Rik	0.711988	1.34431
uc012bre.1	4930426L09Rik	0.152594	0.15535
uc007pga.2	4930427A07Rik	8.77996	5.4053
uc007pgb.2	4930427A07Rik	2.55035	5.52302
uc009tqn.1	4930428D18Rik	0	0
uc012hle.1	4930428D18Rik	0	0
uc009tps.1	4930428E23Rik	0	0
uc012cok.1	4930429B21Rik	0.284992	0.331859
uc012axm.1	4930429F11Rik	0	0
uc008lnb.2	4930430A15Rik	0	0.00794408
uc009szk.1	4930430D24Rik	0.00727532	0
uc007gxx.2	4930430F08Rik	5.87028	2.97094
uc007gxy.2	4930430F08Rik	10.1464	4.69459
uc009eem.1	4930431A04Rik	0.0104376	0
uc009gbx.1	4930432E11Rik	0.00753524	0.0126478
uc012efw.1	4930432F04Rik	0	0.44592
uc008xzb.1	4930432K09Rik	0	0
uc008xza.1	4930432K09Rik	0	0
uc009mmc.2	4930432K21Rik	2.66492	1.61426
uc009mmd.2	4930432K21Rik	2.12655	0.683692
uc009gli.2	4930433I11Rik	0.00752834	0.0133952
uc009oaq.2	4930433N12Rik	0.0898257	0.0627758
uc009oar.2	4930433N12Rik	0.0078336	0.0343914
uc009apw.1	4930434E21Rik	0.0042718	0.00275035
uc007zfn.1	4930435E12Rik	0.0041027	0.00509832
uc007zfo.1	4930435E12Rik	0	0
uc011zbk.1	4930441O14Rik	0.0184641	0.111356
uc007rbl.1	4930441O14Rik	0.0739398	0.0209774
uc008qoh.1	4930442L01Rik	0	0
uc008rad.2	4930443G12Rik	0.0144499	0.0420925
uc009lhh.1	4930444A02Rik	4.82518	9.64201
uc011xbi.1	4930444G20Rik	0.134026	0.134471
uc011ynp.1	4930447C04Rik	0	0.00753473
uc007nvv.1	4930447C04Rik	0	0
uc007nvw.1	4930447C04Rik	0.329806	0.132447
uc007nvx.1	4930447C04Rik	0	0
uc012dal.1	4930448K20Rik	0.00596299	0
uc008piw.1	4930449A18Rik	0.00128982	0.00348009
uc007uxt.1	4930449E01Rik	0	0
uc009ang.1	4930449I24Rik	0.012969	0.0519712
uc007yle.2	4930451C15Rik	0.02139	0.0623326
uc007ylf.2	4930451C15Rik	0.299784	0.43141
uc009jta.1	4930451I11Rik	0.386264	1.11417
uc007sfe.2	4930452B06Rik	0	0.00255614
uc007sff.2	4930452B06Rik	0.00473493	0.00290807
uc007zqb.1	4930453N24Rik	3.8963	2.5672
uc007zqc.1	4930453N24Rik	13.6169	10.3264
uc012afp.1	4930455C21Rik	18.3558	12.995
uc007dif.2	4930455F23Rik	4.25921	3.42063
uc007qza.2	4930458L03Rik	0	0.00412053
uc008frr.2	4930465K10Rik	0.0781604	0.0848446
uc012gai.1	4930467E23Rik	0.00429434	0.0289542
uc012hlf.1	4930468A15Rik	0	0
uc011wup.1	4930469G21Rik	0.00314476	0.017131
uc008ocf.1	4930470P17Rik	0.00812762	0
uc008eng.2	4930471G03Rik	0	0.0125954
uc008wvs.2	4930471M23Rik	6.76903	25.8996
uc008tlb.1	4930473A06Rik	0.0798343	0.179488
uc008tlc.1	4930473A06Rik	0.902487	0.561939
uc012dgq.1	4930473A06Rik	1.06512	0.481255
uc008tle.1	4930473A06Rik	0.541925	0.554191
uc008tlf.1	4930473A06Rik	0.587514	0.630834
uc008amz.2	4930474M22Rik	0.0282524	0
uc007tbl.1	4930474N05Rik	0	0
uc011ziz.1	4930474N05Rik	0	0
uc011zja.1	4930474N05Rik	0.123108	0.113898
uc009gfv.2	4930479M11Rik	0	0.0348554
uc009gfu.2	4930479M11Rik	0.143876	0.0355452
uc009tqw.2	4930480E11Rik	0	0
uc012bgv.1	4930481A15Rik	0	0.0332934
uc008gcx.2	4930481A15Rik	0.0294784	0.1204
uc012bgw.1	4930481A15Rik	0.0073981	0.084368
uc007wwf.2	4930483J18Rik	0.0652858	0.181507
uc007wwg.2	4930483J18Rik	0	0
uc007gug.1	4930485B16Rik	0.0404135	0.0520237
uc007gui.1	4930485B16Rik	0.0026291	0.0215418
uc007guj.1	4930485B16Rik	0.00861365	0.0103816
uc007qvs.1	4930486L24Rik	0.0126674	0.589121
uc012gil.1	4930488L21Rik	0.00144983	0
uc009tfi.1	4930502E18Rik	0.5361	0.397841
uc008rrq.1	4930503B20Rik	0.00981943	0.139871
uc008rrr.1	4930503B20Rik	0.0121019	0
uc007tdj.2	4930503E14Rik	2.03592	2.6969
uc011xpg.1	4930503E24Rik	0.00216971	0.00573022
uc012hqz.1	4930503H13Rik	0	0
uc008foc.1	4930503L19Rik	5.74127	12.7681
uc008fod.1	4930503L19Rik	7.45924	10.7822
uc008foe.1	4930503L19Rik	1.75846	3.85619
uc008fof.1	4930503L19Rik	1.10965	3.27334
uc007jbn.2	4930504O13Rik	0	0
uc007ihv.1	4930505A04Rik	0	0.0340181
uc011xst.1	4930505A04Rik	0	0
uc008ibc.1	4930506M07Rik	0.42748	0.321447
uc008ibe.1	4930506M07Rik	0.00148748	0.0133798
uc008ibd.1	4930506M07Rik	0	0
uc008ibf.1	4930506M07Rik	0.0740123	0.0820474
uc007fhe.2	4930507D05Rik	0.109122	0.250836
uc008brd.2	4930511I11Rik	0.0243617	0.0137539
uc008ezc.2	4930511M06Rik	0.20752	0.235075
uc008ezi.2	4930511M06Rik	0.500175	0.0837469
uc008ezj.2	4930511M06Rik	2.14734	3.4633e-11
uc008ezk.2	4930511M06Rik	1.95665	3.36957
uc008whj.1	4930511M11Rik	0.244332	0.180647
uc008whk.2	4930511M11Rik	0	0
uc008whl.2	4930511M11Rik	0	0
uc008whm.1	4930511M11Rik	0.00318578	0
uc011ynd.1	4930512B01Rik	0.0746169	0.834852
uc007iah.1	4930512M02Rik	1.50574e-08	1.35321e-08
uc007iai.1	4930512M02Rik	3.31352	3.15596
uc009mzf.1	4930513N10Rik	0.863449	0.245968
uc008zae.2	4930515G01Rik	0.658937	0.577063
uc009cfs.1	4930515G16Rik	0	0.0656602
uc011xcc.1	4930519F09Rik	15.6605	7.28315
uc009tzh.1	4930519F16Rik	0.00797526	0.0810742
uc009tzj.1	4930519F16Rik	0	0.0146658
uc008zcs.1	4930519G04Rik	0.181921	0.20426
uc008zct.1	4930519G04Rik	0	0
uc007anm.1	4930521A18Rik	0	0.0095384
uc008uco.2	4930522H14Rik	0	0
uc008ucp.2	4930522H14Rik	0.00358264	0
uc007deb.2	4930523C07Rik	0.174656	0.0711367
uc007dec.2	4930523C07Rik	0.717903	0.105349
uc007iiu.1	4930524B15Rik	0.0013709	0.0144921
uc009udy.1	4930524E20Rik	0	0
uc009udz.1	4930524E20Rik	0	0
uc009slk.2	4930524L23Rik	0.0990528	0.0275367
uc012cde.1	4930525F21Rik	0.00695649	0.0225809
uc012cdf.1	4930525F21Rik	0	0.00939282
uc008onh.1	4930526D03Rik	0.968363	0.75727
uc009shg.1	4930526I15Rik	0	2.22166
uc009shh.1	4930526I15Rik	0.607262	1.79127
uc012hdi.1	4930526I15Rik	0.0717024	0.154417
uc008sdd.2	4930528A17Rik	0.211215	0.138485
uc012ams.1	4930528F23Rik	0.458664	0.187908
uc008ayk.1	4930528F23Rik	0.117231	0.190569
uc012ctd.1	4930529C04Rik	0.0186223	0.0295041
uc012gcp.1	4930529F22Rik	0	0.00522755
uc008msc.1	4930529M08Rik	0.0187212	0.00215083
uc008msd.1	4930529M08Rik	0.188006	0.132305
uc012cfj.1	4930529M08Rik	0	8.01589e-06
uc008mse.1	4930529M08Rik	0.121241	0.129576
uc008msg.1	4930529M08Rik	0.0105721	0.00354605
uc007oki.1	4930534B04Rik	0	0.153367
uc007okj.1	4930534B04Rik	0.0222919	0.0325424
uc011ypv.1	4930534B04Rik	0.262058	0.0452102
uc007okl.2	4930534B04Rik	5.58165	2.33757
uc007okn.2	4930534B04Rik	0.215722	0.123877
uc007oko.2	4930534B04Rik	0.125515	0.155237
uc008ulm.1	4930538K18Rik	0.0446485	0.0428557
uc008bru.1	4930539E08Rik	0.134015	0.107998
uc012cyc.1	4930539J05Rik	1.2406	1.05664
uc009urh.1	4930542N07Rik	0	0
uc011xxw.1	4930544D05Rik	0	0.0934175
uc009cem.2	4930544G11Rik	0.00772766	0.0150953
uc008ufi.2	4930544O15Rik	0.365007	0.020008
uc012ale.1	4930546H06Rik	2.64164	0.731131
uc012alf.1	4930546H06Rik	0.216686	0.0485402
uc008app.2	4930546H06Rik	0.606786	0.636245
uc008swm.1	4930547C10Rik	0.211406	0.0182175
uc008swn.1	4930547C10Rik	1.54093e-07	0.00595222
uc007grd.1	4930547N16Rik	10.4946	8.89603
uc008wyh.1	4930548H24Rik	0.0493651	0.0763121
uc008vii.1	4930549C01Rik	0.0154616	0
uc009pmc.1	4930550C14Rik	0.0726556	0.0244934
uc009ths.2	4930550L24Rik	0.543347	0.0533956
uc007sca.2	4930555G01Rik	0.00455025	0.021194
uc008vgp.1	4930555I21Rik	0	0
uc008vgq.1	4930555I21Rik	0	0
uc012dnb.1	4930555I21Rik	0.00953985	0
uc012hes.1	4930557A04Rik	0	0
uc008qjp.2	4930558C23Rik	0.00438649	0
uc007yam.1	4930562C15Rik	0.00966793	0.0242509
uc012aav.1	4930562C15Rik	0	0
uc007yan.2	4930562C15Rik	3.60214	1.84739
uc012aaw.1	4930562C15Rik	0	0
uc012aax.1	4930562C15Rik	0.457152	0.203167
uc007ded.1	4930562F07Rik	0.115904	0
uc007zyz.1	4930563D23Rik	0.00099675	0
uc011xyh.1	4930563E22Rik	0.269366	0.231905
uc007uqv.1	4930564B18Rik	0	0.00963617
uc009nyg.1	4930567H12Rik	0.0172408	0
uc012gnc.1	4930567H12Rik	0.0129472	0.0564401
uc009nyh.1	4930567H12Rik	0	0
uc009tjg.1	4930567H17Rik	0	0.0100658
uc012bum.1	4930568D16Rik	0	0
uc012ftm.1	4930571K23Rik	0	0.00638977
uc007wfs.1	4930572J05Rik	26.3403	40.4911
uc012hfb.1	4930578C19Rik	0.00152434	0
uc009ssp.1	4930578C19Rik	0	0
uc008snw.1	4930578G10Rik	0	0.0207703
uc007uhz.1	4930578I06Rik	0.00849203	0.0206164
uc008jyo.1	4930578N16Rik	0.990947	0.540706
uc012bwr.1	4930578N16Rik	0.0664687	0.0448806
uc008tsm.1	4930579C15Rik	0.322698	0.368125
uc008tsl.2	4930579C15Rik	0.150563	0.278032
uc008rnb.2	4930579F01Rik	0.0034807	0.00891194
uc012cyl.1	4930579F01Rik	0	0
uc008ztp.2	4930579G22Rik	0.313124	0.16583
uc008pnu.2	4930579G24Rik	15.2903	7.02503
uc008gpr.1	4930579J09Rik	0.178073	0.227302
uc008gps.1	4930579J09Rik	0.0237853	0.0725862
uc012gyt.1	4930579K19Rik	0.148493	0.093457
uc009oso.1	4930581F22Rik	0.823132	1.19924
uc012gqc.1	4930581F22Rik	2.10437	4.84486
uc008pdx.2	4930583H14Rik	18.7611	1.60317
uc009jjs.1	4930583K01Rik	0.0318324	0
uc008wtg.2	4930584F24Rik	0	0
uc008wth.2	4930584F24Rik	0	0
uc008wti.2	4930584F24Rik	0	0
uc012dtp.1	4930584F24Rik	0	0
uc009apu.1	4930588N13Rik	0	5.87144e-06
uc012ehf.1	4930588N13Rik	0	0
uc012ehg.1	4930588N13Rik	0	0.0496618
uc012ehh.1	4930588N13Rik	0.00596344	0
uc009cyl.1	4930590J08Rik	0.0835381	0.0481232
uc008fud.2	4930592I03Rik	0.0800597	0.029018
uc008fue.2	4930592I03Rik	0.151343	0.0134723
uc011wjs.1	4930594C11Rik	0.0647731	0.0860134
uc009trf.1	4930595M18Rik	0	0
uc007tbk.1	4930596D02Rik	0	0
uc009gmw.1	4931406B18Rik	0.0634455	0.0251788
uc012fjf.1	4931406B18Rik	0	0
uc009ofm.2	4931406C07Rik	0	0
uc009ofn.2	4931406C07Rik	6.33378	7.21675
uc012gop.1	4931406C07Rik	0.135937	0.220298
uc009ofo.2	4931406C07Rik	0.3833	1.76544
uc007srp.1	4931406H21Rik	0.0384907	0.0381893
uc009giz.1	4931406P16Rik	3.72633	5.02078
uc009gja.1	4931406P16Rik	1.36877	2.17489
uc009gjb.1	4931406P16Rik	1.37073	1.60567
uc008xzj.1	4931407G18Rik	0	0.018993
uc007zwp.2	4931408A02Rik	0.0944466	0.0378685
uc007zwr.2	4931408A02Rik	0.862855	1.09703
uc007zwq.2	4931408A02Rik	0.400656	0.0449048
uc012aif.1	4931408A02Rik	0.337483	0.242662
uc007amz.2	4931408C20Rik	0	0
uc012dtc.1	4931409K22Rik	0	0
uc007twk.1	4931414P19Rik	2.60967	2.28474
uc009cjo.1	4931417E11Rik	0	0.00671067
uc009dgy.2	4931417G12Rik	1.17819	1.40007
uc008iof.2	4931423N10Rik	0.0371633	0.0488656
uc009ncf.1	4931428F04Rik	1.18869	1.14641
uc009nce.2	4931428F04Rik	3.55361	3.61461
uc009ncg.2	4931428F04Rik	0.644157	2.63705
uc009nch.2	4931428F04Rik	0.928518	1.71663
uc007anj.2	4931428L18Rik	0.781732	0.497464
uc007anl.2	4931428L18Rik	0.0148363	0
uc009pab.1	4931429I11Rik	0	0.0135231
uc009pac.1	4931429I11Rik	0.002552	0
uc012gsl.1	4931429L15Rik	0.0502327	0.116755
uc012frf.1	4931431F19Rik	0	0
uc009myq.1	4931432M23Rik	0	0
uc007ihr.1	4931440F15Rik	0.703514	0.0229472
uc007csd.2	4931440L10Rik	0	0.00420308
uc011wsf.1	4931440L10Rik	0.0062499	0.0223777
uc008pkq.2	4931440P22Rik	0.304538	0.215184
uc012cqe.1	4931440P22Rik	0.223003	0.317504
uc007kwi.1	4932411E22Rik	0	0.00242195
uc007qvb.1	4932411G14Rik	0.00469775	0.00838892
uc009ueq.1	4932411N23Rik	0.0149817	0.0144008
uc008whx.2	4932412H11Rik	0.0160308	0.0298214
uc011xsa.1	4932414J04Rik	0.0042866	0.00781901
uc008jxr.1	4932414N04Rik	0.0584945	0.0319035
uc007gvv.2	4932415G12Rik	0.288143	2.19026
uc012avl.1	4932415M13Rik	0.00270536	0.0154626
uc012cdx.1	4932416H05Rik	0.958489	1.29411
uc012gky.1	4932417I16Rik	0.175122	0.407113
uc008ium.1	4932418E24Rik	0.0132593	0
uc007zer.1	4932425I24Rik	0.388005	0.280356
uc009tsh.1	4932429P05Rik	0	0
uc007mfj.1	4932435O22Rik	0.000921889	0
uc008ozw.2	4932438A13Rik	0.0270388	0.0152056
uc008ozx.2	4932438A13Rik	0.304242	0.177167
uc008pab.2	4932438A13Rik	6.55686	6.07667
uc008ozy.1	4932438A13Rik	0.020731	0.0062408
uc008ozz.1	4932438A13Rik	0.0138857	0.0073657
uc008pac.2	4932438A13Rik	2.70725	3.12703
uc008pad.2	4932438A13Rik	0.232301	2.29023
uc007zxc.1	4932438H23Rik	0.0214854	0
uc007zxd.1	4932438H23Rik	0.00788128	0.0390884
uc007qzb.1	4932441B19Rik	0	0.00391825
uc008xls.1	4932441J04Rik	0.0362765	0.0112482
uc009ttj.1	4932442L08Rik	0.119572	0.0102042
uc009ttk.1	4932442L08Rik	0.0364144	0
uc009kyf.2	4932443I19Rik	0.00405328	0.0109524
uc009kyg.1	4932443I19Rik	0.667981	0.258449
uc009uyb.1	4933400A11Rik	0	0
uc012hrp.1	4933400A11Rik	0	0.00633418
uc007ltz.1	4933400C05Rik	0	0.0201399
uc007byz.2	4933400F21Rik	0.00358458	0.00743428
uc007bza.2	4933400F21Rik	0	0.0229317
uc012hns.1	4933401B06Rik	0	0
uc012hif.1	4933402E13Rik	0.0111423	0.00720548
uc009tik.1	4933402E13Rik	0.0139354	0
uc009mqt.1	4933402J07Rik	0	0
uc009kay.1	4933402N03Rik	0	0.00674067
uc008wlv.1	4933402N22Rik	0	0
uc007jru.1	4933402P03Rik	0.00169892	0.0176109
uc008fni.1	4933403F05Rik	7.44903	6.25404
uc009nyi.2	4933403G14Rik	0.000724636	0.00194951
uc009ude.1	4933403O08Rik	0	0
uc008jzh.1	4933404M02Rik	0	0.0122464
uc008jzi.1	4933404M02Rik	0.00148085	0
uc009abd.2	4933404O12Rik	4.577	2.10683
uc009abe.2	4933404O12Rik	0.273841	0.166134
uc009nea.2	4933405L10Rik	0.237386	0.0708936
uc012gjo.1	4933405L10Rik	0.589444	0.246022
uc009hca.1	4933405O20Rik	0	0
uc007see.1	4933406F09Rik	0.0650227	0.00544635
uc009jia.2	4933406I18Rik	0.0068312	0
uc009jib.1	4933406I18Rik	0.00289938	0.029378
uc008mai.2	4933406J08Rik	0.020492	0.0136305
uc007ozf.2	4933406K04Rik	0	0
uc011yro.1	4933406K04Rik	0	0
uc007ozg.2	4933406K04Rik	0	0
uc007crt.2	4933406M09Rik	0.00460075	0.0196788
uc009noz.2	4933407C03Rik	0.32576	0.4533
uc012gln.1	4933407C03Rik	23.7683	7.4496
uc009npa.2	4933407C03Rik	0.0226371	0
uc009npb.2	4933407C03Rik	0.401649	0.581201
uc008xar.1	4933407H18Rik	0.321785	0.465462
uc012duq.1	4933407H18Rik	0.228829	0.342341
uc008xas.2	4933407H18Rik	2.1355	1.92171
uc012dur.1	4933407H18Rik	0.344948	0.189708
uc009tqh.2	4933407K13Rik	1.7375	2.85669
uc012hld.1	4933407K13Rik	2.98666	7.49635
uc007bup.2	4933407L21Rik	0.0256646	0.0398772
uc011yfz.1	4933407P14Rik	0	0
uc007lwd.1	4933407P14Rik	0	0.0153361
uc008eku.1	4933408B17Rik	0.299856	0.181318
uc012baz.1	4933408B17Rik	0	0
uc008jxq.1	4933409G03Rik	0	0
uc008ski.1	4933409K07Rik	0.0192177	0.0135787
uc012dcj.1	4933409K07Rik	0	0.0168869
uc009ajr.1	4933411G11Rik	0.104408	0.165114
uc012egg.1	4933411G11Rik	0.0129163	0.00455516
uc008hnc.2	4933411K16Rik	0.633444	0.433056
uc009lpv.1	4933411K20Rik	1.25037	0.356087
uc009lpw.1	4933411K20Rik	8.19781	4.20212
uc009lpx.1	4933411K20Rik	0.941435	0.596181
uc009lpy.1	4933411K20Rik	0.422332	0.104322
uc011ztd.1	4933412E24Rik	0	0.012564
uc009edm.2	4933413G19Rik	0.0405512	0.157945
uc007alz.1	4933415F23Rik	0	0
uc007hbq.2	4933416C03Rik	0	0.00317186
uc009tfg.1	4933416I08Rik	0	0.00690423
uc007qbt.2	4933417A18Rik	0	0.0076549
uc007qbu.2	4933417A18Rik	0	0
uc012cps.1	4933417G07Rik	0	0.00850083
uc008qwh.1	4933421E11Rik	3.49343	3.44671
uc012cvt.1	4933421E11Rik	0.069975	0.0325958
uc008qwi.1	4933421E11Rik	1.13524	1.62328
uc008qwk.1	4933421E11Rik	3.13612	1.45558
uc008qwl.1	4933421E11Rik	3.02388	0.528463
uc009gma.1	4933421I07Rik	0.00928089	0.012219
uc008sfo.2	4933421O10Rik	0.859218	1.58097
uc007mho.1	4933422H20Rik	0.0338549	0.0106449
uc009esb.1	4933424B01Rik	36.7731	16.2985
uc007rtq.1	4933425L06Rik	0.00378339	0.00304883
uc008mit.1	4933425O20Rik	0.0676886	0.248491
uc009fxd.1	4933426I21Rik	2.39173	3.07511
uc009fxe.1	4933426I21Rik	0.231441	0.0459065
uc007obi.1	4933426M11Rik	3.7327	9.38959
uc007obj.1	4933426M11Rik	2.51077	5.1336
uc009cwa.1	4933427D06Rik	0.0810794	0.0832805
uc007jyd.1	4933427D14Rik	1.8961	1.75396
uc007jyg.1	4933427D14Rik	2.46811	2.03697
uc007jyi.1	4933427D14Rik	0.0354271	0
uc007wfq.2	4933427E11Rik	0.0821231	0.198919
uc009jnj.1	4933427G17Rik	0.118584	0.241193
uc007tju.1	4933429O19Rik	0	0
uc011zjr.1	4933429O19Rik	0.0709071	0.0412695
uc008psp.2	4933430H15Rik	0.0445338	0.0670047
uc008tfc.1	4933430I17Rik	0.402735	0.0452008
uc012dft.1	4933430I17Rik	0.231857	0.0345513
uc008qxr.2	4933431E20Rik	0.711449	0.0269015
uc008qxp.2	4933431E20Rik	0.25162	0.283753
uc008qxq.2	4933431E20Rik	0.579836	0
uc007wty.2	4933432B09Rik	0.180483	0.169021
uc007wtz.1	4933432B09Rik	0.0143504	0
uc007wua.1	4933432B09Rik	0	0.0251597
uc007wub.1	4933432B09Rik	0	0
uc012aca.1	4933432I09Rik	0	0
uc012acb.1	4933432I09Rik	0.0351074	0.0662086
uc008iqo.2	4933433C11Rik	0.0683256	0.00927296
uc008iqp.2	4933433C11Rik	0	0
uc008iqq.2	4933433C11Rik	0.11256	0.0491723
uc007oyr.1	4933433P14Rik	2.8218	1.56152
uc007oys.1	4933433P14Rik	3.84869	3.16969
uc008qbd.2	4933434E20Rik	0.41028	0.314957
uc008qba.2	4933434E20Rik	0.561195	1.4193
uc008qbb.2	4933434E20Rik	5.17315	5.98222
uc008qbc.2	4933434E20Rik	30.1036	34.4549
uc012csq.1	4933434E20Rik	0.589	0.176322
uc009mkb.1	4933434I20Rik	0	0.00970597
uc009mkc.2	4933434I20Rik	0.00255692	0.014396
uc009mua.1	4933436C20Rik	7.72072	5.53767
uc009tis.1	4933436I01Rik	0	0
uc007oio.1	4933437F05Rik	0.289717	0.186598
uc007jee.2	4933439C10Rik	1.76172	1.94783
uc007jef.2	4933439C10Rik	4.25066	6.33616
uc007jfw.2	4933439F18Rik	12.7594	5.77576
uc007jfx.2	4933439F18Rik	0.0929277	0.209664
uc009nsd.1	4F2 lc	0.695726	0.523999
uc008wtf.1	5031410I06Rik	0.00698834	0.28753
uc007uqk.1	5031414D18Rik	0.0500137	0.0589377
uc012cjk.1	5031425F14Rik	0.0305069	0.0173548
uc012bpb.1	5031426D15Rik	0.0572346	0.0947754
uc012cpj.1	5031434O11Rik	0.331819	0.457856
uc007xcr.1	5031439G07Rik	10.7101	16.1864
uc011wyd.1	5033404E19Rik	0.00459269	0
uc007pee.2	5033406O09Rik	5.07371	0.141531
uc011yuz.1	5033406O09Rik	2.84838	0.0941602
uc007pnx.2	5033411D12Rik	0.021022	0.0596266
uc007pny.2	5033411D12Rik	0.0141106	0.0242037
uc008hdf.1	5033414D02Rik	26.052	22.8
uc008hdg.1	5033414D02Rik	6.45025	6.85154
uc008hdh.1	5033414D02Rik	2.54316	1.43975
uc007bsu.1	5033414K04Rik	0	0.0201562
uc007sdx.1	5033421C21Rik	0.0350568	0.00725321
uc007qth.2	5133401N09Rik	3.23752	2.45699
uc007qti.2	5133401N09Rik	7.24585	2.86296
uc008mlw.2	5330413P13Rik	0.0142772	0.0347438
uc008qzd.1	5330417C22Rik	0.0846831	0.0156396
uc007zky.2	5330426P16Rik	4.33877	3.67122
uc012agm.1	5330426P16Rik	3.31004	1.76822
uc007zla.2	5330426P16Rik	6.7707	3.86856
uc009lat.1	5330429B09Rik	1.07821	1.13223
uc009lax.2	5330429B09Rik	0.205057	0.48919
uc009uax.2	5330434G04Rik	0	0
uc009uay.2	5330434G04Rik	0.0120365	0.0135639
uc012hnm.1	5330434G04Rik	0.000746564	0.00183855
uc008ffg.1	5330437I02Rik	0	0
uc012bee.1	5330437I02Rik	0.0760762	0.0660096
uc009epq.1	5330439B14Rik	0	0
uc008lyf.1	53BP1	0.438393	1.17627
uc008lyh.2	53BP1	0.0662552	0.0850247
uc009eiu.1	5430401F13Rik	0.0177475	0
uc009tqt.1	5430402E10Rik	0	0
uc009bxd.1	5430402O13Rik	0.0212384	0
uc009bxe.1	5430402O13Rik	0.0224175	0.107816
uc008nei.2	5430405G05Rik	0.00788525	0
uc008nej.1	5430405G05Rik	0	0
uc008nnz.1	5430405H02Rik	0.458921	0.587299
uc008noa.2	5430405H02Rik	0.443998	0.999775
uc012chw.1	5430405H02Rik	2.55509	2.31767
uc008ige.2	5430407P10Rik	2.59416	0.0894733
uc008igf.2	5430407P10Rik	2.76099	0.0448423
uc008igg.2	5430407P10Rik	0.196104	0.0461271
uc008fsa.2	5430411K18Rik	3.9391	7.61091
uc008nja.1	5430413K10Rik	0.0105124	0.0206104
uc008yhl.2	5430416N02Rik	11.323	23.8849
uc008yhm.2	5430416N02Rik	5.83329	10.4762
uc008sqy.1	5430416O09Rik	0.0793983	0.0531917
uc012cbk.1	5430417L22Rik	8.07655	7.30238
uc009kba.1	5430419D17Rik	0.0223808	0.0067688
uc009kbb.1	5430419D17Rik	0	0
uc007xtj.2	5430421N21Rik	0.00152878	0.0135012
uc009trz.2	5430427O19Rik	0.0316641	0.0277326
uc009tsa.2	5430427O19Rik	0	0
uc007cnp.1	5430435G22Rik	0.0502623	4.95591
uc009mdb.2	5430437P03Rik	49.5774	33.1675
uc011zfp.1	544988	0.0440659	0.0109547
uc012ajj.1	547127	0.00647404	0
uc009eka.1	5530400C23Rik	0	0
uc009uao.1	5530601H04Rik	0.390214	0.0594673
uc009ual.2	5530601H04Rik	0.32185	0.318734
uc009uam.2	5530601H04Rik	0.194265	0.0651051
uc012hnk.1	5530601H04Rik	0.0970233	0.0476519
uc009uan.2	5530601H04Rik	0.0503742	0.428448
uc009uar.2	5530601H04Rik	0.249727	0.0772865
uc009uap.2	5530601H04Rik	0.0672744	0.183896
uc009uaq.2	5530601H04Rik	0.712661	0.742906
uc007yaj.1	5730403B10Rik	7.84855	7.12008
uc012aau.1	5730403B10Rik	0.0226108	0.0237298
uc007yak.1	5730403B10Rik	1.93489	2.75311
uc012dlg.1	5730409E04Rik	2.08447	4.64471
uc008utp.2	5730409E04Rik	0.395599	0.920048
uc012hny.1	5730416F02Rik	0.0273423	0.0420882
uc009epz.2	5730419I09Rik	6.12911	3.10862
uc009epx.2	5730419I09Rik	0.0414698	0.122285
uc009epw.2	5730419I09Rik	0.815785	0.51631
uc009eqa.2	5730419I09Rik	0.383076	0.397172
uc009eqb.1	5730419I09Rik	0.496222	0.714309
uc009ape.1	5730422E09Rik	0.121333	0.0862247
uc008afa.1	5730437N04Rik	28.698	11.8941
uc008afc.1	5730437N04Rik	0.366075	0.335318
uc008afd.1	5730437N04Rik	0.435101	0.417196
uc012ely.1	5730446D14Rik	0.284324	0.406269
uc008hjg.1	5730455O13Rik	11.8797	9.83477
uc008hjh.1	5730455O13Rik	0.88534	2.87591
uc007klv.2	5730455P16Rik	7.78239	7.68357
uc007tci.1	5730469M10Rik	0.276718	0.872486
uc007tcj.1	5730469M10Rik	15.1655	0
uc012bal.1	5730494M16Rik	0.310936	0.200679
uc012bam.1	5730494M16Rik	1.19623	1.05689
uc008ehf.2	5730494M16Rik	5.18783	1.22045
uc012cer.1	5730494N06Rik	0.852036	0.696294
uc008mmk.2	5730494N06Rik	17.6199	20.4867
uc011ykq.1	5730507C01Rik	0	0.241835
uc007ndb.2	5730507C01Rik	5.33728	16.118
uc008rhr.2	5730508B09Rik	1.88951	0.815474
uc012cxn.1	5730508B09Rik	0.1194	0
uc011xsi.1	5730522E02Rik	0	0
uc007igb.2	5730522E02Rik	0	0.00615819
uc008svg.2	5730528L13Rik	1.76474	2.14095
uc008svh.2	5730528L13Rik	7.74246	4.36923
[truncated: 53,421 more rows]
