# Supplementary material for: MC38 colorectal tumor cell lines from two different sources display substantial differences in transcriptome, mutanome and neoantigen expression
Source: Front Immunol. 2023 Mar 8;14:1102282. doi: 10.3389/fimmu.2023.1102282 (PMC10030996; doi:10.3389/fimmu.2023.1102282)
Supplement: Supplementary file 7 [file Table_6.xlsx]

## Sheet: Tabelle1
Supplementary Table S6: Differential expression analysis between MC38-L and MC38-K cells. Shrunken log2FoldChange (type "apeglm") are listed. A positive log2FoldChange indicates upregulation in the MC38-K cell line, a negative log2Fold Change indicates downregulation in Mc38-K cell line.
geneSymbol	baseMean	log2FoldChange	lfcSE	pvalue	padj
0610007P14Rik	5328.91	-0.373434	0.0728567	2.75213e-07	7.27967e-07
0610009B22Rik	1133.12	1.23346	0.132056	4.44971e-21	1.96174e-20
0610009L18Rik	92.0178	-1.93097	0.389731	1.50919e-07	4.05001e-07
0610009O20Rik	6930	-0.348133	0.0622555	2.47825e-08	6.89472e-08
0610010F05Rik	5065.09	0.667298	0.0791351	2.67765e-17	1.04539e-16
0610010K14Rik	2942.92	-0.0376012	0.0812027	0.641507	0.725903
0610011F06Rik	2566.73	1.03427	0.100917	6.93724e-25	3.36691e-24
0610012G03Rik	2005.92	0.475161	0.0962049	7.04367e-07	1.82579e-06
0610030E20Rik	4843.87	0.408374	0.0700949	5.21491e-09	1.49919e-08
0610037L13Rik	4976.53	-0.962046	0.0679808	1.10697e-45	8.32638e-45
0610040J01Rik	17.5723	0.250605	0.669221	0.625581	0.710649
1110001J03Rik	1090.63	0.599833	0.145244	2.98633e-05	7.01116e-05
1110002E22Rik	12.6999	-1.47759	1.05855	0.0312509	0.0543313
1110004E09Rik	1993.69	0.107931	0.0932185	0.245443	0.335071
1110004F10Rik	8749.31	0.65813	0.0632021	1.6105e-25	7.91962e-25
1110008F13Rik	8935.22	0.125755	0.0674019	0.0622086	0.10231
1110008L16Rik	1558.89	-0.141047	0.106435	0.181981	0.263526
1110008P14Rik	1096.3	0.892186	0.158531	1.18716e-08	3.35951e-08
1110012L19Rik	1045.76	1.22849	0.146435	2.25781e-17	8.84082e-17
1110017D15Rik	8.34831	-0.534777	0.878583	0.317839	0.415208
1110025L11Rik	0.839309	-0.186881	1.03889	0.347753	NA
1110032A03Rik	435.656	0.207879	0.181699	0.242854	0.332202
1110032F04Rik	2.55797	-0.607404	1.27704	0.0421671	0.0715853
1110034G24Rik	493.579	-1.60994	0.170714	1.22157e-21	5.48465e-21
1110037F02Rik	9556.22	-0.245462	0.0595832	3.75317e-05	8.75919e-05
1110038F14Rik	2125.04	-0.619427	0.0922917	1.52945e-11	4.91718e-11
1110051M20Rik	2010.92	0.0586292	0.0920148	0.523073	0.618782
1110057P08Rik	0	NA	NA	NA	NA
1110059E24Rik	2692.22	0.381878	0.0893681	1.796e-05	4.27283e-05
1110059G10Rik	788.148	0.0300848	0.139025	0.828177	0.876113
1110065P20Rik	1199.92	-0.196571	0.114727	0.0844162	0.134429
1190002N15Rik	5286.07	0.465919	0.0695585	1.90104e-11	6.09339e-11
1190003K10Rik	0	NA	NA	NA	NA
1190005I06Rik	36.5093	0.990254	0.593764	0.0465066	0.0781704
1190007I07Rik	815.801	-0.376229	0.13272	0.00420573	0.00820534
1300017J02Rik	41.7112	-1.69826	0.568783	0.000655685	0.00137943
1500009C09Rik	1.98976	0.0736917	0.954559	0.833374	0.880163
1500009L16Rik	0.888539	0.172412	1.02812	0.527227	NA
1500011B03Rik	771.421	-2.05233	0.139425	9.88291e-50	8.01014e-49
1500011K16Rik	518.682	-2.00885	0.170982	1.50817e-32	8.78205e-32
1500015O10Rik	11.2145	-0.525117	0.804962	0.329818	0.427149
1520401A03Rik	161.271	-1.4701	0.293574	1.84017e-07	4.91832e-07
1600002H07Rik	2401.21	0.0983973	0.092009	0.284043	0.377449
1600002K03Rik	1171.21	-1.57714	0.120315	9.29125e-40	6.29876e-39
1600012H06Rik	2601.41	-0.000220597	0.0828258	0.997007	0.997552
1600014C10Rik	1844.25	1.3392	0.0984215	1.5233e-42	1.08576e-41
1600014C23Rik	2.4234	-0.203722	0.954799	0.596594	0.685648
1600015I10Rik	0.399631	-0.123626	1.02538	0.558226	NA
1600029O15Rik	76.2949	-1.37434	0.415636	0.000328945	0.000712305
1700001C02Rik	0.146645	0.0677856	1.01245	0.990004	NA
1700001C19Rik	24.3708	1.37869	0.775641	0.021941	0.0391064
1700001F09Rik	3.69111	0.0318706	0.913116	0.941127	0.958254
1700001J03Rik	8.74218	-0.317559	0.811945	0.53533	0.630609
1700001J11Rik	45.2081	-1.65276	0.595297	0.00130672	0.00268286
1700001K19Rik	18.207	-1.04286	0.832862	0.0772663	0.124253
1700001L19Rik	34.4107	4.30785	1.00112	3.88748e-06	9.65908e-06
1700001O22Rik	40.3212	1.86503	0.648874	0.000864535	0.00180025
1700001P01Rik	50.7149	-1.77057	0.593905	0.000607208	0.00128177
1700003E16Rik	89.2573	2.49385	0.447383	4.17795e-09	1.20763e-08
1700003F12Rik	191.793	-4.5358	0.328729	2.88424e-44	2.12355e-43
1700003H04Rik	0.399631	-0.123626	1.02538	0.558226	NA
1700003N22Rik	2.21072	0.0891891	0.949823	0.804852	0.858371
1700006A11Rik	0	NA	NA	NA	NA
1700006E09Rik	5.80073	-0.323565	0.891628	0.50326	0.600465
1700007B14Rik	1.32847	0.254857	1.04711	0.361958	0.460262
1700007E05Rik	28.6969	-0.86399	0.64707	0.0947357	0.14908
1700007G11Rik	3.02467	-0.131286	0.960777	0.704148	0.779412
1700007K09Rik	8.27336	-0.156852	0.802236	0.751067	0.817402
1700007K13Rik	23.3577	6.96477	2.67112	7.97776e-06	1.94508e-05
1700008O03Rik	51.4639	0.562098	0.478301	0.184399	0.266555
1700008P02Rik	0	NA	NA	NA	NA
1700009N14Rik	1.13549	-0.145258	0.986628	0.625433	NA
1700010B08Rik	7.26545	0.102674	0.817439	0.838606	0.884017
1700010I14Rik	4.0512	0.298653	0.931307	0.512512	0.609243
1700010N08Rik	9.18999	2.75005	1.89225	0.0164086	0.0298146
1700011A15Rik	1.19889	-0.203736	1.04496	0.272859	0.364965
1700011E24Rik	4.6223	-0.245294	0.897416	0.593575	0.682845
1700011H14Rik	5.95089	-0.842869	1.15452	0.133286	0.20088
1700011I03Rik	5.26203	0.967483	1.42916	0.0905655	0.143251
1700011L22Rik	1.42589	-0.0502373	0.970468	0.867193	0.904397
1700011M02Rik	4.72995	0.839319	1.30283	0.113365	0.17511
1700012A03Rik	0	NA	NA	NA	NA
1700012B07Rik	14.8808	3.20131	1.39115	0.00288363	0.00573188
1700012B09Rik	29.2812	4.56124	1.15055	2.28514e-05	5.40863e-05
1700012L04Rik	4.29249	-0.741602	1.31739	0.0842131	0.134153
1700012P22Rik	0.399631	-0.123626	1.02538	0.558226	NA
1700013D24Rik	0.839309	-0.186881	1.03889	0.347753	NA
1700013F07Rik	92.5151	0.610941	0.368143	0.0749214	0.120885
1700013G24Rik	0.99777	0.0347395	0.98898	0.893681	NA
1700013H16Rik	6.16873	-0.525145	0.986652	0.29084	0.38525
1700014D04Rik	33.3103	0.637068	0.594296	0.194089	0.278607
1700015E13Rik	0.589213	-0.0608615	1.00457	0.754925	NA
1700015F17Rik	9.27953	-0.504623	0.844203	0.345071	0.44293
1700015G11Rik	0	NA	NA	NA	NA
1700016C15Rik	4.20941	0.322353	0.937618	0.482536	0.580603
1700016D06Rik	86.3606	-0.568287	0.370945	0.0983925	0.154206
1700016H13Rik	0.399631	-0.123626	1.02538	0.558226	NA
1700016K19Rik	0	NA	NA	NA	NA
1700017B05Rik	4438.47	-0.537434	0.0823089	5.60571e-11	1.76375e-10
1700017D01Rik	5.39334	-0.216425	0.864126	0.649632	0.733532
1700017N19Rik	3.3122	0.164369	0.915746	0.702948	0.778693
1700018B08Rik	56.3024	1.12502	0.504679	0.0115747	0.0214276
1700018C11Rik	2.16464	-0.0844829	0.93782	0.820301	0.870211
1700018F24Rik	1.34843	-0.20581	1.02382	0.396656	0.495744
1700018M17Rik	0.146645	0.0677856	1.01245	0.990004	NA
1700019A02Rik	1.61573	0.147296	0.982935	0.630287	0.715075
1700019B03Rik	2.5069	0.142517	0.950843	0.702567	0.778311
1700019D03Rik	2.93476	-0.0897016	0.940114	0.807281	0.85999
1700019G17Rik	67.5499	-1.29986	0.44067	0.00118027	0.00243477
1700019M22Rik	0	NA	NA	NA	NA
1700019N19Rik	0.146645	0.0677856	1.01245	0.990004	NA
1700019O17Rik	0.146645	0.0677856	1.01245	0.990004	NA
1700020A23Rik	7.6324	-1.38478	1.3705	0.0472763	0.0793698
1700020D05Rik	5.04792	-0.734718	1.12062	0.163748	0.240428
1700020L24Rik	22.3649	0.264016	0.619786	0.596254	0.685332
1700020N01Rik	0.149535	0.0682892	1.0125	0.99227	NA
1700020N15Rik	0	NA	NA	NA	NA
1700021F05Rik	1658.88	0.0435056	0.103152	0.671854	0.751625
1700021F07Rik	0.439678	-0.124919	1.02588	0.548521	NA
1700022A21Rik	0.399631	-0.123626	1.02538	0.558226	NA
1700022I11Rik	28.7712	-0.739972	0.610876	0.136612	0.205353
1700023F06Rik	2.56138	-0.165897	0.94168	0.670228	0.750416
1700024B05Rik	918.207	-0.133375	0.130897	0.303665	0.400091
1700024G13Rik	0	NA	NA	NA	NA
1700024J04Rik	1174.94	2.456	0.128479	3.32469e-82	4.30425e-81
1700024P04Rik	0	NA	NA	NA	NA
1700024P16Rik	86.7232	-1.86427	0.402865	8.152e-07	2.1064e-06
1700025B11Rik	0.839309	-0.186881	1.03889	0.347753	NA
1700025C18Rik	0.29329	0.0910186	1.01548	0.849469	NA
1700025F22Rik	0	NA	NA	NA	NA
1700025G04Rik	2305.37	1.02943	0.0935864	1.95026e-28	1.03742e-27
1700026L06Rik	5.43732	0.777239	1.15823	0.155372	0.230117
1700028B04Rik	53.2857	-1.63943	0.526059	0.000459479	0.000981347
1700028J19Rik	41.6177	-0.181232	0.49331	0.672131	0.751855
1700028K03Rik	59.5527	3.00461	0.594295	6.14538e-08	1.6817e-07
1700028P14Rik	0.586323	-0.0614915	1.00477	0.75318	NA
1700029F12Rik	7.36077	0.515474	0.92774	0.328595	0.425877
1700029H14Rik	0.29329	0.0910186	1.01548	0.849469	NA
1700029I15Rik	116.808	-0.641727	0.347965	0.048711	0.081572
1700029J07Rik	953.61	-0.625601	0.12567	5.12786e-07	1.33753e-06
1700029P11Rik	0.879613	0.00074408	0.990647	0.994897	NA
1700030C10Rik	78.5058	0.269059	0.389597	0.456524	0.555574
1700030J22Rik	131.613	1.26589	0.330549	5.43635e-05	0.000125439
1700030K09Rik	2538	-0.212295	0.0877088	0.0150691	0.0275457
1700031F05Rik	0.586323	-0.0614915	1.00477	0.75318	NA
1700031M16Rik	0.146645	0.0677856	1.01245	0.990004	NA
1700034E13Rik	0.586323	-0.0614915	1.00477	0.75318	NA
1700034I23Rik	2.76856	0.0437444	0.92064	0.915358	0.939989
1700034J05Rik	4.87266	-0.177139	0.878145	0.699473	0.775693
1700034O15Rik	0	NA	NA	NA	NA
1700037C18Rik	349.748	-0.378031	0.194949	0.0477925	0.0801666
1700037H04Rik	7060.25	0.0913626	0.0778717	0.239856	0.330058
1700039E15Rik	0.149535	0.0682892	1.0125	0.99227	NA
1700040F15Rik	0	NA	NA	NA	NA
1700040L02Rik	0	NA	NA	NA	NA
1700042G07Rik	1.31903	-0.221526	1.04997	0.242847	0.332202
1700047I17Rik2	1993.64	-0.412463	0.133984	0.00188166	0.00381273
1700048O20Rik	1105.8	1.52428	0.133575	1.24932e-30	6.98717e-30
1700049E17Rik1	190.764	0.546935	0.262207	0.0307551	0.0535175
1700049E17Rik2	95.2504	0.0603288	0.348331	0.856085	0.897671
1700049G17Rik	894.131	0.00224874	0.127368	0.986954	0.991017
1700049L16Rik	0	NA	NA	NA	NA
1700056E22Rik	99.4169	1.37233	0.383711	0.000129899	0.000290844
1700057G04Rik	63.634	0.364336	0.425733	0.3476	0.445316
1700061G19Rik	70.9972	0.185464	0.423858	0.632869	0.717429
1700063K16Rik	0.399631	-0.123626	1.02538	0.558226	NA
1700064H15Rik	0.29329	0.0910186	1.01548	0.849469	NA
1700065I16Rik	0.799261	-0.139325	1.03052	0.419661	NA
1700066B19Rik	35.5359	1.41675	0.654604	0.00931626	0.0174446
1700066M21Rik	1818.98	0.566351	0.0972666	4.85118e-09	1.39746e-08
1700067K01Rik	106.949	-0.343811	0.341155	0.282899	0.37607
1700067P10Rik	0.439678	-0.124919	1.02588	0.548521	NA
1700069L16Rik	0	NA	NA	NA	NA
1700071K01Rik	1.31903	-0.221526	1.04997	0.242847	0.332202
1700073E17Rik	29.5655	2.81073	0.857965	0.00014619	0.000325806
1700074P13Rik	0	NA	NA	NA	NA
1700080E11Rik	0.399631	-0.123626	1.02538	0.558226	NA
1700080O16Rik	0.839309	-0.186881	1.03889	0.347753	NA
1700084J12Rik	15.2909	0.997861	0.896142	0.101075	0.157979
1700084M14Rik	1.38584	-0.0367758	0.978721	0.89379	0.924778
1700086D15Rik	0	NA	NA	NA	NA
1700088E04Rik	230.792	-0.462385	0.236582	0.0439394	0.0742911
1700091H14Rik	20.4603	-3.45808	1.12367	0.000153258	0.000340772
1700092M07Rik	76.6741	-0.198649	0.384734	0.574905	0.666571
1700093K21Rik	7.20836	0.889651	1.14118	0.133338	0.200945
1700102P08Rik	16.232	0.191167	0.681748	0.710721	0.784804
1700109H08Rik	765.041	-1.04127	0.139098	3.82554e-14	1.35245e-13
1700110I07Rik	0	NA	NA	NA	NA
1700112E06Rik	6.88868	0.0379301	0.823448	0.941485	0.958516
1700113H08Rik	0.439678	-0.124919	1.02588	0.548521	NA
1700122O11Rik	0	NA	NA	NA	NA
1700123I01Rik	5.82409	-0.481258	0.932607	0.343358	0.441077
1700123K08Rik	2.27387	-0.249489	0.973591	0.510237	0.606777
1700123L14Rik	6.90116	-3.97307	2.09651	0.00510558	0.00986211
1700123O20Rik	1182.74	0.560473	0.122208	3.80454e-06	9.46297e-06
1700125H20Rik	5.39991	0.530515	0.997378	0.291511	0.385899
1700128F08Rik	135.201	0.0561203	0.298257	0.846033	0.889944
1700129C05Rik	1.38558	-0.266175	1.0341	0.337074	0.434848
1810009A15Rik	4165.25	0.373406	0.0726047	2.52945e-07	6.70402e-07
1810009J06Rik	1.31903	-0.221526	1.04997	0.242847	0.332202
1810011H11Rik	0.146645	0.0677856	1.01245	0.990004	NA
1810011O10Rik	2685.35	-1.90052	0.0905019	1.60606e-98	2.53941e-97
1810013L24Rik	6057.45	-0.609384	0.0646954	3.70992e-21	1.64002e-20
1810018F18Rik	6.92556	-0.360845	0.860185	0.476325	0.575049
1810022K09Rik	3420.46	-0.170959	0.0917507	0.0605676	0.0997736
1810024B03Rik	308.183	-0.156866	0.205918	0.435732	0.535089
1810026J23Rik	3989.27	-0.303916	0.0716476	2.11154e-05	5.00444e-05
1810030O07Rik	3497.36	0.985668	0.0812286	3.50534e-34	2.11126e-33
1810032O08Rik	6242.64	-1.71363	0.0635735	1.9258e-160	5.15955e-159
1810037I17Rik	5983.27	1.14803	0.0662693	1.45147e-67	1.53457e-66
1810041L15Rik	22.2395	-0.726711	0.675286	0.165512	0.242625
1810043G02Rik	2467.89	-0.58641	0.0993243	2.92601e-09	8.51674e-09
1810043H04Rik	813.242	-0.599714	0.170932	0.000363521	0.000783261
1810046K07Rik	12.0298	-7.47564	2.928	1.36636e-05	3.27455e-05
1810049J17Rik	80.987	-1.90048	0.576865	0.00018934	0.000417848
1810055G02Rik	5067.43	-1.72864	0.0709542	1.14853e-131	2.4444e-130
1810062G17Rik	124.513	0.561765	0.327163	0.0695838	0.113333
1810065E05Rik	0.29329	0.0910186	1.01548	0.849469	NA
2010001E11Rik	1.27899	-0.280837	1.06755	0.199835	0.284336
2010001K21Rik	0.399631	-0.123626	1.02538	0.558226	NA
2010003K11Rik	0.29618	0.091274	1.01553	0.847384	NA
2010005H15Rik	311.89	1.83484	0.22612	1.29039e-16	4.93972e-16
2010010A06Rik	0	NA	NA	NA	NA
2010106E10Rik	0.29329	0.0910186	1.01548	0.849469	NA
2010107E04Rik	3424.75	0.72423	0.0830642	2.18836e-18	8.87514e-18
2010107G12Rik	46.0114	0.278886	0.484284	0.51503	0.611227
2010107G23Rik	63.1637	1.56652	0.490076	0.000410708	0.00088055
2010109A12Rik	7.18748	-0.285369	0.843062	0.567638	0.660092
2010109I03Rik	172.296	-1.75734	0.279666	8.31939e-11	2.59602e-10
2010111I01Rik	1601.1	-1.01096	0.103629	9.85278e-23	4.55382e-22
2010300C02Rik	10.9348	1.6435	1.42417	0.0346077	0.0597317
2010315B03Rik	449.595	-1.53005	0.182445	1.61601e-17	6.35943e-17
2200002D01Rik	34.6405	1.2537	0.640827	0.0181058	0.0326561
2200002J24Rik	3.55127	0.777268	1.392	0.0577277	0.0954288
2210010C04Rik	20.7633	2.31358	0.981474	0.00262115	0.0052381
2210011C24Rik	1.86531	-0.373873	1.07548	0.223452	0.31126
2210013O21Rik	1612.08	0.794689	0.102021	4.8156e-15	1.75571e-14
2210016F16Rik	4442.49	0.861883	0.078677	4.26307e-28	2.24295e-27
2210016L21Rik	2852.9	0.477124	0.0830056	8.05352e-09	2.29564e-08
2210017I01Rik	9.43074	-0.0304166	0.8001	0.94752	0.962627
2210404O09Rik	565.395	1.43974	0.165934	1.52543e-18	6.21985e-18
2210407C18Rik	0	NA	NA	NA	NA
2210408I21Rik	308.567	-0.195801	0.215174	0.350787	0.448746
2210409E12Rik	0.58658	0.111353	1.02032	0.690321	NA
2210418O10Rik	2854.48	0.0720372	0.087161	0.407432	0.506799
2300002M23Rik	0.735858	-0.0336592	0.990097	0.892309	NA
2300003K06Rik	0.439678	-0.124919	1.02588	0.548521	NA
2300005B03Rik	0.739005	0.143694	1.02373	0.60067	NA
2300009A05Rik	495.28	0.0954281	0.178626	0.588664	0.678519
2310002L09Rik	0.839309	-0.186881	1.03889	0.347753	NA
2310003L06Rik	0.799261	-0.139325	1.03052	0.419661	NA
2310007B03Rik	4.35342	0.502956	1.04117	0.275913	0.368399
2310009B15Rik	1025.93	-1.06728	0.134699	1.17799e-15	4.37371e-15
2310011J03Rik	2927.62	-0.364151	0.0822185	8.79236e-06	2.13706e-05
2310022A10Rik	2781.66	-0.0191625	0.0873809	0.824941	0.873474
2310022B05Rik	11913.3	-0.096196	0.0602737	0.109638	0.169924
2310030G06Rik	20.8447	4.75994	1.48174	0.000513777	0.00109182
2310033P09Rik	1085.97	-0.995784	0.122924	3.06961e-16	1.15938e-15
2310034C09Rik	0	NA	NA	NA	NA
2310034G01Rik	180.167	-0.808545	0.284181	0.00293197	0.00582251
2310035C23Rik	4082.55	0.35494	0.0739767	1.50819e-06	3.83215e-06
2310036O22Rik	4140.84	0.577037	0.100086	8.1684e-09	2.32714e-08
2310039H08Rik	990.15	0.447608	0.180178	0.0111481	0.0206757
2310046K23Rik	0.29329	0.0910186	1.01548	0.849469	NA
2310050C09Rik	0	NA	NA	NA	NA
2310057J18Rik	0.146645	0.0677856	1.01245	0.990004	NA
2310057M21Rik	1603.59	0.0522738	0.0996838	0.592523	0.682078
2310057N15Rik	0.69581	-0.0265975	0.990682	0.906257	NA
2310061I04Rik	2972.27	0.804111	0.085108	2.47914e-21	1.10237e-20
2310061N02Rik	0.439678	-0.124919	1.02588	0.548521	NA
2310079G19Rik	0	NA	NA	NA	NA
2410002F23Rik	10903.9	-1.49439	0.0556006	9.22955e-160	2.45109e-158
2410004B18Rik	1700.09	0.0868122	0.0978372	0.373326	0.471664
2410004P03Rik	130.244	0.00809649	0.302811	0.979741	0.985734
2410015M20Rik	4129.41	0.590772	0.0740443	1.23857e-15	4.59701e-15
2410016O06Rik	2199.89	-0.184115	0.0945971	0.0504622	0.0843117
2410024N13Rik	16.174	1.73392	1.05501	0.0178434	0.0322201
2410089E03Rik	9493.96	0.103654	0.0618293	0.0925335	0.145983
2410131K14Rik	6731.34	-1.6457	0.0647217	4.01269e-143	9.41873e-142
2410137M14Rik	2.76907	0.399837	1.04229	0.306317	0.402935
2410141K09Rik	126.856	-1.70661	0.349746	2.72223e-07	7.20416e-07
2510002D24Rik	632.036	-3.94525	0.175701	1.21278e-112	2.19948e-111
2510009E07Rik	105.787	0.814987	0.358128	0.0149159	0.0272752
2510039O18Rik	8665.59	-1.63203	0.0670086	2.02338e-131	4.29342e-130
2610001J05Rik	3098.61	0.920311	0.0797077	4.91817e-31	2.77181e-30
2610002M06Rik	4085.74	0.932889	0.0749197	7.52037e-36	4.70306e-35
2610005L07Rik	7028.82	-0.271146	0.0641145	2.23829e-05	5.3013e-05
2610008E11Rik	846.256	-0.962243	0.13442	4.83882e-13	1.64491e-12
2610020H08Rik	1668.19	-0.929569	0.10683	2.0101e-18	8.16155e-18
2610021A01Rik	2320.27	0.780312	0.093765	6.29185e-17	2.42961e-16
2610024D14Rik	8.72955	0.952229	1.11189	0.121112	0.18503
2610028H24Rik	6.15428	-0.608347	0.988147	0.247619	0.337458
2610042L04Rik	7.15046	0.477343	0.905968	0.362235	0.460554
2610044O15Rik8	2714.9	-0.0464682	0.0869028	0.590777	0.680327
2610301B20Rik	1695.87	-0.54598	0.098426	2.44792e-08	6.81121e-08
2610305D13Rik	3564.08	0.769845	0.0819874	4.36078e-21	1.92373e-20
2610318N02Rik	128.072	5.4944	0.653913	2.48998e-17	9.73735e-17
2610507B11Rik	47616.2	0.868844	0.0466811	1.35909e-78	1.67374e-77
2610524H06Rik	88.1295	-0.626821	0.374547	0.070495	0.114474
2610528A11Rik	125.359	2.97868	0.399047	1.28605e-14	4.62993e-14
2610528J11Rik	0	NA	NA	NA	NA
2700029M09Rik	5248.55	0.624352	0.0852989	2.03834e-13	7.01907e-13
2700049A03Rik	2780.77	0.944615	0.0887214	1.12082e-26	5.66252e-26
2700060E02Rik	8162	0.877521	0.0769452	2.58999e-30	1.43641e-29
2700062C07Rik	1320.65	0.00464733	0.11222	0.968773	0.977712
2700081O15Rik	5448.73	-0.866167	0.0808293	5.57224e-27	2.84567e-26
2700094K13Rik	6311.81	-1.15757	0.0730991	8.65851e-57	7.83809e-56
2700097O09Rik	1741.39	0.290953	0.114775	0.0107579	0.0199888
2700099C18Rik	1355.73	-0.506228	0.113162	6.78247e-06	1.66052e-05
2810004N23Rik	5350.7	0.820315	0.0744732	2.25485e-28	1.19674e-27
2810006K23Rik	1300.6	0.256183	0.116648	0.0277827	0.0487329
2810021J22Rik	1014.71	-0.129715	0.119813	0.2722	0.364965
2810025M15Rik	3057.61	0.455419	0.0803071	1.2799e-08	3.61626e-08
2810039B14Rik	350.631	-0.72946	0.195704	0.000141004	0.000314479
2810047C21Rik1	97.1615	0.421647	0.406401	0.258071	0.349682
2810403A07Rik	12051.1	-0.418512	0.060988	6.14983e-12	2.01006e-11
2810408A11Rik	197.093	1.98654	0.287719	1.1503e-12	3.85963e-12
2810417H13Rik	11180.6	1.03713	0.0686498	8.23159e-52	6.86042e-51
2810428I15Rik	3230.83	0.561895	0.128241	9.96851e-06	2.41491e-05
2810459M11Rik	2.46685	0.169225	0.943925	0.667532	0.748328
2810474O19Rik	13942.2	-0.332495	0.0550207	1.3657e-09	4.03154e-09
2900011O08Rik	1.1326	-0.123527	0.991033	0.652635	NA
2900026A02Rik	374.194	1.61329	0.206753	1.91895e-15	7.08514e-15
2900055J20Rik	5.7515	-0.778718	1.12325	0.152606	0.226682
2900092C05Rik	0.586323	-0.0614915	1.00477	0.75318	NA
3000002C10Rik	545.036	-1.4264	0.162412	5.80176e-19	2.39323e-18
3010026O09Rik	644.518	0.988379	0.153275	6.72117e-11	2.10659e-10
3100002H09Rik	0	NA	NA	NA	NA
3110001I22Rik	265.033	0.399431	0.228405	0.0727632	0.117765
3110002H16Rik	5125.81	-0.64307	0.0694011	1.53858e-20	6.66405e-20
3110009E18Rik	146.755	-0.277256	0.302282	0.335208	0.43323
3110018I06Rik	0.439678	-0.124919	1.02588	0.548521	NA
3110021N24Rik	51.8948	-0.336292	0.459456	0.409929	0.509118
3110035E14Rik	3.34936	0.156957	0.91448	0.715143	0.788702
3110039M20Rik	539.043	-0.168737	0.159426	0.283094	0.376306
3110040N11Rik	550.577	-0.872406	0.168357	1.408e-07	3.78325e-07
3110043O21Rik	5396.34	0.0152761	0.0772253	0.843734	0.888055
3110052M02Rik	131.925	4.55073	0.516008	2.74221e-19	1.14384e-18
3110053B16Rik	364.088	-1.81524	0.199398	2.14003e-20	9.21831e-20
3110062M04Rik	968.928	0.590234	0.126091	2.37604e-06	5.96511e-06
3110067C02Rik	133.504	-1.00343	0.322335	0.000993754	0.00206083
3110070M22Rik	93.7632	-0.256551	0.361736	0.446076	0.54555
3110079O15Rik	1.61547	-0.0256529	0.962787	0.93393	0.953844
3110082I17Rik	4030.88	0.475951	0.0806628	3.39303e-09	9.84907e-09
3110082J24Rik	1.18472	0.228963	1.04007	0.407887	NA
3300002I08Rik	224.013	1.01663	0.269458	8.9166e-05	0.000202376
3425401B19Rik	33.7461	3.29719	0.835983	1.17221e-05	2.82586e-05
3632451O06Rik	13.212	1.54813	1.12735	0.0325672	0.0564532
3830403N18Rik	2933.49	0.913233	0.114412	8.00674e-16	2.98638e-15
3830406C13Rik	1160.03	0.263221	0.119023	0.0260214	0.0458899
3830408C21Rik	60.535	-0.510028	0.433498	0.191452	0.275344
3830417A13Rik	36.8252	1.99192	0.705146	0.00089663	0.00186599
4430402I18Rik	33.6998	0.895823	0.604678	0.073803	0.119244
4732456N10Rik	1.82841	-0.151802	0.961599	0.667242	0.748043
4833418N17Rik	0	NA	NA	NA	NA
4833420G17Rik	3557.47	-0.15059	0.0853252	0.0764034	0.123005
4833423E24Rik	0.439678	-0.124919	1.02588	0.548521	NA
4833427G06Rik	7.07405	-6.14555	3.07957	0.000437768	0.000936297
4833439L19Rik	9379.73	1.73962	0.0599411	1.04657e-185	3.33943e-184
4921501E09Rik	0	NA	NA	NA	NA
4921504E06Rik	2.56427	-0.172607	0.93824	0.663424	0.745198
4921506M07Rik	16.875	0.891001	0.829605	0.127412	0.193591
4921507P07Rik	6.76081	-1.29536	1.40127	0.0549286	0.0911995
4921508M14Rik	0	NA	NA	NA	NA
4921509C19Rik	3.82631	-1.02374	1.69513	0.0456599	0.0768629
4921511C20Rik	0.839309	-0.186881	1.03889	0.347753	NA
4921511H03Rik	0	NA	NA	NA	NA
4921511M17Rik	3.34658	-0.560766	1.20454	0.096741	0.151887
4921513D11Rik	1.62703	-0.0193539	0.973091	0.945066	0.961285
4921513I03Rik	21.5581	0.2883	0.665527	0.574632	0.666327
4921517D22Rik	0.399631	-0.123626	1.02538	0.558226	NA
4921524J17Rik	1940.29	1.29889	0.0981511	2.38983e-40	1.63474e-39
4921524L21Rik	0	NA	NA	NA	NA
4921528I07Rik	1.14153	0.0740248	0.979805	0.801453	NA
4921530L21Rik	0	NA	NA	NA	NA
4921536K21Rik	843.395	0.613762	0.134239	3.93111e-06	9.76634e-06
4921539E11Rik	2.47814	-0.317137	1.01882	0.368568	0.466598
4922502D21Rik	0	NA	NA	NA	NA
4930402F06Rik	0.589213	-0.0608615	1.00457	0.754925	NA
4930402H24Rik	5461.08	-0.314642	0.0698436	6.29632e-06	1.54596e-05
4930402K13Rik	0	NA	NA	NA	NA
4930404H24Rik	0.439678	-0.124919	1.02588	0.548521	NA
4930404N11Rik	226.725	-3.05154	0.260919	1.56266e-32	9.09684e-32
4930407I10Rik	43.4111	3.75241	0.803657	5.09494e-07	1.32911e-06
4930408O17Rik	0.149535	0.0682892	1.0125	0.99227	NA
4930412O13Rik	0.146645	0.0677856	1.01245	0.990004	NA
4930415F15Rik	0.549165	-0.0556989	1.00417	0.768237	NA
4930415H17Rik	0	NA	NA	NA	NA
4930415L06Rik	0	NA	NA	NA	NA
4930415O20Rik	9.07787	-0.975942	1.03831	0.109192	0.169305
4930421P07Rik	0	NA	NA	NA	NA
4930426L09Rik	24.9942	-0.0779318	0.597723	0.869071	0.905714
4930427A07Rik	4405.49	-0.150185	0.0700997	0.0316727	0.0550104
4930430A15Rik	3.89537	-0.0617692	0.882595	0.886387	0.918955
4930430F08Rik	1982.13	0.872482	0.0974774	2.34546e-19	9.80462e-19
4930432E11Rik	20.9036	-0.278132	0.63706	0.575661	0.667156
4930432K21Rik	998.555	0.889222	0.126769	1.50717e-12	5.03315e-12
4930432M17Rik	0.29329	0.0910186	1.01548	0.849469	NA
4930433I11Rik	0.399631	-0.123626	1.02538	0.558226	NA
4930435E12Rik	0.69292	-0.0221202	0.996231	0.913903	NA
4930438A08Rik	12.4691	-2.14807	1.15906	0.00698595	0.0132574
4930442H23Rik	8.54446	0.136424	0.789154	0.790293	0.846845
4930444G20Rik	0.799261	-0.139325	1.03052	0.419661	NA
4930444P10Rik	26.3004	-1.31954	0.719663	0.0200983	0.0360221
4930447A16Rik	0.439678	-0.124919	1.02588	0.548521	NA
4930447C04Rik	51.4488	0.514468	0.475461	0.22234	0.310201
4930447F04Rik	0.439678	-0.124919	1.02588	0.548521	NA
4930448K20Rik	0.149535	0.0682892	1.0125	0.99227	NA
4930449A18Rik	0.586323	-0.0614915	1.00477	0.75318	NA
4930449I24Rik	1.31903	-0.221526	1.04997	0.242847	0.332202
4930451G09Rik	39.3231	0.49317	0.5319	0.280417	0.373168
4930451I11Rik	0.149535	0.0682892	1.0125	0.99227	NA
4930452B06Rik	1.42878	-0.0595355	0.960534	0.855039	0.896898
4930453N24Rik	3011.47	0.00895298	0.086005	0.91771	0.941675
4930455H04Rik	0	NA	NA	NA	NA
4930465K10Rik	19.9148	-0.2219	0.643613	0.655274	0.738528
4930467E23Rik	9.66771	-2.04547	1.385	0.0136638	0.0250784
4930469B13Rik	4.90522	0.281246	0.904947	0.551718	0.645647
4930470P17Rik	0.59236	0.11577	1.02052	0.682141	NA
4930474N05Rik	7.46685	0.254889	0.831938	0.615897	0.702215
4930480E11Rik	0	NA	NA	NA	NA
4930486L24Rik	46.0715	-6.02049	0.879795	2.52242e-12	8.36693e-12
4930488N24Rik	0	NA	NA	NA	NA
4930502E18Rik	59.2253	0.167591	0.428613	0.668903	0.749469
4930503B20Rik	0.439935	0.103448	1.01818	0.75539	NA
4930503E14Rik	48.0656	-0.18477	0.466728	0.653611	0.73728
4930503H13Rik	0	NA	NA	NA	NA
4930503L19Rik	4242.61	-0.970877	0.0839239	3.54011e-31	2.00367e-30
4930504O13Rik	0	NA	NA	NA	NA
4930505A04Rik	1.71866	-0.375046	1.1099	0.118121	0.181598
4930507D05Rik	30.0693	-0.936653	0.625502	0.0655984	0.107435
4930512M02Rik	71.7062	-1.46807	0.435091	0.000231266	0.000506736
4930513O06Rik	0	NA	NA	NA	NA
4930515G13Rik	14.1591	3.06079	1.43605	0.0041301	0.00807711
4930515G16Rik	1.19889	-0.203736	1.04496	0.272859	0.364965
4930516K23Rik	0.399631	-0.123626	1.02538	0.558226	NA
4930518I15Rik	258.985	-0.49157	0.224371	0.0243245	0.04308
4930519F09Rik	1.18446	0.0663339	0.979107	0.812691	NA
4930519F16Rik	14.8491	-2.68967	1.13396	0.00155637	0.00317759
4930519G04Rik	42.7714	-1.21649	0.551309	0.0103658	0.0193042
4930519P11Rik	11.4392	0.0540923	0.735753	0.918966	0.942764
4930522H14Rik	0.146645	0.0677856	1.01245	0.990004	NA
4930522L14Rik	914.842	-0.568112	0.135112	2.13275e-05	5.05302e-05
4930523C07Rik	225.62	2.38189	0.286101	1.47473e-17	5.81534e-17
4930524B15Rik	1.42563	-0.273645	1.03642	0.326945	0.42462
4930524J08Rik	48.2495	-0.839582	0.512865	0.0589396	0.0972806
4930524N10Rik	0	NA	NA	NA	NA
4930526A20Rik	27.1133	-0.0362192	0.590417	0.937052	0.955882
4930529C04Rik	10.5452	-0.244311	0.772492	0.632448	0.717105
4930533K18Rik	0.29618	0.091274	1.01553	0.847384	NA
4930535I16Rik	1.2392	-0.0646226	0.98526	0.807464	0.85999
4930538K18Rik	4.54825	-0.0726715	0.866869	0.871264	0.907399
4930539E08Rik	189.618	0.0971625	0.25699	0.697719	0.774001
4930544D05Rik	2.87751	-0.712684	1.38815	0.0291272	0.0508726
4930544G11Rik	0.439678	-0.124919	1.02588	0.548521	NA
4930544L04Rik	1.14153	0.0740248	0.979805	0.801453	NA
4930546C10Rik	0	NA	NA	NA	NA
4930548H24Rik	57.452	-1.24659	0.482608	0.00374562	0.00735026
4930549C01Rik	0.448605	0.103949	1.01831	0.751199	NA
4930550C14Rik	6.31957	0.483782	0.945425	0.342635	0.440334
4930550L24Rik	50.4613	3.24053	0.674555	2.25446e-07	5.98941e-07
4930553M12Rik	1.76501	0.00420164	0.956514	0.991991	0.9941
4930555F03Rik	54.1511	-0.343283	0.455231	0.39693	0.496052
4930555G01Rik	0	NA	NA	NA	NA
4930555K19Rik	0	NA	NA	NA	NA
4930556J24Rik	31.6016	-0.268218	0.554314	0.562385	0.654954
4930557A04Rik	0	NA	NA	NA	NA
4930558K02Rik	1.04096	0.199249	1.03338	0.464565	NA
4930562C15Rik	119.767	0.219928	0.334118	0.487733	0.585528
4930563D23Rik	0.149535	0.0682892	1.0125	0.99227	NA
4930563I02Rik	21.5166	2.15385	0.948102	0.00356047	0.00700571
4930563M21Rik	3.9064	-1.17035	1.90927	0.0398827	0.0681158
4930564D02Rik	2.73401	-0.537127	1.12859	0.177865	0.258571
4930567H17Rik	0.439678	-0.124919	1.02588	0.548521	NA
4930568D16Rik	0	NA	NA	NA	NA
4930572O03Rik	1.57806	-0.214728	1.00388	0.476674	0.575049
4930578C19Rik	0	NA	NA	NA	NA
4930578G10Rik	2.20205	0.0814211	0.954806	0.816024	0.866974
4930578I06Rik	1.6475	-0.12829	0.987608	0.653959	0.737555
4930579F01Rik	1.13549	-0.145258	0.986628	0.625433	NA
4930579G24Rik	2275.43	1.03063	0.0920271	2.05956e-29	1.1197e-28
4930583I09Rik	3.27243	0.667331	1.28715	0.0755104	0.121715
4930590J08Rik	64.3834	-0.251808	0.414639	0.503886	0.600942
4930594C11Rik	2.51793	-0.608869	1.2778	0.0426938	0.072352
4930595D18Rik	3.61101	0.0497327	0.892757	0.911865	0.937389
4930595M18Rik	0	NA	NA	NA	NA
4930596D02Rik	0	NA	NA	NA	NA
4931400O07Rik	0	NA	NA	NA	NA
4931406B18Rik	22.9107	0.854747	0.78915	0.134822	0.202936
4931406C07Rik	2537.57	-0.576479	0.0859159	1.58299e-11	5.087e-11
4931406P16Rik	5011.93	-0.532745	0.0729998	2.49456e-13	8.56785e-13
4931408C20Rik	0	NA	NA	NA	NA
4931409K22Rik	13.1215	-3.11339	1.20114	0.000769078	0.00160874
4931414P19Rik	741.408	0.0392811	0.141257	0.780159	0.839122
4931417E11Rik	0.399631	-0.123626	1.02538	0.558226	NA
4931422A03Rik	67.2492	-2.00866	0.493233	8.71566e-06	2.11963e-05
4931423N10Rik	8.95248	-0.261872	0.793216	0.607297	0.694714
4931428F04Rik	2521.93	-0.595942	0.0955236	3.6189e-10	1.09935e-09
4931428L18Rik	56.8433	0.538647	0.451825	0.184251	0.266412
4931429I11Rik	1.32218	-0.0916279	0.977852	0.755483	0.820105
4931429L15Rik	14.7117	-0.687394	0.808491	0.215491	0.302124
4931431F19Rik	0	NA	NA	NA	NA
4931440F15Rik	134.519	4.59169	0.511806	8.3351e-20	3.5174e-19
4931440P22Rik	162.961	-0.261397	0.277125	0.325437	0.423284
4932411N23Rik	6.86531	-0.0998619	0.81314	0.836499	0.882322
4932414N04Rik	78.8027	-0.509257	0.386048	0.15207	0.226044
4932415D10Rik	10.1975	-0.292817	0.779192	0.569633	0.661832
4932416K20Rik	5.51977	0.0708956	0.846493	0.884619	0.917615
4932429P05Rik	0	NA	NA	NA	NA
4932431P20Rik	7.31916	-0.620368	0.944201	0.252137	0.342648
4932438A13Rik	15975.7	-0.207062	0.0522268	7.32796e-05	0.000167394
4932438H23Rik	9.73442	-0.151548	0.763302	0.763345	0.826273
4932443I19Rik	208.427	1.24006	0.265048	1.29465e-06	3.30342e-06
4933400A11Rik	0.399631	-0.123626	1.02538	0.558226	NA
4933401B06Rik	0	NA	NA	NA	NA
4933402D24Rik	19.1368	0.165747	0.659484	0.746138	0.813749
4933402E13Rik	3.50782	0.372007	0.981139	0.3982	0.497462
4933402J07Rik	0	NA	NA	NA	NA
4933402N03Rik	5.44833	-0.159424	0.873962	0.72847	0.799783
4933402N22Rik	0	NA	NA	NA	NA
4933402P03Rik	2.26494	-0.490275	1.13633	0.153507	0.22778
4933403O08Rik	0	NA	NA	NA	NA
4933405L10Rik	67.4285	1.09013	0.450727	0.00743463	0.0140677
4933405O20Rik	0	NA	NA	NA	NA
4933406J08Rik	4.13393	0.099435	0.908178	0.816318	0.867243
4933406M09Rik	2.51818	-0.336374	1.02272	0.351556	0.449459
4933406P04Rik	44.6587	-0.116452	0.477541	0.779928	0.838916
4933407L21Rik	24.0327	0.463093	0.628807	0.357976	0.456375
4933408B17Rik	64.5684	0.455442	0.425568	0.239562	0.329719
4933408J17Rik	6.69477	-0.599808	0.985991	0.252458	0.342973
4933409G03Rik	0	NA	NA	NA	NA
4933411G06Rik	0	NA	NA	NA	NA
4933411K16Rik	71.4144	0.456276	0.41183	0.226397	0.3139
4933412A08Rik	6.2664	-0.790956	1.10472	0.15344	0.22778
4933412E24Rik	1.31903	-0.221526	1.04997	0.242847	0.332202
4933413G19Rik	20.6245	-0.544368	0.677548	0.293537	0.388242
4933414I15Rik	0	NA	NA	NA	NA
4933415A04Rik	2.23986	-0.0303725	0.944366	0.929937	0.951048
4933415F23Rik	0	NA	NA	NA	NA
4933416C03Rik	0.439678	-0.124919	1.02588	0.548521	NA
4933416E14Rik	0	NA	NA	NA	NA
4933416I08Rik	0.399631	-0.123626	1.02538	0.558226	NA
4933417A18Rik	0.439678	-0.124919	1.02588	0.548521	NA
4933417G07Rik	0.439678	-0.124919	1.02588	0.548521	NA
4933421I07Rik	0.29329	0.0910186	1.01548	0.849469	NA
4933424G06Rik	4.43363	-0.171433	0.918806	0.683207	0.761076
4933425L06Rik	0.848235	0.00801748	0.991401	0.978108	NA
4933427D06Rik	17.5887	0.218859	0.678633	0.670791	0.750713
4933427D14Rik	3623.65	-0.0707101	0.0774892	0.359516	0.457699
4933427G17Rik	39.7198	-0.925187	0.549998	0.0482009	0.0808019
4933427G23Rik	26.3736	-1.51708	0.72633	0.00900028	0.0168795
4933427I04Rik	486.507	-0.0741282	0.173848	0.66344	0.745198
4933428G20Rik	15.5509	0.140369	0.680625	0.785779	0.84367
4933428M09Rik	3.26061	0.478926	1.07418	0.244724	0.334307
4933430I17Rik	68.5981	2.68294	0.530923	6.58476e-08	1.79915e-07
4933433C11Rik	17.4218	0.76951	0.854464	0.181893	0.263453
4933434E20Rik	7462.06	-0.484808	0.0628815	1.10747e-14	3.99311e-14
4933436I01Rik	0	NA	NA	NA	NA
5031410I06Rik	14.0786	-0.134395	1.02962	0.288836	0.383098
5031414D18Rik	17.134	-0.221261	0.676396	0.66086	0.743126
5031439G07Rik	9364.16	-0.845952	0.0575118	3.82912e-49	3.0672e-48
5033404E19Rik	0.58947	0.11402	1.02043	0.685554	NA
5033423K11Rik	1.17868	0.0669955	0.978088	0.812763	NA
5330417C22Rik	34.7577	1.87199	0.719572	0.0018787	0.0038071
5330417H12Rik	0	NA	NA	NA	NA
5330438D12Rik	88.5373	-1.03752	0.383955	0.00348891	0.00687191
5430401F13Rik	0.445715	0.103783	1.01827	0.752588	NA
5430402E10Rik	0	NA	NA	NA	NA
5430403G16Rik	684.743	-0.648454	0.147034	8.09461e-06	1.97289e-05
5430419D17Rik	4.93396	0.455288	0.969682	0.350851	0.448801
5430421N21Rik	1.86531	-0.373873	1.07548	0.223452	0.31126
5430427O19Rik	17.7942	0.445692	0.696551	0.396206	0.495322
5530400C23Rik	0	NA	NA	NA	NA
5530401A14Rik	8.90447	-1.45927	1.37488	0.0406396	0.0692692
5730409E04Rik	1306.63	-1.32198	0.108522	1.59244e-34	9.67089e-34
5730416F02Rik	2.7939	-0.123462	0.942053	0.74153	0.80982
5730455P16Rik	4179.94	-0.143523	0.0806905	0.0739703	0.119478
5730507C01Rik	551.817	-3.70994	0.177756	1.01366e-97	1.58504e-96
5730508B09Rik	254.912	1.12047	0.244486	2.33949e-06	5.87684e-06
5730522E02Rik	0.399631	-0.123626	1.02538	0.558226	NA
5730559C18Rik	356.564	3.76552	0.269861	4.55244e-45	3.39418e-44
5730596B20Rik	98.4734	0.654905	0.365962	0.0550119	0.0913235
5830411N06Rik	0.945906	-0.132939	1.01024	0.547383	NA
5830417I10Rik	5943.23	0.211923	0.0664442	0.00138076	0.00283048
5830454E08Rik	53.0683	-6.24611	0.856887	1.26635e-13	4.39349e-13
5830473C10Rik	15.6454	3.32865	1.33296	0.00183372	0.00371949
5930422O12Rik	3.04714	-0.0732861	0.911949	0.856152	0.897696
6030419C18Rik	136.793	-9.43695	1.32154	2.22959e-11	7.12924e-11
6030445D17Rik	33.1371	-0.868283	0.583682	0.0739455	0.119447
6030452D12Rik	0.146645	0.0677856	1.01245	0.990004	NA
6030458C11Rik	6254.01	-1.46463	0.0734716	7.47387e-89	1.05585e-87
6030468B19Rik	18.111	-0.375982	0.679544	0.462401	0.56176
6030469F06Rik	0.439678	-0.124919	1.02588	0.548521	NA
6030498E09Rik	0	NA	NA	NA	NA
6330403A02Rik	1.32218	-0.0916279	0.977852	0.755483	0.820105
6330408A02Rik	1024	-0.121139	0.119748	0.302395	0.398642
6330409D20Rik	0.891429	0.171969	1.0281	0.527222	NA
6330416G13Rik	2738.78	-0.680671	0.0820378	8.19733e-17	3.15622e-16
6330549D23Rik	218.522	-0.0999044	0.240778	0.667646	0.748417
6430531B16Rik	315.97	0.840453	0.210101	4.24105e-05	9.85876e-05
6430548M08Rik	642.374	0.0895587	0.152599	0.553914	0.647264
6430550D23Rik	204.079	0.480198	0.258847	0.0550695	0.0914037
6430571L13Rik	27.2113	0.198156	0.58481	0.68247	0.760535
6430573F11Rik	7.29659	0.197062	0.828152	0.694649	0.771179
6430628N08Rik	0	NA	NA	NA	NA
6720489N17Rik	400.729	-0.407494	0.182822	0.0232398	0.0412693
6820408C15Rik	2.33438	-0.439446	1.07437	0.240071	0.330184
6820431F20Rik	12779.6	-0.644646	0.0604044	1.10796e-26	5.60024e-26
7420426K07Rik	0	NA	NA	NA	NA
7420461P10Rik	0	NA	NA	NA	NA
7530416G11Rik	12.4346	0.286207	0.741214	0.585055	0.675717
7530428D23Rik	24.7812	-0.42318	0.616565	0.390738	0.489959
8030411F24Rik	0	NA	NA	NA	NA
8030423J24Rik	0.439678	-0.124919	1.02588	0.548521	NA
8030462N17Rik	2950.82	-8.07337e-05	0.0793663	0.998336	0.99843
8030474K03Rik	53.815	-3.54578	0.56157	2.68017e-11	8.54554e-11
8430408G22Rik	7.11121	3.85474	3.03225	0.00494401	0.00957092
9030612E09Rik	8.70001	0.0636331	0.783443	0.902921	0.931092
9030617O03Rik	40.1536	-0.148202	0.507736	0.733705	0.803992
9030619P08Rik	0.439678	-0.124919	1.02588	0.548521	NA
9030624G23Rik	188.138	-3.81271	0.313939	6.1684e-35	3.78834e-34
9030624J02Rik	6333.33	0.318425	0.067513	2.27245e-06	5.71518e-06
9130008F23Rik	525.393	0.551087	0.174471	0.00134002	0.00274988
9130011E15Rik	3655.05	0.252044	0.0750286	0.000757874	0.00158671
9130019O22Rik	284.034	-0.0486557	0.225754	0.82305	0.872212
9130023H24Rik	380.543	0.198787	0.186821	0.279826	0.372498
9130204L05Rik	0.399631	-0.123626	1.02538	0.558226	NA
9130208D14Rik	1.76815	0.184642	0.984801	0.567327	0.659803
9130213A22Rik	108.572	1.9755	0.39101	9.85841e-08	2.66989e-07
9130230L23Rik	101.344	-0.228092	0.339492	0.474155	0.572857
9130401M01Rik	3958.31	-0.282815	0.0728491	9.89904e-05	0.000223812
9130409I23Rik	8.07828	0.152187	0.826816	0.760508	0.824084
9230019H11Rik	18.4133	1.03648	0.849203	0.0847129	0.134856
9230102O04Rik	0.146645	0.0677856	1.01245	0.990004	NA
9230104L09Rik	2.47289	0.340119	1.02143	0.361869	0.460262
9230104M06Rik	8.50779	0.153855	0.820155	0.760248	0.823928
9230106D20Rik	2.35736	0.115529	0.950064	0.752696	0.818388
9230109A22Rik	0.885393	0.00240762	0.983655	0.989646	NA
9230110C19Rik	559.079	1.16606	0.166267	1.1588e-12	3.88628e-12
9230110F15Rik	0	NA	NA	NA	NA
9230112D13Rik	2.79679	-0.122898	0.941934	0.74266	0.810581
9230113P08Rik	52.8537	0.0472981	0.445462	0.908649	0.934864
9330132A10Rik	7.13247	-0.650263	0.970847	0.23166	0.320151
9330151L19Rik	878.438	-0.420162	0.132568	0.00138163	0.002832
9330159F19Rik	466.093	-0.824024	0.182066	4.03506e-06	1.00222e-05
9330161L09Rik	26.6059	-0.555861	0.608608	0.258711	0.350437
9330182L06Rik	1660.81	0.277065	0.100185	0.00552493	0.010617
9330182O14Rik	0.442825	0.103616	1.01822	0.753985	NA
9430007A20Rik	0.399631	-0.123626	1.02538	0.558226	NA
9430015G10Rik	8896.93	-1.25583	0.0595061	2.7625e-99	4.40071e-98
9430016H08Rik	2179.98	-0.466962	0.0957787	9.56748e-07	2.46165e-06
9430020K01Rik	6027.2	0.0106065	0.0648937	0.867113	0.904397
9430025C20Rik	99.793	-1.50552	0.375145	1.85619e-05	4.41453e-05
9430038I01Rik	359.211	-0.0969576	0.192775	0.607173	0.694684
9430069I07Rik	10.794	-3.72015	1.42993	0.000743684	0.00155793
9430097D07Rik	3.84115	0.375036	0.992443	0.38154	0.480697
9530002B09Rik	0	NA	NA	NA	NA
9530003J23Rik	11.7943	-1.12458	0.988068	0.0736962	0.119098
9530053A07Rik	27.8831	-0.352758	0.57939	0.458534	0.557668
9530068E07Rik	43427.7	-1.55984	0.0477779	2.87122e-234	1.21606e-232
9530077C05Rik	386.731	2.26226	0.213578	6.54281e-27	3.3341e-26
9630041A04Rik	0	NA	NA	NA	NA
9830107B12Rik	5.73875	0.128866	0.845972	0.791867	0.848146
9830147E19Rik	395.486	-0.0460043	0.187398	0.797616	0.852969
9930012K11Rik	854.897	0.0316943	0.130229	0.8073	0.85999
9930021J03Rik	4864	0.0150842	0.070674	0.831701	0.879332
9930022D16Rik	3.2459	0.270957	0.966977	0.501614	0.59904
9930111J21Rik1	465.59	-0.766187	0.179593	1.40915e-05	3.37481e-05
9930111J21Rik2	3163.81	-0.876772	0.082084	8.12961e-27	4.13179e-26
A130006I12Rik	32.5849	-0.249546	0.548672	0.58743	0.677649
A130010J15Rik	632.866	1.29167	0.155618	4.68989e-17	1.81829e-16
A130051J06Rik	146.52	-0.634132	0.292354	0.0229757	0.0408275
A130057D12Rik	18.9309	-0.5919	0.707868	0.263799	0.356137
A1bg	0.146645	0.0677856	1.01245	0.990004	NA
A1cf	0.549165	-0.0556989	1.00417	0.768237	NA
A230046K03Rik	19726.9	0.339102	0.0567229	2.2061e-09	6.45672e-09
A230050P20Rik	67.4311	-0.62257	0.415048	0.0988878	0.154885
A230052G05Rik	11.1388	1.16265	1.08873	0.0768101	0.123613
A230065H16Rik	1.18735	0.0542126	0.986583	0.831507	NA
A230072I06Rik	0	NA	NA	NA	NA
A2m	16.6719	3.46598	1.30974	0.00126123	0.00259371
A330017A19Rik	20.9998	-1.18277	0.76972	0.0417058	0.0709667
A330044P14Rik	290.386	-1.0454	0.21843	9.08424e-07	2.34015e-06
A330050F15Rik	0.738748	-0.0271722	0.995462	0.904513	NA
A330070K13Rik	0	NA	NA	NA	NA
A3galt2	38.1036	-4.56725	0.747213	1.10912e-10	3.44674e-10
A430005L14Rik	1414.18	0.122771	0.10658	0.24487	0.334464
A430033K04Rik	603.257	-1.37746	0.153431	1.05907e-19	4.4597e-19
A430060F13Rik	0.945906	-0.132939	1.01024	0.547383	NA
A430078G23Rik	47.9566	0.431192	0.484431	0.313855	0.411067
A430105I19Rik	2560.08	-1.34725	0.0862916	2.27438e-55	2.01756e-54
A4galt	22.0625	-0.236841	0.623464	0.629733	0.714677
A4gnt	6.44954	0.697843	1.07375	0.195418	0.280326
A530016L24Rik	0.439678	-0.124919	1.02588	0.548521	NA
A530032D15Rik	74.1826	2.82837	0.51522	6.08289e-09	1.7447e-08
A530064D06Rik	30.2928	0.986012	0.645962	0.0599465	0.0988195
A530084C06Rik	0.399631	-0.123626	1.02538	0.558226	NA
A530099J19Rik	6.76526	0.284229	0.853441	0.572446	0.664301
A630001G21Rik	464.147	3.24201	0.221661	2.53041e-49	2.03768e-48
A630010A05Rik	119.815	0.304371	0.32432	0.32267	0.420298
A630023A22Rik	11.8356	5.46053	2.70174	0.000415879	0.000891367
A630033H20Rik	19.2735	1.49724	0.904807	0.0233306	0.0414165
A630073D07Rik	20.8773	-0.529544	0.671357	0.304383	0.400888
A630076J17Rik	0.439678	-0.124919	1.02588	0.548521	NA
A630095E13Rik	181.633	3.4062	0.351349	5.00734e-23	2.33313e-22
A630095N17Rik	16.4427	-0.513162	0.734901	0.333513	0.431381
A730015C16Rik	66.5867	-1.36999	0.446424	0.000739213	0.00154871
A730017C20Rik	6.05842	1.30611	1.70422	0.0604495	0.0995868
A730018C14Rik	0	NA	NA	NA	NA
A730049H05Rik	2.03584	0.248451	0.998389	0.469971	0.568742
A730061H03Rik	21.8497	0.209605	0.624003	0.675006	0.754356
A730071L15Rik	15.6697	1.01193	0.891889	0.0960953	0.150973
A830005F24Rik	16.9436	0.669941	0.756304	0.224364	0.31232
A830010M20Rik	1017.85	-0.329822	0.120079	0.00552632	0.0106188
A830018L16Rik	70.4408	-0.935026	0.43136	0.0166021	0.0301248
A830031A19Rik	0	NA	NA	NA	NA
A830080D01Rik	3416.5	0.371831	0.0946749	8.02669e-05	0.000182882
A930002H24Rik	31.9852	0.572128	0.596921	0.244204	0.333641
A930003A15Rik	0	NA	NA	NA	NA
A930004D18Rik	547.322	-0.344899	0.157472	0.0263126	0.0463496
A930009A15Rik	0.799261	-0.139325	1.03052	0.419661	NA
A930011G23Rik	6.03414	-0.593221	0.981469	0.257736	0.349317
A930017K11Rik	9.39216	-0.322879	0.794631	0.531616	0.627035
A930017M01Rik	3.40462	0.732885	1.3463	0.0646527	0.106058
A930018M24Rik	8.74742	4.60306	2.82375	0.0019484	0.00394043
A930018P22Rik	1.91454	0.0335838	0.952733	0.923838	0.94627
A930033H14Rik	661.611	-1.49465	0.146626	7.1231e-25	3.45553e-24
A930035D04Rik	32.8101	-0.21918	0.558863	0.636617	0.721139
AA386476	200.235	-1.61856	0.270753	6.48664e-10	1.94627e-09
AA413626	46.7927	-0.00816284	0.479292	0.981834	0.987091
AA414768	1.026	-0.145933	1.01201	0.516048	NA
AA415398	452.701	-1.86802	0.181694	2.00658e-25	9.84456e-25
AA467197	618.8	-2.67435	0.159123	2.96886e-64	3.0113e-63
AA474331	1898.11	-1.74294	0.0982762	5.97542e-71	6.63487e-70
AA474408	35543.2	1.72176	0.0589627	5.20104e-188	1.68233e-186
AA543401	0	NA	NA	NA	NA
AA619741	0	NA	NA	NA	NA
AA623943	1.03204	0.0355598	0.979707	0.894401	NA
AA792892	9.58673	-1.30926	1.16399	0.0523825	0.0872589
AA986860	92.1502	-1.80328	0.388416	7.96861e-07	2.06102e-06
AB124611	50.6469	2.60776	0.616517	3.58391e-06	8.93096e-06
AC084822.2	5056.9	-1.16998	0.0950011	3.36968e-35	2.08155e-34
AC087559.1	0	NA	NA	NA	NA
AC087559.2	0	NA	NA	NA	NA
AC087559.3	0	NA	NA	NA	NA
AC102264.1	0	NA	NA	NA	NA
AC109138.1	65.7443	0.527389	0.42541	0.172878	0.252117
AC123873.1	19.9074	-0.196715	0.671922	0.695056	0.771521
AC123873.2	0	NA	NA	NA	NA
AC123873.3	2.15834	-0.472258	1.16888	0.0718096	0.116404
AC124606.1	0	NA	NA	NA	NA
AC124606.2	0	NA	NA	NA	NA
AC125149.1	6.19246	0.0432977	0.848927	0.930536	0.951336
AC125149.2	0	NA	NA	NA	NA
AC125149.3	85.3917	2.1512	0.442246	2.26809e-07	6.02487e-07
AC125149.4	0.58947	0.11402	1.02043	0.685554	NA
AC125149.5	0	NA	NA	NA	NA
AC125178.1	0	NA	NA	NA	NA
AC125178.2	0	NA	NA	NA	NA
AC125178.3	0	NA	NA	NA	NA
AC126035.1	0.879356	-0.15166	1.03276	0.386825	NA
AC132444.1	18.8469	0.635771	0.728135	0.241002	0.331225
AC132444.2	16.6308	1.36468	0.945855	0.0385277	0.0659555
AC132444.3	0	NA	NA	NA	NA
AC132444.4	16.6308	1.36468	0.945855	0.0385277	0.0659555
AC132444.5	3.6626	-0.263091	0.925298	0.551603	0.645585
AC132444.6	539.004	-0.738137	0.173218	1.46958e-05	3.51358e-05
AC133095.1	0.399631	-0.123626	1.02538	0.558226	NA
AC133095.2	0	NA	NA	NA	NA
AC133103.1	89.07	1.25056	0.41164	0.000977355	0.00202841
AC133103.2	16.9497	1.38227	0.95056	0.0367504	0.0631525
AC133103.3	0.448605	0.103949	1.01831	0.751199	NA
AC133103.4	0	NA	NA	NA	NA
AC133103.5	0	NA	NA	NA	NA
AC133103.6	16.6308	1.36468	0.945855	0.0385277	0.0659555
AC133103.7	23.6412	0.220612	0.605748	0.654629	0.738075
AC140325.1	0.839309	-0.186881	1.03889	0.347753	NA
AC140325.2	1.90561	-0.115051	0.978961	0.701715	0.777719
AC140325.3	0	NA	NA	NA	NA
AC140325.4	0.586323	-0.0614915	1.00477	0.75318	NA
AC140365.1	4.29211	-0.136924	0.878648	0.76131	0.824743
AC151602.1	13.0232	5.69888	2.6832	0.000245172	0.000536043
AC151602.2	366.449	0.634205	0.219972	0.00310411	0.0061494
AC152063.2	0	NA	NA	NA	NA
AC154679.1	0	NA	NA	NA	NA
AC163611.1	3.81292	0.622147	1.15433	0.175625	0.255666
AC163611.2	0	NA	NA	NA	NA
AC164084.1	2.14508	0.0801639	0.968533	0.802727	0.857053
AC164084.2	0	NA	NA	NA	NA
AC164084.3	0.439935	0.103448	1.01818	0.75539	NA
AC164883.1	0	NA	NA	NA	NA
AC164883.2	23.3339	2.10948	0.892665	0.00292867	0.00581649
AC165294.1	0	NA	NA	NA	NA
AC165294.2	0	NA	NA	NA	NA
AC165294.3	0	NA	NA	NA	NA
AC168977.1	90.8714	0.14646	0.368889	0.672493	0.752142
AC168977.2	12.4901	1.13756	1.02918	0.078255	0.125681
AC182748.1	1008.11	0.374606	0.124006	0.0023399	0.00469774
AC182748.2	321.427	-0.937335	0.220306	1.24412e-05	2.99477e-05
AC202135.1	0	NA	NA	NA	NA
AC233742.1	0	NA	NA	NA	NA
AC234645.1	0	NA	NA	NA	NA
AC240971.1	0	NA	NA	NA	NA
AC244694.1	59.6514	3.39824	0.625031	8.51652e-09	2.42371e-08
AC245272.1	32.2714	-0.172655	0.541215	0.704096	0.779412
AF067061	4.64829	-0.633844	1.07051	0.207434	0.293849
AF067063	3.03597	-0.334141	1.01198	0.373261	0.471632
AF251705	1.49796	-0.163175	1.00201	0.544668	0.639126
AF366264	9.38323	-0.471247	0.829931	0.37503	0.473563
AF529169	25.7812	-1.66947	0.745269	0.00525507	0.0101315
AI182371	111.272	-0.0384971	0.324744	0.898352	0.927868
AI314180	25221.7	0.0909624	0.0492358	0.0643355	0.10562
AI317395	2.03846	-0.191776	0.997143	0.525209	0.620686
AI413582	2190.47	0.945341	0.113437	4.99722e-17	1.93603e-16
AI429214	91.7082	0.569832	0.377536	0.103825	0.161681
AI464131	1402.26	-1.65638	0.106577	5.37762e-55	4.7446e-54
AI467606	620.657	2.83203	0.182853	5.81505e-55	5.12841e-54
AI481877	5.68926	-0.316146	0.884473	0.515465	0.611657
AI593442	3.85269	0.104812	0.893922	0.814465	0.865839
AI597479	3149.92	0.140424	0.080161	0.0790634	0.126864
AI606181	381.209	0.689629	0.195956	0.000331622	0.000717735
AI607873	249.714	5.02974	0.412536	1.27096e-34	7.7318e-34
AI661453	279.621	6.67756	0.613019	2.52651e-27	1.30406e-26
AI837181	4976.68	-1.24842	0.0834961	6.73615e-51	5.55301e-50
AI846148	3440.19	-0.503507	0.0765453	4.09577e-11	1.29617e-10
AI854703	26.2191	-0.167644	0.577773	0.72216	0.794685
AI987944	1582.51	0.586485	0.109432	7.52658e-08	2.04962e-07
AK010878	1145.9	-1.10663	0.119747	1.25603e-20	5.455e-20
AK157302	0.439935	0.103448	1.01818	0.75539	NA
AU015228	4.23999	-0.510239	1.02645	0.27514	0.367552
AU015836	4.2782	0.450306	1.01812	0.313625	0.410816
AU018091	14.4212	0.207297	0.701082	0.689423	0.766471
AU019823	2466.82	-0.461531	0.0905092	3.05324e-07	8.05003e-07
AU021092	9.2454	0.178897	0.813249	0.723919	0.796228
AU022133	0.546276	-0.0564969	1.00431	0.766108	NA
AU022252	2134.89	-0.198236	0.0892897	0.0257394	0.045438
AU022751	0.146645	0.0677856	1.01245	0.990004	NA
AU040320	16812.9	-1.95562	0.0528248	1.22362e-300	7.659e-299
AU041133	275.186	-1.65053	0.223609	4.47699e-14	1.5796e-13
AV320801	2.34331	-0.156725	0.963327	0.656057	0.739135
AW011738	350.511	2.51834	0.228838	6.1347e-29	3.29968e-28
AW146154	512.617	-0.0170738	0.169964	0.917401	0.941449
AW209491	775.772	-5.28295	0.190931	2.01016e-169	5.80322e-168
AW549877	9068.77	-1.52282	0.0618612	3.12509e-134	6.81514e-133
AW551984	4.33608	0.478788	1.03644	0.288045	0.382073
AW554918	1634.33	-0.226158	0.101967	0.0255102	0.0450559
AW822073	4.43247	-0.493146	0.994868	0.304265	0.400757
AW822252	673.477	-4.88206	0.509429	6.40432e-23	2.97294e-22
AY074887	30.878	-0.7466	0.592558	0.126187	0.191844
AY358078	3.9467	-0.660402	1.13872	0.169577	0.247881
AY761184	0	NA	NA	NA	NA
AY761185	0	NA	NA	NA	NA
Aaas	8495.02	0.0698514	0.0610519	0.252327	0.34284
Aacs	14226.8	0.372936	0.0545712	7.75309e-12	2.52243e-11
Aadac	0.149535	0.0682892	1.0125	0.99227	NA
Aadacl2	0.439678	-0.124919	1.02588	0.548521	NA
Aadacl3	0.988843	-0.170511	1.01095	0.491845	NA
Aadat	8.05949	0.828318	1.05425	0.157914	0.233017
Aaed1	1997.05	1.64819	0.10954	1.10899e-51	9.23172e-51
Aagab	3809.09	0.507245	0.0767794	3.45172e-11	1.09545e-10
Aak1	8466.26	0.352401	0.0592834	2.69913e-09	7.86931e-09
Aamdc	654.956	0.939059	0.162491	4.69667e-09	1.35351e-08
Aamp	17755.8	0.00248682	0.0536461	0.959871	0.972015
Aanat	3.19931	-0.217166	0.936771	0.599076	0.687942
Aar2	3790.59	0.271602	0.0731128	0.000196509	0.000433218
Aard	0.399631	-0.123626	1.02538	0.558226	NA
Aars	81234.8	0.208007	0.0458619	5.60443e-06	1.37991e-05
Aars2	3970.27	-0.0146886	0.0846213	0.85969	0.900117
Aarsd1	7085.9	0.255797	0.0630392	4.80989e-05	0.000111372
Aasdh	1936.57	-0.50263	0.097319	2.07844e-07	5.53286e-07
Aasdhppt	4223.09	0.0806131	0.0742974	0.277162	0.369624
Aass	29.6123	-0.0796694	0.556508	0.861467	0.90091
Aatf	7214.31	0.263055	0.0655922	6.11539e-05	0.000140542
Aatk	8.21742	0.357061	0.843336	0.491778	0.58945
Abat	112.092	-2.57255	0.392153	7.29747e-12	2.37711e-11
Abca1	980.212	-5.02548	0.161334	6.76267e-214	2.57625e-212
Abca12	101.096	-0.319856	0.343716	0.32094	0.418615
Abca13	12.6164	0.53313	0.802135	0.329311	0.426567
Abca14	13.1724	-2.59365	1.22146	0.002893	0.00574997
Abca15	2.41473	-0.206099	0.955504	0.592447	0.682028
Abca16	74.8866	5.21356	0.805569	4.41127e-11	1.39331e-10
Abca17	5.09979	-0.423724	0.961716	0.369799	0.468045
Abca2	14759.5	-0.421652	0.0680759	5.34907e-10	1.61087e-09
Abca3	1741.46	-3.99556	0.112093	2.59537e-279	1.46466e-277
Abca4	129.726	0.378102	0.321198	0.214728	0.301223
Abca5	5510.27	0.715229	0.0745456	5.69626e-22	2.58543e-21
Abca6	4.59118	-0.0785178	0.864243	0.861907	0.901237
Abca7	7473.9	-0.41565	0.067455	6.51453e-10	1.95436e-09
Abca8a	7.31286	-1.30952	1.33505	0.0542246	0.0901223
Abca8b	976.262	0.764595	0.137101	1.78101e-08	4.98632e-08
Abca9	119.018	-2.47816	0.350686	2.32666e-13	8.00281e-13
Abcb10	9337.34	-0.743072	0.0577909	5.79611e-38	3.7924e-37
Abcb11	55.3946	-4.24597	0.593775	8.89458e-14	3.10163e-13
Abcb1a	150.735	-3.29292	0.326902	7.85062e-25	3.80412e-24
Abcb1b	15313.6	-0.316331	0.0608639	1.91223e-07	5.10514e-07
Abcb4	61.503	-1.02006	0.458606	0.0129675	0.0238521
Abcb5	1.7881	-0.357592	1.06788	0.237752	0.327524
Abcb6	17466.1	-0.970189	0.0517966	1.48629e-78	1.82826e-77
Abcb7	10526.6	-0.700189	0.064204	8.14603e-28	4.2574e-27
Abcb8	6041.31	-0.349021	0.070003	5.76578e-07	1.49913e-06
Abcb9	1230.68	-4.71598	0.156912	2.01572e-199	7.10491e-198
Abcc1	75590.8	-1.98626	0.0473917	0	0
Abcc10	2019.59	0.31777	0.101494	0.00165865	0.00337698
Abcc12	13.0335	-1.10414	0.928781	0.0737252	0.119136
Abcc2	215.863	3.44645	0.326947	9.06262e-27	4.59827e-26
Abcc3	25.5707	2.30339	0.856201	0.00108929	0.00225323
Abcc4	12607.4	-0.117862	0.0552848	0.0327965	0.0568088
Abcc5	15383.1	-0.710175	0.0549178	2.25109e-38	1.48711e-37
Abcc6	12.6304	0.534809	0.794395	0.3274	0.424899
Abcc8	9.58147	-0.719411	0.928092	0.202395	0.28763
Abcc9	27.9476	-1.70011	0.710225	0.00350746	0.00690717
Abcd1	1138.23	-0.187547	0.118103	0.106841	0.165963
Abcd2	92.3693	0.563077	0.372554	0.104079	0.162017
Abcd3	10206.2	0.144573	0.0593914	0.0151414	0.0276589
Abcd4	22841.7	-2.07099	0.0538071	0	0
Abce1	34970.7	0.891491	0.0578473	9.00826e-54	7.78917e-53
Abcf1	21135.9	0.45474	0.0518876	1.70802e-18	6.95367e-18
Abcf2	18564.9	0.600067	0.053306	1.78558e-29	9.71741e-29
Abcf3	5157.29	-0.550653	0.0704367	4.56572e-15	1.6669e-14
Abcg1	11.7702	-0.170934	0.740109	0.736092	0.805983
Abcg2	237.267	-1.14358	0.246042	1.60306e-06	4.06737e-06
Abcg3	19.1048	4.56482	1.5053	0.000787157	0.00164542
Abcg4	74.3776	0.833686	0.421229	0.029967	0.052206
Abcg5	2.45793	-0.018081	0.925967	0.960226	0.972029
Abcg8	7.05594	0.858481	1.12639	0.142152	0.212762
Abhd10	1378.23	0.22307	0.106947	0.035995	0.0619497
Abhd11	3643.23	-0.266076	0.0744676	0.00033843	0.000731725
Abhd12	10520.3	-0.827791	0.0568448	3.53161e-48	2.78681e-47
Abhd12b	26.6167	-0.9744	0.663343	0.0647699	0.10621
Abhd13	4091.75	-0.691539	0.0714763	2.93451e-22	1.33851e-21
Abhd14a	3291.72	-0.574343	0.0804217	7.56204e-13	2.55386e-12
Abhd14b	2431.25	1.54829	0.0947173	1.02651e-60	9.83362e-60
Abhd15	893.431	-0.51169	0.130846	7.91085e-05	0.00018034
Abhd16a	4694.83	0.0100955	0.0745791	0.89403	0.924936
Abhd16b	25.3579	-1.26796	0.707568	0.0236084	0.0418746
Abhd17a	3107.87	-0.0318432	0.113136	0.775693	0.836183
Abhd17b	3278.34	0.290034	0.0914602	0.00141686	0.00290253
Abhd17c	3031.36	-0.0571858	0.0791197	0.467835	0.566863
Abhd18	711.442	0.571482	0.158518	0.000261295	0.000570121
Abhd2	15449.1	-0.0995228	0.0553772	0.0699737	0.113697
Abhd3	797.208	-1.39218	0.139592	7.51299e-24	3.5664e-23
Abhd4	3851.51	1.39067	0.0759421	2.65504e-75	3.14207e-74
Abhd5	3096.6	0.0804144	0.0788026	0.306585	0.403187
Abhd6	1360.1	-7.61836	0.237858	7.67737e-225	3.0912e-223
Abhd8	4617.78	1.02176	0.105847	2.76197e-22	1.26062e-21
Abi1	7438.74	0.79626	0.0632105	1.7241e-36	1.0927e-35
Abi2	5441.35	0.395851	0.0719537	3.51631e-08	9.73038e-08
Abi3	148.061	2.94636	0.374355	5.67591e-16	2.12636e-15
Abi3bp	25.0576	-0.137906	0.609778	0.774931	0.835496
Abl1	9922.62	-0.318691	0.0642603	6.66138e-07	1.7286e-06
Abl2	11970.6	-0.820146	0.0543529	1.2928e-51	1.07492e-50
Ablim1	383.249	3.68204	0.254643	3.80654e-48	3.00152e-47
Ablim2	23.7233	0.863205	0.703594	0.113074	0.174699
Ablim3	2.8204	-0.0939092	0.918428	0.815274	0.866394
Abo	0.888283	0.00222679	0.990473	0.989913	NA
Abr	6839.49	0.400941	0.0619154	8.71567e-11	2.71808e-10
Abra	3.90351	-1.17764	1.9238	0.03969	0.0678086
Abracl	3176.19	0.748366	0.081707	3.91661e-20	1.66914e-19
Abt1	1416.2	-0.423704	0.107411	6.93035e-05	0.000158584
Abtb1	1211.36	-0.81364	0.113554	5.06058e-13	1.71864e-12
Abtb2	868.939	-1.35281	0.149277	5.03004e-20	2.1355e-19
Acaa1a	5437.28	-0.757162	0.0691895	5.26494e-28	2.76458e-27
Acaa1b	3.34621	-0.0136627	0.899694	0.971185	0.97996
Acaa2	2873.86	2.00818	0.09844	4.16236e-93	6.20669e-92
Acaca	25516.2	0.138461	0.0493373	0.00496402	0.00960529
Acacb	3081.8	3.8846	0.102035	0	0
Acad10	1385.4	0.4894	0.109958	7.56786e-06	1.84769e-05
Acad11	1382.03	1.02639	0.11622	6.78559e-19	2.79092e-18
Acad12	648.277	1.4235	0.164535	1.89811e-18	7.72014e-18
Acad8	2516.26	0.261522	0.0910972	0.00394808	0.00773753
Acad9	7318.9	-0.0448707	0.0631713	0.4748	0.573507
Acadl	8918.88	0.697208	0.0704209	3.18492e-23	1.48955e-22
Acadm	7554.18	1.37326	0.081778	8.64856e-64	8.69734e-63
Acads	5982.56	0.68094	0.066048	4.80316e-25	2.33811e-24
Acadsb	2564.06	0.607989	0.0871447	2.49254e-12	8.27169e-12
Acadvl	11639.7	1.44614	0.0639984	1.75887e-113	3.20907e-112
Acan	13.901	0.443072	0.755041	0.407622	0.506966
Acap1	2705.66	7.63318	0.2668	1.97168e-179	6.01972e-178
Acap2	13589.9	0.406141	0.0586611	4.06272e-12	1.33778e-11
Acap3	6981.19	-1.56119	0.073372	5.92153e-101	9.62827e-100
Acat1	9677.11	0.115632	0.0600198	0.0523404	0.0872001
Acat2	7466.36	2.07946	0.0663514	5.21936e-216	2.0027e-214
Acat3	202.477	-0.299328	0.252514	0.219827	0.307078
Acbd3	8211.21	0.731543	0.0664004	2.45957e-28	1.30441e-27
Acbd4	2964.71	-0.349451	0.0789945	8.7794e-06	2.13415e-05
Acbd5	5114.2	1.72725	0.0709372	1.7059e-131	3.62336e-130
Acbd6	3679.98	0.337192	0.0883722	0.000128538	0.000287948
Acbd7	64.1154	6.69558	1.33378	1.16257e-06	2.97499e-06
Accs	1734.75	-0.383032	0.0992916	0.000106227	0.000239537
Accsl	291.874	6.74235	0.61282	7.08796e-28	3.71082e-27
Acd	5328.5	0.55292	0.0700663	2.48276e-15	9.13187e-15
Ace	275.734	5.80882	0.481143	1.25878e-33	7.48393e-33
Ace2	0	NA	NA	NA	NA
Ace3	0.546276	-0.0564969	1.00431	0.766108	NA
Acer1	22.6064	-0.106006	0.619983	0.826615	0.874854
Acer2	97.1549	-0.632127	0.364719	0.062094	0.102137
Acer3	5312.16	-0.996806	0.0739369	1.14522e-41	8.03321e-41
Ache	228.54	1.68885	0.26554	5.83239e-11	1.83317e-10
Acin1	23858.5	-0.0149438	0.0534665	0.769657	0.831408
Ackr1	0.399631	-0.123626	1.02538	0.558226	NA
Ackr2	4.82606	-0.923268	1.3168	0.0949115	0.149292
Ackr3	907.565	-7.46659	0.277231	1.22768e-159	3.25627e-158
Ackr4	19.9056	-0.39361	0.657899	0.43735	0.536796
Acly	66732	0.718219	0.0518786	7.74166e-44	5.64503e-43
Acmsd	59.747	-1.33549	0.464911	0.00143366	0.00293552
Acnat1	50.6008	0.0775885	0.472073	0.855746	0.897404
Acnat2	0.439678	-0.124919	1.02588	0.548521	NA
Aco1	15171.2	-0.316733	0.0586133	6.05257e-08	1.65694e-07
Aco2	63676.3	-1.81516	0.0481265	0	0
Acot1	3.09586	-0.0663185	0.927942	0.861513	0.900914
Acot10	3.0008	-0.514419	1.08481	0.223359	0.31126
Acot11	567.483	5.16603	0.284745	5.079e-74	5.91825e-73
Acot12	4.60904	0.232201	0.899362	0.616938	0.702749
Acot13	1466.94	0.588861	0.107111	3.23166e-08	8.9497e-08
Acot2	1940.12	-1.055	0.0995668	1.68791e-26	8.48914e-26
Acot3	0.445715	0.103783	1.01827	0.752588	NA
Acot4	0.546276	-0.0564969	1.00431	0.766108	NA
Acot5	0.399631	-0.123626	1.02538	0.558226	NA
Acot6	4.98137	-0.793065	1.19305	0.132766	0.200197
Acot7	13862.3	0.28766	0.0560197	2.94455e-07	7.77024e-07
Acot8	1571.49	0.0106972	0.106805	0.920673	0.94403
Acot9	9540.82	0.526482	0.0684485	1.25529e-14	4.52072e-14
Acox1	9879.92	0.359312	0.0615502	4.95797e-09	1.42745e-08
Acox2	43.0998	-2.20173	0.583989	2.53058e-05	5.97026e-05
Acox3	1732.33	0.510629	0.0981759	1.73442e-07	4.64035e-07
Acoxl	5.77879	0.125184	0.842669	0.79825	0.853351
Acp1	11353.6	0.764532	0.0629779	5.13487e-34	3.07874e-33
Acp2	6868.03	-2.40632	0.0663036	1.92191e-289	1.12967e-287
Acp5	96.742	3.82735	0.5239	4.55363e-14	1.60531e-13
Acp6	5634.94	0.480929	0.0667016	4.91538e-13	1.66986e-12
Acpp	8428.51	-8.77863	0.141123	0	0
Acpt	5.85495	-1.12672	1.39196	0.0704329	0.114382
Acr	3.35723	-0.959908	1.75704	0.016175	0.0294077
Acrbp	347.901	-0.86691	0.201945	1.13946e-05	2.7494e-05
Acrv1	50.5798	-0.500845	0.46607	0.224794	0.312393
Acsbg1	610.084	0.25393	0.155437	0.0988868	0.154885
Acsbg2	13.6219	0.309233	0.727722	0.55545	0.648493
Acsf2	6996.44	-0.731143	0.0629858	2.7837e-31	1.5785e-30
Acsf3	718.99	6.51872	0.367786	2.83802e-70	3.10893e-69
Acsl1	7120.09	-0.559871	0.0655218	1.10793e-17	4.38768e-17
Acsl3	26798	-0.724733	0.0649297	4.64361e-29	2.50592e-28
Acsl4	22093	0.801456	0.0634901	1.19754e-36	7.6125e-36
Acsl5	9624.63	-5.29101	0.0737814	0	0
Acsl6	64.288	-3.57236	0.526408	1.14942e-12	3.85728e-12
Acsm1	0	NA	NA	NA	NA
Acsm2	64.1874	0.52103	0.443983	0.193202	0.277503
Acsm3	231.899	-1.3039	0.252686	9.86585e-08	2.67156e-07
Acsm4	35.6146	0.0682338	0.522058	0.88221	0.91577
Acsm5	0	NA	NA	NA	NA
Acss1	31.6084	1.35163	0.699123	0.0167533	0.0303912
Acss2	12139	4.07566	0.068128	0	0
Acss3	112.091	0.0710297	0.333789	0.824053	0.872752
Acta1	24.5584	-1.53823	0.790341	0.0118264	0.0218746
Acta2	10.4452	-0.121858	0.767748	0.807424	0.85999
Actb	226054	0.521923	0.0749259	2.71499e-12	9.00006e-12
Actbl2	1.23894	-0.273306	1.06479	0.208806	0.293849
Actc1	2.0151	-0.118103	0.949956	0.743587	0.811218
Actg-ps1	36.4602	-1.60745	0.619869	0.00232111	0.00466178
Actg1	196185	-0.910039	0.0515036	4.92748e-70	5.38117e-69
Actg2	17.8173	0.280278	0.680824	0.58765	0.677829
Actl10	55.7586	-0.998734	0.470744	0.0170776	0.0309506
Actl11	1.27899	-0.280837	1.06755	0.199835	0.284336
Actl6a	9709.32	0.158083	0.0635024	0.0125488	0.023128
Actl6b	25.0356	-0.0535422	0.59659	0.908851	0.935026
Actl7a	6.75095	-0.0757531	0.836706	0.871461	0.907534
Actl7b	3.99631	-0.67724	1.36575	0.0208072	0.0372172
Actl9	0	NA	NA	NA	NA
Actn1	38538.8	-0.965809	0.0497969	3.35652e-84	4.46533e-83
Actn2	137.505	1.86113	0.341244	1.21397e-08	3.43331e-08
Actn3	284.466	3.77592	0.299837	3.79169e-37	2.44028e-36
Actn4	58521.7	-0.522218	0.0473648	2.2054e-28	1.17079e-27
Actr10	7073.01	0.155639	0.074437	0.0361686	0.0622182
Actr1a	16639.5	0.130619	0.0528391	0.0133221	0.024481
Actr1b	10514.2	0.714418	0.0577185	2.93322e-35	1.81405e-34
Actr2	31436.9	1.05078	0.0561258	1.62247e-78	1.99347e-77
Actr3	27352.6	0.210246	0.0519102	5.17775e-05	0.000119628
Actr3b	117.47	-3.34434	0.37062	1.92529e-20	8.31014e-20
Actr5	3202.64	-0.333931	0.080498	3.15818e-05	7.40726e-05
Actr6	1757.06	0.0327173	0.106086	0.770183	0.831877
Actr8	3422.03	0.776702	0.0778924	1.48056e-23	6.97825e-23
Actrt1	0	NA	NA	NA	NA
Actrt2	0	NA	NA	NA	NA
Actrt3	6.80428	-0.264229	0.853755	0.589817	0.679479
Acvr1	8409.7	-2.09168	0.0636546	1.4754e-237	6.36311e-236
Acvr1b	2463.1	-0.342432	0.0856035	5.91223e-05	0.000135991
Acvr1c	44.2932	3.01863	0.691646	1.87253e-06	4.73183e-06
Acvr2a	4037.37	-1.89317	0.076574	1.39215e-135	3.07389e-134
Acvr2b	830.602	-1.53855	0.140714	2.57656e-28	1.36407e-27
Acvrl1	598.951	4.75924	0.254533	1.0651e-78	1.31473e-77
Acy1	7807.88	-0.406236	0.0626816	8.31886e-11	2.59602e-10
Acy3	216.113	1.37967	0.260978	4.82442e-08	1.32603e-07
Acyp1	681.497	0.696706	0.162949	1.45263e-05	3.47422e-05
Acyp2	150.465	1.26633	0.309283	1.80199e-05	4.2866e-05
Ada	2835.09	2.75482	0.0939044	5.27632e-190	1.73848e-188
Adad1	1.23894	-0.273306	1.06479	0.208806	0.293849
Adad2	207.528	1.2711	0.311671	1.88368e-05	4.47791e-05
Adal	951.745	0.763022	0.133385	7.76911e-09	2.21547e-08
Adam10	19891.4	-0.849495	0.0538403	2.93475e-56	2.6342e-55
Adam11	472.662	2.6197	0.205422	5.2302e-38	3.42635e-37
Adam12	162.151	-0.753531	0.297118	0.00776503	0.0146602
Adam15	26811.1	-1.11541	0.0584685	1.92852e-81	2.46811e-80
Adam17	31368.8	-1.78546	0.0504828	1.19161e-274	6.60176e-273
Adam18	8.82749	1.82228	1.57402	0.0314822	0.0547064
Adam19	451.421	-5.69213	0.258721	5.83922e-108	1.0131e-106
Adam1a	266.981	-3.29046	0.249187	9.19894e-41	6.34565e-40
Adam1b	21.3423	-8.65369	2.91634	1.5645e-07	4.19579e-07
Adam2	0.945906	-0.132939	1.01024	0.547383	NA
Adam20	0.839309	-0.186881	1.03889	0.347753	NA
Adam21	34.8793	-2.15428	0.665952	0.000185967	0.000410789
Adam22	95.2277	-0.688232	0.362259	0.0410911	0.0699713
Adam23	42.5945	0.451408	0.506477	0.306754	0.403334
Adam24	0	NA	NA	NA	NA
Adam25	2.47788	-0.58868	1.25981	0.0455288	0.0766727
Adam26a	1.59852	-0.267131	1.06526	0.180352	0.261418
Adam26b	0.399631	-0.123626	1.02538	0.558226	NA
Adam28	111.799	-2.06388	0.378448	9.25581e-09	2.63023e-08
Adam29	1.31903	-0.221526	1.04997	0.242847	0.332202
Adam3	394.802	6.62341	0.509226	1.9376e-38	1.28201e-37
Adam30	0.98621	0.0329064	0.989077	0.89927	NA
Adam32	13.6104	-2.04926	1.08834	0.00726682	0.0137662
Adam33	43.8938	-0.280722	0.48441	0.507851	0.604651
Adam34	0.399631	-0.123626	1.02538	0.558226	NA
Adam39	0.439678	-0.124919	1.02588	0.548521	NA
Adam4	28.5163	-1.2679	0.675594	0.0199381	0.0357562
Adam5	3.27243	0.667331	1.28715	0.0755104	0.121715
Adam6a	1.27899	-0.280837	1.06755	0.199835	0.284336
Adam6b	0.879356	-0.15166	1.03276	0.386825	NA
Adam7	1.92925	0.209633	0.989919	0.522287	0.618024
Adam8	25412.6	-6.92315	0.0650602	0	0
Adam9	33407	-1.44489	0.0502029	1.46663e-182	4.55645e-181
Adamdec1	2.92648	-0.414358	1.05245	0.276475	0.368828
Adamts1	21679.4	-2.10794	0.0519309	0	0
Adamts10	2046.62	-0.817555	0.0902121	8.71269e-20	3.67398e-19
Adamts12	356.53	-4.54985	0.241458	3.56471e-80	4.49968e-79
Adamts13	8.24854	0.224769	0.804906	0.661344	0.743507
Adamts14	32482.7	-3.5741	0.0547299	0	0
Adamts15	7.82986	0.704589	1.0524	0.198618	0.284336
Adamts16	2.8573	-0.308589	0.970735	0.454778	0.553862
Adamts17	34.1501	-2.17682	0.647728	0.000118952	0.000267322
Adamts18	2.19666	-0.156831	0.982472	0.616894	0.702737
Adamts19	1.67862	-0.378008	1.111	0.119074	0.182322
Adamts2	225.968	-0.100743	0.242157	0.666771	0.747672
Adamts20	35.6846	0.281384	0.527839	0.536036	0.631287
Adamts3	0.586323	-0.0614915	1.00477	0.75318	NA
Adamts4	6780.29	-2.217	0.0669982	2.5101e-240	1.09367e-238
Adamts5	1827.62	-6.90089	0.173462	0	0
Adamts6	341.887	0.260515	0.207303	0.199755	0.284336
Adamts7	1948.98	0.613485	0.0934822	4.49716e-11	1.41981e-10
Adamts8	928.944	-10.5167	0.712871	1.42661e-47	1.11168e-46
Adamts9	2956.35	1.19421	0.0828517	2.03228e-47	1.57844e-46
Adamtsl1	8.81726	0.0511908	0.779594	0.922504	0.945301
Adamtsl2	12.4784	0.303789	0.759482	0.563586	0.656244
Adamtsl3	7506.57	-6.36228	0.0883745	0	0
Adamtsl4	22860.6	-4.79071	0.0607036	0	0
Adamtsl5	6028.09	-2.47813	0.0914168	1.4302e-162	3.8957e-161
Adap1	21.2999	0.869899	0.742135	0.119807	0.183352
Adap2	3.22003	-0.170683	0.920742	0.683116	0.761014
Adar	10963.7	1.11582	0.0586513	6.4771e-81	8.24461e-80
Adarb1	2728.02	0.0923894	0.0815568	0.256229	0.347518
Adarb2	930.838	-0.497689	0.130711	0.000120903	0.000271475
Adat1	2236.81	-0.0429497	0.0872083	0.620311	0.705492
Adat2	949.439	-0.385307	0.127007	0.00221087	0.00444963
Adat3	2051.3	-1.02055	0.0944051	1.7373e-27	8.99554e-27
Adck1	2703.4	-0.144327	0.0847821	0.0873977	0.138757
Adck2	2460.95	-1.25971	0.0870249	7.6456e-48	5.99084e-47
Adck3	397.57	0.900216	0.189148	1.23149e-06	3.1468e-06
Adck4	1411.8	-0.330328	0.106835	0.00186062	0.0037719
Adck5	3207.6	-1.39866	0.0785261	2.24439e-71	2.51445e-70
Adcy1	26.6683	-0.953792	0.682971	0.0747245	0.120586
Adcy10	64.4194	0.0306638	0.413885	0.937923	0.956291
Adcy2	1.19889	-0.203736	1.04496	0.272859	0.364965
Adcy3	3961.35	-1.64793	0.0784806	1.97188e-98	3.10858e-97
Adcy4	18.8049	2.11681	0.999884	0.00536	0.0103169
Adcy5	49.1075	0.545839	0.526369	0.228129	0.316094
Adcy6	11808	-2.29769	0.0602556	0	0
Adcy7	7858.75	0.572813	0.059919	1.00108e-21	4.50424e-21
Adcy8	251.592	-12.8992	3.26134	8.03635e-17	3.0948e-16
Adcy9	1467.73	-2.17885	0.117671	2.80097e-77	3.39234e-76
Adcyap1	0.741894	0.144194	1.0238	0.599264	NA
Adcyap1r1	12.7491	-0.967713	0.908725	0.106004	0.164809
Add1	17830.5	1.36698	0.052757	1.88264e-148	4.62357e-147
Add2	89.8226	2.74587	0.478497	1.51514e-09	4.4603e-09
Add3	2706.5	0.444581	0.0843388	1.22792e-07	3.30903e-07
Adgb	3.54733	-0.290338	0.948882	0.498185	0.595682
Adgra1	58.789	-4.34515	0.580296	7.45408e-15	2.70142e-14
Adgra2	19775	-3.75242	0.0666661	0	0
Adgra3	6238.74	-1.34023	0.0655858	3.27492e-93	4.89025e-92
Adgrb1	94.7863	-0.278852	0.364238	0.410116	0.509201
Adgrb2	8.12618	-0.840581	1.03331	0.147907	0.220613
Adgrb3	118.168	0.0980565	0.317182	0.747018	0.81429
Adgrd1	68.6266	0.469293	0.445982	0.243069	0.332453
Adgrd2-ps	27.0415	4.42126	1.18365	5.13201e-05	0.000118597
Adgre1	1.1326	-0.123527	0.991033	0.652635	NA
Adgre4	1.7881	-0.357592	1.06788	0.237752	0.327524
Adgre5	131.567	-0.959666	0.313313	0.00124012	0.00255303
Adgrf1	6.36537	0.216626	0.843961	0.663134	0.74513
Adgrf2	10.5837	0.542492	0.843427	0.322013	0.419678
Adgrf3	19.5898	2.15754	1.00003	0.0044273	0.00861467
Adgrf4	21.8036	2.13734	0.947637	0.00363152	0.00713955
Adgrf5	114.416	2.37034	0.389047	1.99892e-10	6.14621e-10
Adgrg1	1395.26	2.52257	0.120905	1.75595e-97	2.73967e-96
Adgrg2	4.53566	-1.08093	1.64595	0.0517613	0.0863529
Adgrg3	101.561	9.63898	2.84978	2.83426e-10	8.64704e-10
Adgrg4	11.4833	0.189784	0.749451	0.71561	0.789176
Adgrg5	16.8786	2.15883	1.07735	0.00652681	0.0124387
Adgrg6	10800.5	-1.99789	0.0603295	3.61326e-241	1.58737e-239
Adgrg7	11.2198	1.18283	1.11362	0.0746333	0.120457
Adgrl1	12423.5	-0.384266	0.0685352	1.89644e-08	5.30668e-08
Adgrl2	8611.67	-0.592201	0.0591083	1.03433e-23	4.88918e-23
Adgrl3	689.808	0.767594	0.147458	1.40995e-07	3.78802e-07
Adgrl4	9.19181	0.240542	0.792566	0.642266	0.726536
Adgrv1	116.698	-1.22745	0.333808	9.95458e-05	0.00022502
Adh1	7.9211	0.753478	1.03661	0.183609	0.265613
Adh4	142.049	10.2069	2.90279	2.30558e-11	7.36889e-11
Adh5	17281.5	0.345546	0.0575811	1.87941e-09	5.51428e-09
Adh6-ps1	7.01589	0.873853	1.1351	0.138486	0.207787
Adh6a	1.32533	0.0969758	0.978108	0.741463	0.80982
Adh6b	36.6628	-0.523824	0.534608	0.249405	0.339507
Adh7	7427.99	0.422771	0.0605965	2.82123e-12	9.34495e-12
Adhfe1	135.542	-0.685649	0.312733	0.0206901	0.0370296
Adi1	6472.51	1.08718	0.0648667	2.79279e-63	2.79135e-62
Adig	5.10229	-0.149178	0.879778	0.741008	0.80961
Adipoq	11.0336	-0.542367	0.819083	0.316142	0.413424
Adipor1	15242.7	0.544104	0.0537368	3.41674e-24	1.63657e-23
Adipor2	9317.92	0.41662	0.0622	1.92316e-11	6.16336e-11
Adk	4156.66	0.452688	0.0779083	5.59796e-09	1.60778e-08
Adm	265.534	-1.09753	0.227197	6.8606e-07	1.77899e-06
Adm2	3779.85	-1.46725	0.0804492	8.74178e-75	1.02709e-73
Adnp	3422.37	0.3193	0.0811842	8.00472e-05	0.000182401
Adnp2	5210.32	-0.256364	0.070415	0.00025997	0.000567347
Ado	4267.04	-0.522133	0.0857527	9.71534e-10	2.88846e-09
Adora1	6.57754	-0.286611	0.860097	0.560041	0.652438
Adora2a	4.38401	-0.210411	0.932464	0.613137	0.699997
Adora2b	135.698	-5.41597	0.445668	9.30596e-35	5.68239e-34
Adora3	105.485	-0.43319	0.339887	0.174571	0.254288
Adpgk	11053.3	-2.17231	0.0565369	0	0
Adprh	10764.4	-0.147065	0.060001	0.0138864	0.0254627
Adprhl1	1.28528	0.103503	0.980105	0.732192	0.802665
Adprhl2	3383.06	-1.18652	0.078283	2.80914e-52	2.35974e-51
Adprm	1301.24	0.307735	0.124152	0.0124929	0.023035
Adra1a	7.79075	-0.0966393	0.796676	0.84327	0.887655
Adra1b	808.847	-7.06439	0.265182	1.95173e-156	5.03816e-155
Adra1d	47.3721	2.97482	0.673333	1.40854e-06	3.58712e-06
Adra2a	5.41213	-2.04586	2.28379	0.0212603	0.0379478
Adra2b	28.958	-0.442975	0.592199	0.359117	0.457416
Adra2c	1.27899	-0.280837	1.06755	0.199835	0.284336
Adrb1	0.799261	-0.139325	1.03052	0.419661	NA
Adrb2	19.8635	-1.73893	0.840895	0.0071346	0.0135302
Adrb3	9.43745	2.90371	1.85586	0.0143205	0.0262406
Adrbk1	14459.6	-0.111845	0.0593552	0.058323	0.0963378
Adrbk2	22.0328	0.832004	0.718634	0.1298	0.196324
Adrm1	20519.4	0.113107	0.0708771	0.109302	0.169451
Adsl	13293.6	-0.674513	0.0535614	1.78454e-36	1.13033e-35
Adss	14209.8	1.0832	0.0547256	1.98706e-87	2.75039e-86
Adssl1	135.668	1.2019	0.340474	0.000185273	0.000409383
Adtrp	6.705	0.583777	0.968614	0.273927	0.366139
Aebp1	44014.3	-2.70374	0.049666	0	0
Aebp2	8411.31	0.216687	0.0608147	0.000355048	0.000766248
Aen	4911.93	-0.198856	0.067943	0.00335645	0.00662768
Aes	25588.6	0.719433	0.181113	5.40647e-05	0.000124763
Afap1	3878.75	-0.727036	0.080095	8.28568e-20	3.49739e-19
Afap1l1	30.0399	-0.231813	0.554731	0.616207	0.702398
Afap1l2	165.885	-3.46831	0.31202	1.10894e-29	6.06459e-29
Aff1	8028.17	-0.409001	0.05892	3.4758e-12	1.14612e-11
Aff2	33.4315	-1.63986	0.64787	0.00262824	0.00525128
Aff3	2.26809	-0.251333	0.974259	0.507261	0.604118
Aff4	24248.6	1.00594	0.0505049	1.61331e-88	2.27159e-87
Afg3l1	15152.5	-0.386797	0.0552806	2.51835e-12	8.35472e-12
Afg3l2	13935.1	-0.490763	0.0619425	2.13956e-15	7.89005e-15
Afm	1.28502	-0.0993211	0.970561	0.752732	0.818388
Afmid	1580.35	0.227975	0.101849	0.0245604	0.043476
Afp	2994.4	5.50776	0.142524	0	0
Aftph	6347.47	0.67244	0.0674405	1.67538e-23	7.88246e-23
Aga	8077.49	-0.635718	0.0665166	1.01058e-21	4.54505e-21
Agap1	6141.24	-0.500608	0.0775973	9.64652e-11	3.00528e-10
Agap2	1642.54	6.65733	0.256685	3.7726e-148	9.24375e-147
Agap3	8568.98	-0.277006	0.0752864	0.000219309	0.00048158
Agbl1	4.74911	-0.554472	1.02184	0.259586	0.351488
Agbl2	46.5738	-0.683159	0.495865	0.114257	0.176346
Agbl3	516.266	0.867526	0.170381	2.36016e-07	6.26316e-07
Agbl4	13.1154	0.0585283	0.710589	0.912076	0.937389
Agbl5	2675.68	1.62222	0.0870543	5.64406e-78	6.89076e-77
Ager	486.995	-2.20764	0.175764	6.37931e-37	4.08457e-36
Agfg1	11723.6	0.262981	0.055028	1.69067e-06	4.28248e-06
Agfg2	4533.33	1.1312	0.0714327	7.90098e-57	7.15539e-56
Aggf1	4908.41	0.401364	0.0734417	4.27424e-08	1.17755e-07
Agk	5408.09	-0.74099	0.0721974	7.71736e-25	3.7416e-24
Agl	17132.3	1.16967	0.0577993	2.36802e-91	3.4534e-90
Agmat	7.50191	1.37657	1.47818	0.0575886	0.0952512
Agmo	100.834	0.0909565	0.351611	0.785105	0.843166
Ago1	6566.65	-0.210097	0.0687332	0.00214904	0.00433011
Ago2	23978.2	0.145966	0.055826	0.00885938	0.0166257
Ago3	4835.52	-0.655681	0.069538	3.247e-21	1.43867e-20
Ago4	31.5003	-2.99167	0.733678	4.65201e-06	1.15034e-05
Agpat1	7974.26	0.556296	0.0775385	6.08891e-13	2.06226e-12
Agpat2	2630.39	0.756667	0.0854385	6.09283e-19	2.51037e-18
Agpat3	11520.8	-0.65775	0.056256	1.02983e-31	5.89481e-31
Agpat4	2465	-0.395814	0.0964944	3.75108e-05	8.75527e-05
Agpat5	12203.9	-0.668214	0.055853	3.84004e-33	2.2615e-32
Agpat9	2670.33	-0.9761	0.0827098	2.2549e-32	1.308e-31
Agps	14710.4	0.925343	0.05824	4.63405e-57	4.21293e-56
Agr2	0.879356	-0.15166	1.03276	0.386825	NA
Agr3	0.146645	0.0677856	1.01245	0.990004	NA
Agrn	46150.7	-0.730297	0.0544236	3.48605e-41	2.42526e-40
Agrp	34.9181	-0.523806	0.562385	0.264913	0.35715
Agt	181.659	-5.31841	0.380957	4.35424e-45	3.24868e-44
Agtpbp1	3206.65	1.0707	0.0918889	1.22332e-31	6.98723e-31
Agtr1a	0.59236	0.11577	1.02052	0.682141	NA
Agtr1b	3.41302	0.170099	0.933366	0.679181	0.757465
Agtr2	0.799261	-0.139325	1.03052	0.419661	NA
Agtrap	7116.08	-0.858103	0.0612924	1.0396e-44	7.71576e-44
Agxt	1.42878	-0.0595355	0.960534	0.855039	0.896898
Agxt2	2.1183	-0.487584	1.17846	0.0698963	0.11359
Ahctf1	31351.6	0.876217	0.0544191	1.47008e-58	1.36335e-57
Ahcy	60985.7	0.750417	0.0494338	3.81588e-52	3.1991e-51
Ahcyl1	19427.5	0.56783	0.0532338	1.05846e-26	5.35512e-26
Ahcyl2	6070.39	1.20393	0.066629	2.79784e-73	3.22824e-72
Ahdc1	1176.87	0.331338	0.142699	0.0190936	0.0343461
Ahi1	2635.15	0.442149	0.0846354	1.58635e-07	4.25341e-07
Ahnak	123216	-0.738577	0.059516	1.68468e-35	1.04555e-34
Ahnak2	22418.8	-7.15823	0.0836949	0	0
Ahr	5301.52	0.912548	0.0697642	2.73862e-39	1.84303e-38
Ahrr	94.9139	-0.678476	0.366239	0.0459778	0.0773613
Ahsa1	12775.4	0.434112	0.0549699	2.65153e-15	9.74584e-15
Ahsa2	7332.28	0.390336	0.065753	2.76111e-09	8.04492e-09
Ahsg	1.1905	0.22614	1.03962	0.410045	0.509143
Aicda	22.4729	0.754808	0.717998	0.166157	0.243463
Aida	7596.82	0.817682	0.0718663	3.78348e-30	2.08958e-29
Aif1	3.36143	0.524862	1.09848	0.22143	0.309093
Aif1l	154.037	-3.41787	0.33657	3.36866e-25	1.64586e-24
Aifm1	11126.7	1.68249	0.0663093	1.52214e-142	3.56101e-141
Aifm2	2994.19	-0.692593	0.0796176	2.57737e-18	1.0425e-17
Aifm3	8.03387	0.414986	0.91293	0.411859	0.510828
Aig1	581.564	0.892171	0.162331	2.5336e-08	7.04685e-08
Aim1	115.681	-0.478418	0.340444	0.134087	0.201986
Aim1l	210.604	1.02242	0.26122	5.07044e-05	0.000117226
Aim2	2009.83	1.95488	0.108454	3.02404e-73	3.48545e-72
Aimp1	10117.9	0.143672	0.0671561	0.0324046	0.0561943
Aimp2	7940.67	0.943879	0.0601899	1.27248e-55	1.13448e-54
Aip	6092.9	0.129904	0.0702283	0.0641446	0.105323
Aipl1	300.421	-1.05417	0.210758	3.00996e-07	7.94086e-07
Aire	692.368	2.19453	0.159326	7.66767e-44	5.593e-43
Ajap1	1.59852	-0.267131	1.06526	0.180352	0.261418
Ajuba	4726.06	0.269071	0.0711395	0.000149473	0.000332668
Ak1	517.207	1.77088	0.177323	4.87617e-24	2.32459e-23
Ak2	12235.2	-0.0651668	0.0555682	0.230722	0.319125
Ak3	5462.04	0.0129324	0.0735445	0.860761	0.900558
Ak3l2-ps	0.29907	0.0915293	1.01558	0.845314	NA
Ak4	15983.8	1.98846	0.0593113	4.85038e-248	2.2374e-246
Ak5	54.7006	0.518666	0.466891	0.212268	0.298128
Ak6	10141.4	1.03621	0.0589868	3.03423e-69	3.27651e-68
Ak7	10.6629	-0.70193	0.924013	0.210965	0.296572
Ak8	5.75607	-0.112388	0.855694	0.808639	0.861025
Ak9	181.902	-3.13478	0.294034	1.75912e-27	9.1041e-27
Akap1	17929.5	-1.0821	0.05275	8.50062e-94	1.27654e-92
Akap10	4321.34	0.577834	0.0771093	5.56165e-14	1.95353e-13
Akap11	7120.73	0.818394	0.067366	4.10905e-34	2.46927e-33
Akap12	1024.88	6.35816	0.291492	2.34394e-105	3.94418e-104
Akap13	3570.6	0.853301	0.0770197	1.07368e-28	5.74588e-28
Akap14	2.16753	-0.0847351	0.936834	0.820542	0.87038
Akap17b	721.603	2.49256	0.167832	1.12124e-50	9.18593e-50
Akap2	6187.37	-1.15369	0.0646066	1.49142e-71	1.67441e-70
Akap3	43.681	-0.295743	0.490776	0.489409	0.587174
Akap4	0.879356	-0.15166	1.03276	0.386825	NA
Akap5	138.846	-0.971195	0.302755	0.000750253	0.00157153
Akap6	195.399	3.24261	0.332501	2.69707e-23	1.26334e-22
Akap7	2210.06	0.435066	0.0910611	1.61148e-06	4.08824e-06
Akap8	13478.4	0.329766	0.0625417	1.19218e-07	3.21558e-07
Akap8l	4106.84	0.11736	0.0721639	0.103349	0.161106
Akap9	16854.3	-0.41777	0.0581683	6.32681e-13	2.14147e-12
Akip1	1404.95	-0.400209	0.107501	0.000179772	0.000397683
Akirin1	7523.47	-0.6861	0.0623512	2.8472e-28	1.5051e-27
Akirin1-ps	1.86531	-0.373873	1.07548	0.223452	0.31126
Akirin2	4906.88	-0.23261	0.079788	0.00342983	0.00676183
Akna	3487.58	-0.609528	0.0795237	1.45591e-14	5.22723e-14
Aknad1	20.3377	0.0318695	0.631768	0.951936	0.965957
Akp-ps1	14.3437	-3.92472	1.22282	0.000114576	0.000257733
Akp3	3.42982	-0.50067	1.06071	0.250221	0.340567
Akr1a1	31884.2	0.296709	0.0490706	1.50382e-09	4.42818e-09
Akr1b10	1916.28	0.502853	0.112113	6.49086e-06	1.59243e-05
Akr1b3	28941.1	1.981	0.0501497	0	0
Akr1b7	18.6911	0.276055	0.663355	0.590172	0.679713
Akr1b8	6317.53	0.446032	0.0759371	3.85695e-09	1.11606e-08
Akr1c12	605.499	3.81737	0.223123	1.43289e-66	1.48895e-65
Akr1c13	586.695	5.38397	0.301337	6.16037e-72	6.93826e-71
Akr1c14	107.999	1.2291	0.364057	0.000319577	0.000692868
Akr1c18	16.1632	4.20653	1.56693	0.0017519	0.00355863
Akr1c19	1.42615	0.103721	0.989024	0.708179	0.782506
Akr1c20	0.439678	-0.124919	1.02588	0.548521	NA
Akr1c21	5.14324	-0.119271	0.855395	0.797577	0.852969
Akr1c6	0	NA	NA	NA	NA
Akr1cl	48.6285	-0.45703	0.501049	0.293353	0.388047
Akr1d1	33.488	-1.8271	0.684558	0.00146122	0.00299022
Akr1e1	2642.65	0.675196	0.101926	2.71363e-11	8.65093e-11
Akr7a5	1782.58	0.566205	0.107868	1.301e-07	3.5024e-07
Akt1	31436.1	0.0366341	0.0495975	0.468217	0.567062
Akt1s1	4049.83	-0.330225	0.114997	0.00414985	0.0081105
Akt2	7069.05	0.482869	0.0628957	1.45764e-14	5.23256e-14
Akt2-ps	7.42261	-0.802976	1.03337	0.160578	0.236487
Akt3	6955.15	0.981024	0.0642204	6.95493e-53	5.91253e-52
Aktip	1990.45	0.946367	0.103053	2.60902e-20	1.11953e-19
Alad	3026.67	0.046226	0.0783727	0.554878	0.648089
Alas1	4416.33	0.581807	0.0702518	1.02076e-16	3.92029e-16
Alas2	39.7883	0.272464	0.512489	0.541355	0.636118
Alb	0	NA	NA	NA	NA
Alcam	21413.8	-7.24618	0.0742554	0	0
Aldh16a1	5170.74	-0.188892	0.0749311	0.01146	0.0212282
Aldh18a1	28374.4	-0.760025	0.0532587	2.41897e-46	1.84038e-45
Aldh1a1	32.7666	4.23424	1.02448	8.07284e-06	1.96781e-05
Aldh1a2	5.68478	0.781109	1.1833	0.148244	0.221069
Aldh1a3	447.248	-2.31381	0.218116	4.59991e-27	2.35705e-26
Aldh1a7	28.6276	2.96635	0.885349	0.000108153	0.000243723
Aldh1b1	10.0512	-4.03796	1.62998	0.00107772	0.00223017
Aldh1l1	212.582	4.21018	0.375731	7.73571e-30	4.24364e-29
Aldh1l2	27430	-0.452673	0.0564485	1.01298e-15	3.76896e-15
Aldh2	25597.1	0.253814	0.0517159	9.61421e-07	2.47338e-06
Aldh3a1	71.6069	3.55455	0.590101	2.48999e-10	7.62301e-10
Aldh3a2	6960.53	0.778795	0.0632582	5.6276e-35	3.45821e-34
Aldh3b1	373.396	2.02148	0.221731	1.86511e-20	8.05204e-20
Aldh3b2	5.38205	0.196802	0.866551	0.682554	0.760548
Aldh3b3	10.2852	0.794754	0.975227	0.174598	0.254311
Aldh4a1	2330.99	1.70733	0.0929881	7.61932e-76	9.08794e-75
Aldh5a1	2828.76	-0.48723	0.0844127	6.84399e-09	1.95586e-08
Aldh6a1	1546.08	0.859723	0.104635	1.41117e-16	5.39622e-16
Aldh7a1	8132.03	0.918917	0.0704031	3.94643e-39	2.64495e-38
Aldh8a1	70.5151	0.212166	0.406893	0.571628	0.663641
Aldh9a1	12784.7	1.42887	0.0614475	4.87756e-120	9.37472e-119
Aldoa	126149	1.15964	0.0510674	2.46952e-114	4.54473e-113
Aldoart1	7.48669	0.494115	0.918965	0.344787	0.442618
Aldoart2	1.5812	-0.0223479	0.951755	0.946391	0.961987
Aldob	3.91558	-0.380865	0.962289	0.402523	0.501918
Aldoc	1801.95	4.28415	0.136694	2.17151e-216	8.3625e-215
Alg1	6389.58	-1.5857	0.0660764	9.26255e-128	1.89529e-126
Alg10b	10788.5	-0.531019	0.0619826	9.39134e-18	3.72965e-17
Alg11	5969.85	-0.804455	0.0703015	1.80661e-30	1.00668e-29
Alg12	3536.2	-1.85313	0.083726	3.69023e-109	6.50358e-108
Alg13	4069.29	1.01553	0.07578	2.9418e-41	2.05133e-40
Alg14	3525.65	-0.293224	0.0840987	0.000465013	0.000992467
Alg2	9546.12	-1.94381	0.0575923	2.00961e-250	9.45496e-249
Alg3	4708.74	-2.14184	0.0819882	1.01425e-150	2.52895e-149
Alg5	6967.28	-2.31101	0.0652336	1.10385e-275	6.16385e-274
Alg6	7918.52	-0.751959	0.0611122	5.39137e-35	3.31497e-34
Alg8	10141.7	-1.29021	0.0600158	6.74051e-103	1.11077e-101
Alg9	8131.97	-0.737001	0.0597708	4.52229e-35	2.78544e-34
Alk	9.19549	1.06229	1.14364	0.0971597	0.152499
Alkbh1	4117.08	-1.18883	0.071477	1.93076e-62	1.90908e-61
Alkbh2	1012.57	0.110787	0.121348	0.359106	0.457416
Alkbh3	2252.57	-1.48505	0.089988	1.18969e-61	1.15798e-60
Alkbh4	1117.58	-0.337655	0.122739	0.00555725	0.0106753
Alkbh5	27249	2.41091	0.0591389	0	0
Alkbh6	1165.26	-0.290261	0.117969	0.0132487	0.0243504
Alkbh7	546.118	0.755861	0.173047	9.12699e-06	2.21611e-05
Alkbh8	2101.47	0.00683337	0.09109	0.940869	0.958118
Allc	0.546276	-0.0564969	1.00431	0.766108	NA
Alms1	4958.09	0.483706	0.06768	7.9801e-13	2.69333e-12
Alms1-ps1	6.30315	0.877788	1.25547	0.119815	0.183352
Alms1-ps2	3.09977	0.635925	1.25879	0.0840822	0.133955
Alox12	41.095	-0.78482	0.524799	0.0822885	0.131472
Alox12b	26.0201	3.80032	1.06103	5.90609e-05	0.000135864
Alox12e	2.57294	-0.163103	0.941002	0.675354	0.754466
Alox15	4.15675	-0.717418	1.23508	0.120296	0.184008
Alox5	4.36708	-0.248983	0.911587	0.579813	0.671052
Alox5ap	257.144	2.87468	0.276534	4.27569e-26	2.13272e-25
Alox8	505.704	-3.90068	0.196098	4.98321e-89	7.0681e-88
Aloxe3	78.8466	0.339672	0.389848	0.346559	0.444463
Alpi	3.46724	-0.263263	0.949554	0.527971	0.623394
Alpk1	864.041	3.28841	0.16466	1.47851e-89	2.10553e-88
Alpk2	335.499	-2.06262	0.206127	2.8797e-24	1.38214e-23
Alpk3	14.7286	-0.022951	0.686756	0.96065	0.972196
Alpl	62.8081	3.22718	0.594993	8.83659e-09	2.51244e-08
Alppl2	2.92674	-0.244017	0.948437	0.552271	0.646047
Als2	3992.31	0.929803	0.0760989	1.51498e-34	9.20572e-34
Als2cl	1505.05	-3.69326	0.117492	6.73935e-218	2.60953e-216
Als2cr11	4.38953	-0.480953	0.992794	0.312548	0.40986
Als2cr11b	0	NA	NA	NA	NA
Als2cr12	99.4072	-3.43316	0.403858	1.95034e-18	7.92499e-18
Alx1	867.896	10.6739	1.30477	1.39981e-14	5.03093e-14
Alx3	12.5661	3.66426	1.67756	0.0049984	0.0096674
Alx4	22.0234	-0.779692	0.683198	0.140385	0.210443
Alyref	12691.7	0.37535	0.061693	1.19163e-09	3.52751e-09
Alyref2	306.804	1.09064	0.216812	2.5894e-07	6.86035e-07
Amacr	1657.64	-0.422751	0.0985884	1.62338e-05	3.87039e-05
Ambn	0.399631	-0.123626	1.02538	0.558226	NA
Ambp	0	NA	NA	NA	NA
Ambra1	6457.6	-0.152788	0.0641303	0.0169118	0.0306606
Amd-ps1	0.58658	0.111353	1.02032	0.690321	NA
Amd-ps3	59.1724	0.438102	0.605929	0.374445	0.472881
Amd-ps4	6.34029	0.472494	0.967833	0.340789	0.438307
Amd-ps5	0	NA	NA	NA	NA
Amd1	16339.8	1.05508	0.0614686	2.898e-66	2.99964e-65
Amd2	216.031	1.25672	0.302139	1.36149e-05	3.26361e-05
Amdhd1	70.7518	1.82943	0.478586	3.10451e-05	7.2838e-05
Amdhd2	2003.64	-0.347554	0.0947091	0.000226463	0.000496521
Amelx	0	NA	NA	NA	NA
Amer1	4591.7	-0.259792	0.0706604	0.000227103	0.000497769
Amer2	3.54996	-0.568215	1.08392	0.216271	0.303036
Amer3	1.27899	-0.280837	1.06755	0.199835	0.284336
Amfr	29888.9	-0.545981	0.0488196	4.16244e-29	2.25026e-28
Amh	116.005	-2.29393	0.350656	9.99556e-12	3.23514e-11
Amhr2	37.3954	0.09573	0.516297	0.833185	0.880163
Amica1	3.74295	-0.0915069	0.890311	0.83216	0.879644
Amigo1	811.863	-1.30398	0.135964	3.62677e-22	1.65072e-21
Amigo2	6752.3	-13.0905	0.635865	1.64889e-91	2.41796e-90
Amigo3	381.386	-0.908428	0.192674	1.49486e-06	3.79963e-06
Ammecr1	4749.76	-0.606708	0.0815443	8.11265e-14	2.83409e-13
Ammecr1l	5885.55	-0.393967	0.0636137	5.42997e-10	1.63477e-09
Amn	21.1029	0.0392976	0.633847	0.940157	0.957576
Amn1	3508.09	-0.754128	0.0829521	6.81489e-20	2.88173e-19
Amot	10323	0.230571	0.0571571	5.32301e-05	0.000122904
Amotl1	14410.1	-0.107327	0.055992	0.054622	0.090726
Amotl2	4044.41	-1.58072	0.0885031	7.66246e-72	8.62088e-71
Ampd1	45.8537	-2.04076	0.563365	5.14276e-05	0.000118833
Ampd2	16510.9	0.150979	0.0620514	0.0147748	0.027029
Ampd3	1329.81	-0.670024	0.109586	7.53764e-10	2.25333e-09
Amph	1.27899	-0.280837	1.06755	0.199835	0.284336
Amt	677.84	-1.07186	0.146767	1.48225e-13	5.13082e-13
Amtn	0.439678	-0.124919	1.02588	0.548521	NA
Amy1	225.716	-3.42134	0.273917	8.78726e-37	5.60267e-36
Amy2-ps1	0	NA	NA	NA	NA
Amy2a1	0	NA	NA	NA	NA
Amy2a2	14.9801	-1.03037	0.863818	0.084418	0.134429
Amy2a3	14.9801	-1.03037	0.863818	0.084418	0.134429
Amy2a4	14.9801	-1.03037	0.863818	0.084418	0.134429
Amy2a5	44.2406	-3.33653	0.604337	3.40395e-09	9.87806e-09
Amy2b	0	NA	NA	NA	NA
Amz1	381.097	0.0356688	0.193449	0.85255	0.895292
Amz2	5878.29	0.251662	0.0660642	0.000132756	0.000296896
Anapc1	36480	0.137428	0.0473046	0.00374425	0.00734824
Anapc10	1413.19	0.899997	0.112181	6.7306e-16	2.51615e-15
Anapc11	5558.84	-0.134613	0.0924045	0.143059	0.213953
Anapc13	1228.46	0.739945	0.116608	1.6481e-10	5.08818e-10
Anapc15	2873.01	0.0746277	0.0892083	0.401721	0.501124
Anapc15-ps	1.02626	0.0272663	0.987881	0.910103	NA
Anapc16	4739.61	-0.0841878	0.0692578	0.223071	0.311037
Anapc2	9673.65	0.367193	0.0593714	5.83201e-10	1.75307e-09
Anapc4	8391.79	0.532164	0.0657023	4.92409e-16	1.84764e-15
Anapc5	30987.6	0.261939	0.0487051	7.42117e-08	2.02196e-07
Anapc7	6525.19	-0.108491	0.0668423	0.102444	0.15986
Ang	246.549	0.381435	0.24309	0.106333	0.165283
Ang-ps1	0	NA	NA	NA	NA
Ang-ps2	0	NA	NA	NA	NA
Ang-ps3	0.399631	-0.123626	1.02538	0.558226	NA
Ang2	33.5181	-4.52179	0.794897	1.42589e-09	4.20397e-09
Ang4	3.55285	-0.547227	1.0775	0.224993	0.312566
Ang5	0	NA	NA	NA	NA
Ang6	0	NA	NA	NA	NA
Angel1	2658.29	-0.811553	0.0819134	2.69005e-23	1.26033e-22
Angel2	3788.78	-0.562986	0.0733741	1.45262e-14	5.21629e-14
Angpt1	155.003	0.714137	0.307449	0.0146042	0.0267327
Angpt2	169.88	1.65415	0.304014	1.58315e-08	4.44467e-08
Angpt4	32.7946	-3.54062	0.720279	8.49759e-08	2.30812e-07
Angptl1	2.1586	-0.254151	1.00063	0.450843	0.549954
Angptl2	31356.9	-4.95625	0.0532522	0	0
Angptl3	5.03716	0.15402	0.865174	0.746792	0.814151
Angptl4	637.822	-3.20734	0.161903	2.6905e-88	3.77827e-87
Angptl6	3447.46	-1.47372	0.0833179	1.87972e-70	2.06555e-69
Angptl7	50.1102	-0.297455	0.4793	0.479643	0.577958
Angptl8	9.61363	-0.0578386	0.764496	0.905732	0.932903
Ank	16514.8	-4.15814	0.0569171	0	0
Ank1	98.0701	1.4709	0.415484	0.000133935	0.000299406
Ank2	9329.6	-0.627236	0.0571478	3.56345e-28	1.87998e-27
Ank3	3270.45	-1.41167	0.0796518	1.0444e-70	1.15242e-69
Ankar	3.56178	-0.286319	0.947543	0.503686	0.600804
Ankdd1a	27.164	-2.55438	0.754067	8.27723e-05	0.000188348
Ankdd1b	99.0138	0.0291402	0.341808	0.930398	0.95129
Ankef1	109.349	1.91654	0.391332	2.27329e-07	6.03791e-07
Ankfn1	2.87751	-0.712684	1.38815	0.0291272	0.0508726
Ankfy1	20041.5	0.759685	0.0509267	6.9717e-51	5.74272e-50
Ankhd1	15492.3	0.159921	0.0523421	0.0022713	0.00456736
Ankib1	10407.8	0.952003	0.0607777	1.6978e-55	1.50924e-54
Ankk1	3.00683	-0.266129	0.948612	0.525093	0.620583
Ankle1	4414.63	-0.433682	0.0698066	4.6355e-10	1.39995e-09
Ankle2	12412	-1.28915	0.0556397	4.23342e-119	8.0927e-118
Ankmy1	13.8726	-1.4991	0.997533	0.0264964	0.0466423
Ankmy2	2366.29	0.373142	0.0868935	1.63476e-05	3.89665e-05
Ankra2	1580.84	0.415627	0.101971	4.18352e-05	9.73143e-05
Ankrd1	3709.36	-0.766857	0.0890485	5.16148e-18	2.06527e-17
Ankrd10	8719.37	-0.639118	0.059139	1.598e-27	8.29248e-27
Ankrd11	37804.7	-0.105714	0.0505357	0.0361441	0.0621811
Ankrd12	2974.07	0.187192	0.0803971	0.0195577	0.0351245
Ankrd13a	11969.1	1.70714	0.0611469	1.81757e-172	5.35652e-171
Ankrd13b	8516.9	-1.10355	0.0727995	2.92657e-52	2.45645e-51
Ankrd13c	4837.23	0.514146	0.0709489	3.73769e-13	1.27467e-12
Ankrd13d	349.376	-4.48518	0.273801	2.63912e-61	2.55123e-60
Ankrd16	3727.43	-0.415964	0.0739268	1.65365e-08	4.63707e-08
Ankrd17	23951.1	0.875841	0.0515215	5.81413e-65	5.94268e-64
Ankrd2	8.84693	0.443285	0.847691	0.404746	0.504009
Ankrd22	0.589213	-0.0608615	1.00457	0.754925	NA
Ankrd23	558.315	-0.133894	0.159427	0.392954	0.492242
Ankrd24	1432.26	-1.03075	0.108612	1.28088e-21	5.7485e-21
Ankrd26	3771.84	0.323472	0.0896385	0.000292554	0.000635839
Ankrd27	6555.17	0.439912	0.0635424	3.74528e-12	1.2346e-11
Ankrd28	7477.85	-0.076375	0.0601211	0.20266	0.28793
Ankrd29	430.178	-10.3115	0.981974	3.79327e-24	1.81569e-23
Ankrd31	0.589213	-0.0608615	1.00457	0.754925	NA
Ankrd33	0.586323	-0.0614915	1.00477	0.75318	NA
Ankrd33b	1690.46	-7.76036	0.222633	5.67986e-266	2.93238e-264
Ankrd34a	44.1636	-0.570834	0.508905	0.194739	0.279428
Ankrd34b	1.39162	-0.0452542	0.968093	0.882366	0.91577
Ankrd34c	4.40738	-0.0990617	0.873532	0.825169	0.873585
Ankrd35	157.391	2.77826	0.349031	2.79659e-16	1.05758e-15
Ankrd36	7.31783	0.456513	0.942134	0.365038	0.463123
Ankrd37	1934.7	3.10711	0.11408	3.09352e-164	8.54704e-163
Ankrd39	841.581	0.213677	0.155565	0.165382	0.242484
Ankrd40	5234.37	-0.188703	0.0680614	0.00543577	0.0104542
Ankrd42	90.6066	0.225016	0.361034	0.506918	0.603947
Ankrd44	1566.1	-1.1527	0.102737	1.5863e-29	8.64401e-29
Ankrd45	24.8488	-1.05076	0.693607	0.0533185	0.0887485
Ankrd46	5092.01	-0.211976	0.0759141	0.00509037	0.00983543
Ankrd49	2756.27	-0.660798	0.0891285	9.51763e-14	3.31562e-13
Ankrd50	4321.93	-0.507873	0.0719891	1.49326e-12	4.98828e-12
Ankrd52	21208.5	0.780657	0.0635492	7.72188e-35	4.72736e-34
Ankrd53	96.479	-0.469639	0.360066	0.161389	0.237566
Ankrd54	3563.89	-0.256753	0.0794022	0.00117531	0.00242478
Ankrd55	459.538	-7.46546	0.3876	1.73511e-82	2.25182e-81
Ankrd6	247.637	-3.98413	0.281257	1.43659e-46	1.0977e-45
Ankrd60	0.546276	-0.0564969	1.00431	0.766108	NA
Ankrd61	119.367	-0.684633	0.32422	0.0252235	0.0445866
Ankrd63	1.13864	0.0734959	0.979801	0.802785	NA
Ankrd65	0	NA	NA	NA	NA
Ankrd66	54.4647	-3.62926	0.559234	8.48041e-12	2.75441e-11
Ankrd7	10.1624	-1.1667	1.09845	0.0707425	0.114867
Ankrd9	602.462	-0.0960844	0.174526	0.575055	0.666672
Anks1	3791.4	0.32349	0.0774209	2.83245e-05	6.66464e-05
Anks1b	171.235	4.00383	0.404608	8.66283e-24	4.10122e-23
Anks3	3529.05	-0.880214	0.0746307	2.74724e-32	1.59012e-31
Anks4b	13.3248	-0.906383	0.88707	0.123766	0.18865
Anks6	212.043	-8.04449	0.677205	5.23892e-32	3.01177e-31
Ankub1	37.0451	-0.4457	0.527443	0.322174	0.41976
Ankzf1	8280.95	-0.428268	0.0651086	3.73107e-11	1.18287e-10
Anln	39218.4	-0.180606	0.0510428	0.000362868	0.000781933
Ano1	5.82725	-0.0212459	0.850872	0.960318	0.972029
Ano10	10160.1	-1.76869	0.0572259	4.58887e-210	1.70827e-208
Ano2	24.6191	-3.63449	0.857455	2.05895e-06	5.19116e-06
Ano3	5.1825	-2.8251	2.72764	0.015522	0.02832
Ano4	77.2258	-0.158275	0.380719	0.65178	0.735684
Ano5	0	NA	NA	NA	NA
Ano6	23320.2	-2.64626	0.0547614	0	0
Ano7	3.71131	-0.246172	0.932038	0.56602	0.658478
Ano8	9766.22	-1.46226	0.0695503	1.72033e-98	2.71605e-97
Ano9	1410.75	9.30201	0.6379	1.03778e-46	7.95254e-46
Anp32-ps	0.732968	-0.0282648	0.995672	0.900332	NA
Anp32a	10520.4	0.405098	0.0657206	6.68362e-10	2.00339e-09
Anp32b	35357.4	0.126398	0.0510167	0.0141044	0.0258513
Anp32b-ps1	3.90377	-0.53331	1.09271	0.214118	0.300428
Anp32e	23942.9	0.745997	0.0537125	5.39413e-44	3.94683e-43
Anpep	703.007	4.78875	0.244861	1.27497e-85	1.72316e-84
Antxr1	8968.79	-1.04184	0.0577816	6.22506e-73	7.13612e-72
Antxr2	21529	-4.19982	0.0540816	0	0
Antxrl	2.32913	0.309706	1.01269	0.394106	0.493424
Anxa1	34339.7	-1.43378	0.0644051	3.21256e-110	5.71873e-109
Anxa10	0.29907	0.0915293	1.01558	0.845314	NA
Anxa11	5632.97	0.361283	0.066852	6.11561e-08	1.67377e-07
Anxa13	2.90024	-0.301106	0.97294	0.458389	0.557556
Anxa2	88248.2	-0.25622	0.0499619	2.78517e-07	7.36339e-07
Anxa3	11871.7	-0.718063	0.0708884	3.09015e-24	1.48248e-23
Anxa4	13635.2	1.04328	0.0591683	8.03899e-70	8.74765e-69
Anxa5	22604.7	-0.272763	0.0581219	2.55888e-06	6.41352e-06
Anxa6	192.289	-4.69128	0.331594	2.2499e-46	1.71359e-45
Anxa7	10714.1	0.358168	0.0608563	3.72536e-09	1.0796e-08
Anxa8	29.3465	2.39953	0.810171	0.000464929	0.000992388
Anxa9	1187.94	-1.34796	0.119792	8.99817e-30	4.92728e-29
Aoah	3.00998	-0.069753	0.907459	0.864737	0.902887
Aoc1	1.82526	-0.376906	1.07562	0.22481	0.312393
Aoc2	1200.01	-0.745805	0.111843	1.95835e-11	6.27516e-11
Aoc3	49.3795	-1.16758	0.507011	0.00876893	0.0164633
Aox1	1925.87	-0.0415159	0.0972062	0.667081	0.74795
Aox2	8.43996	-0.532877	0.882704	0.318252	0.41567
Aox3	23.9306	1.2108	0.755009	0.0377353	0.0647192
Aox4	36.3854	1.2231	0.661444	0.0233028	0.0413707
Ap1ar	7156.19	0.747179	0.0679044	2.74771e-28	1.45323e-27
Ap1b1	13854.1	0.988718	0.0555659	4.77094e-71	5.30858e-70
Ap1g1	15238	0.667439	0.0544055	1.20854e-34	7.36048e-34
Ap1g2	3064.33	-0.0221595	0.0825689	0.786937	0.844315
Ap1m1	11455.4	0.621491	0.0592088	7.29277e-26	3.61723e-25
Ap1m2	73.7231	6.10683	1.03598	5.07141e-09	1.45892e-08
Ap1s1	13666.3	0.495757	0.0536394	2.26523e-20	9.74969e-20
Ap1s2	1491.47	1.07874	0.112082	3.23248e-22	1.47252e-21
Ap1s3	654.128	1.5038	0.166571	6.31001e-20	2.67196e-19
Ap2a1	12983.9	0.0954741	0.0715056	0.183051	0.264841
Ap2a2	14757.9	0.82275	0.0607759	6.64458e-42	4.68565e-41
Ap2b1	30494.2	0.840097	0.0493382	3.6229e-65	3.70658e-64
Ap2m1	30285.6	0.332365	0.0501017	2.74862e-11	8.75984e-11
Ap2s1	5185.69	0.24535	0.0952233	0.0096984	0.0181217
Ap3b1	11367.5	0.926227	0.0577594	4.561e-58	4.20052e-57
Ap3b2	92.6372	-0.489639	0.359852	0.143992	0.215151
Ap3d1	18582.9	-0.118115	0.0576532	0.0401067	0.0684598
Ap3m1	10544.3	0.752313	0.0646338	2.00771e-31	1.14306e-30
Ap3m1-ps	12.3156	-0.0495353	0.727108	0.919174	0.942812
Ap3m2	1878.67	0.692702	0.102718	1.19538e-11	3.85893e-11
Ap3s1	2396.44	1.09493	0.0897687	1.73e-34	1.05033e-33
Ap3s1-ps1	0.58658	0.111353	1.02032	0.690321	NA
Ap3s1-ps2	7.33044	-1.68064	1.637	0.0295841	0.0516025
Ap3s2	5024.58	0.407429	0.0674267	1.41286e-09	4.16612e-09
Ap4b1	3415.59	0.0898678	0.0816858	0.270055	0.363114
Ap4e1	5018.94	0.255945	0.0678048	0.000155606	0.000345812
Ap4m1	4827.34	-0.480132	0.0689384	3.06317e-12	1.01353e-11
Ap4s1	411.825	0.234242	0.183996	0.196045	0.281188
Ap5b1	1572.28	-0.132091	0.116429	0.252561	0.343091
Ap5m1	1748.24	0.593767	0.102343	5.4376e-09	1.56257e-08
Ap5s1	1716.52	0.126777	0.101598	0.210464	0.295966
Ap5z1	3715.87	-0.650704	0.0747256	2.44381e-18	9.89225e-18
Apaf1	7966.87	-0.153747	0.0605517	0.0106238	0.0197551
Apba1	16.9695	-0.430303	0.703375	0.407428	0.506799
Apba2	6.72617	-0.281899	0.877173	0.558066	0.650494
Apba3	6989.65	0.235673	0.0913911	0.00965694	0.0180458
Apbb1	917.63	1.42313	0.139003	5.27274e-25	2.56434e-24
Apbb1ip	3514.37	-0.484816	0.081296	2.15299e-09	6.3065e-09
Apbb2	3370.43	0.200309	0.0806471	0.0127555	0.0234846
Apc	10311.7	0.105958	0.059598	0.0759395	0.122332
Apc-ps1	26.7666	-0.408194	0.60175	0.401287	0.50079
Apc2	67.5281	-0.622445	0.42382	0.104667	0.162896
Apcdd1	1583.96	-0.11675	0.103528	0.258995	0.350768
Apcs	0	NA	NA	NA	NA
Apeh	6046.61	0.0335086	0.0638392	0.59961	0.688332
Apela	62.6001	8.80095	2.77691	9.59136e-09	2.72448e-08
Apex1	9930.7	0.575238	0.0616659	8.89864e-21	3.88519e-20
Apex2	2913.18	0.640542	0.0806255	1.58219e-15	5.85192e-15
Aph1a	10088.9	1.56716	0.0690301	1.43075e-114	2.63534e-113
Aph1b	2160.65	0.343459	0.100007	0.000561754	0.00118889
Aph1c	38.8779	0.232952	0.524772	0.607302	0.694714
Api5	24478.6	0.61738	0.0511247	1.20019e-33	7.1436e-33
Apip	1865.53	0.579411	0.101208	8.57854e-09	2.44071e-08
Apitd1	1294.62	1.23706	0.11789	4.37582e-26	2.18164e-25
Aplf	1324.34	0.943733	0.110946	1.12082e-17	4.43705e-17
Apln	4747.63	2.40839	0.0751064	2.31824e-226	9.45974e-225
Aplnr	9.02864	-1.8993	1.37527	0.0179417	0.0323812
Aplp1	5190.6	-5.67039	0.0956762	0	0
Aplp2	25408.3	-1.38244	0.0510209	4.55426e-162	1.23261e-160
Apmap	10825.1	-1.04201	0.0622294	3.37037e-63	3.36229e-62
Apoa1	5.63504	0.101271	0.844975	0.835582	0.881709
Apoa1bp	6589.88	-1.04635	0.0673948	1.26929e-54	1.11478e-53
Apoa2	154.709	0.506724	0.290287	0.0683899	0.111577
Apoa4	3.5191	-0.107184	0.901011	0.800831	0.855502
Apoa5	24.6315	1.0142	0.733326	0.0715219	0.116053
Apob	25.3637	2.24314	0.889528	0.00173144	0.00351842
Apobec1	1004.56	2.548	0.142661	4.16844e-72	4.70229e-71
Apobec2	26.2851	0.00904425	0.581624	0.98781	0.991454
Apobec3	73505.3	-0.0524492	0.0588569	0.383672	0.483125
Apobec4	4.71422	-0.0756267	0.896753	0.857116	0.898441
Apobr	318.383	1.77183	0.236296	1.70233e-14	6.09237e-14
Apoc1	1.29106	0.104516	0.980159	0.72984	0.800745
Apoc2	1.8716	0.044281	0.944568	0.903934	0.931412
Apoc3	0	NA	NA	NA	NA
Apoc4	178.673	-1.36615	0.287308	7.38715e-07	1.91343e-06
Apod	58.9892	-1.18425	0.463957	0.00443375	0.00862563
Apoe	531.537	-0.873236	0.173105	2.92253e-07	7.71309e-07
Apof	27.3466	-0.245765	0.58003	0.604581	0.692316
Apoh	3.60497	-0.118932	0.899058	0.781366	0.840122
Apol10a	1.1326	-0.123527	0.991033	0.652635	NA
Apol10b	156.43	0.0646051	0.303455	0.82555	0.873858
Apol11a	1.31903	-0.221526	1.04997	0.242847	0.332202
Apol11b	7.60904	-1.08015	1.17435	0.0858688	0.136504
Apol6	88.2745	1.80826	0.420865	4.33058e-06	1.07336e-05
Apol7a	273.683	-1.24669	0.221981	8.43391e-09	2.40149e-08
Apol7b	20.5988	-2.01225	1.05046	0.00686335	0.0130367
Apol7c	0.845345	0.00911384	0.984687	0.977551	NA
Apol7e	259.711	2.12987	0.283781	1.30746e-14	4.70379e-14
Apol8	3618.01	-2.92672	0.0768597	0	0
Apol9a	8399.05	3.08391	0.0683291	0	0
Apol9b	6082.43	2.75388	0.0706598	0	0
Apold1	134.024	0.155169	0.302638	0.593152	0.682618
Apom	39.5228	0.380758	0.516528	0.395004	0.494332
Apon	18.7418	0.103022	0.645948	0.839985	0.885032
Apoo	2309.08	1.43922	0.102746	5.42244e-45	4.03998e-44
Apoo-ps	219.446	-0.308447	1.0696	0.189292	0.272829
Apool	1737.98	0.450875	0.101888	8.67405e-06	2.10975e-05
Apopt1	2248.27	-0.349468	0.0883092	7.07192e-05	0.000161719
App	52625.9	-1.96336	0.0489415	0	0
Appbp2	10495.8	0.552994	0.0561711	5.92691e-23	2.75434e-22
Appl1	7167.01	1.0111	0.0669262	7.95325e-52	6.63104e-51
Appl2	5664.13	-0.980815	0.0760657	2.83452e-38	1.86672e-37
Aprt	29143.9	-0.0512722	0.0526892	0.307933	0.404734
Aptx	2370.41	-1.06603	0.0959562	6.28228e-29	3.37734e-28
Aqp1	7723.94	-3.92168	0.0650968	0	0
Aqp10-ps	64.8714	-3.53217	0.535871	4.30992e-12	1.41676e-11
Aqp11	364.611	-1.09354	0.19683	1.41064e-08	3.97614e-08
Aqp12	0.58658	0.111353	1.02032	0.690321	NA
Aqp2	3.11133	0.649786	1.26958	0.0815591	0.130366
Aqp3	84.6041	0.769386	0.39334	0.0339574	0.0587048
Aqp4	1.42589	-0.0502373	0.970468	0.867193	0.904397
Aqp5	33.8408	2.35224	0.756166	0.000294119	0.000639111
Aqp6	3.51385	0.556328	1.11551	0.204698	0.290651
Aqp7	140.959	-0.564047	0.327418	0.0677192	0.110636
Aqp8	6.62335	-0.639652	0.977733	0.235363	0.32476
Aqp9	41.1793	0.375677	0.504764	0.393606	0.492943
Aqr	15512.4	0.515843	0.0611723	3.27567e-17	1.27628e-16
Ar	1866.82	0.758045	0.104939	3.51186e-13	1.19939e-12
Araf	6870.39	0.373803	0.0616033	1.21913e-09	3.60842e-09
Arap1	2331.09	0.605045	0.0929688	6.38267e-11	2.00316e-10
Arap2	3284.05	-0.29402	0.0826001	0.000353045	0.000762082
Arap3	229.17	1.49396	0.258291	2.53006e-09	7.38552e-09
Arc	19.3619	-2.06777	0.899968	0.00297378	0.00590057
Arcn1	19071.5	0.749811	0.0603858	1.59302e-35	9.89528e-35
Areg	867.484	0.15359	0.141203	0.272687	0.364965
Arel1	4087.03	-0.904454	0.0707333	1.82699e-37	1.18553e-36
Arf1	48430.5	0.610465	0.0484373	1.69719e-36	1.07597e-35
Arf2	4028.89	-0.151713	0.0784401	0.0522551	0.0870673
Arf3	15514.9	0.862608	0.0637589	7.31441e-42	5.1563e-41
Arf4	12203.1	-0.395563	0.0552375	7.3449e-13	2.4821e-12
Arf5	6122.44	0.263597	0.0833146	0.00151169	0.00308963
Arf6	9966.62	0.185794	0.0621506	0.00278548	0.00554664
Arfgap1	6990.34	0.105939	0.0617697	0.0866775	0.137655
Arfgap2	13272.1	-0.309045	0.0540337	1.02132e-08	2.89763e-08
Arfgap3	2882.85	0.92734	0.0884897	6.7803e-26	3.36462e-25
Arfgef1	17658	0.885399	0.0551563	2.43634e-58	2.25257e-57
Arfgef2	12752.5	0.455207	0.0543897	6.25888e-17	2.41748e-16
Arfgef3	12.2489	1.14191	1.02884	0.0781595	0.125546
Arfip1	4980.36	0.619977	0.0751139	1.26714e-16	4.85158e-16
Arfip2	6126.48	0.109799	0.0647302	0.0904436	0.143069
Arfrp1	6505.78	-0.0457146	0.0623682	0.461791	0.561147
Arg1	9.42354	-0.327792	0.795856	0.52561	0.621021
Arg2	14.0964	-1.43402	0.982014	0.0309326	0.0537999
Arglu1	16023.8	-0.940839	0.0557436	3.34798e-64	3.39259e-63
Arhgap1	8160.18	0.532922	0.0611526	2.53492e-18	1.02552e-17
Arhgap10	9529.61	0.447349	0.0662508	1.33307e-11	4.29233e-11
Arhgap11a	11034.8	0.149041	0.0593567	0.0118997	0.0220004
Arhgap12	3686.7	0.471222	0.0786337	1.87274e-09	5.49545e-09
Arhgap15	12.3916	0.288681	0.743696	0.582128	0.673182
Arhgap17	3607.11	0.0130582	0.0773642	0.866422	0.903954
Arhgap18	1756.21	-0.0548755	0.102395	0.589267	0.67903
Arhgap19	10941.2	0.546399	0.059722	4.88986e-20	2.0764e-19
Arhgap20	13.409	-2.67709	1.18134	0.00204036	0.00411975
Arhgap21	8257.03	0.172198	0.0598884	0.0039821	0.00780061
Arhgap22	8565.14	-2.33028	0.0680398	7.59211e-258	3.73775e-256
Arhgap23	4182.29	0.283237	0.085252	0.000859931	0.00179137
Arhgap24	282.905	-3.53479	0.245958	8.29241e-48	6.49047e-47
Arhgap25	221.654	5.76497	0.531089	1.49688e-27	7.78108e-27
Arhgap26	72.4413	-1.35834	0.451052	0.000904708	0.00188243
Arhgap27	303.438	2.01911	0.237922	4.99293e-18	1.99972e-17
Arhgap28	1785.57	-0.263525	0.0960729	0.00583767	0.0111856
Arhgap29	5974.39	1.05262	0.0746978	2.46634e-45	1.84597e-44
Arhgap30	481.558	4.65641	0.273475	1.27315e-65	1.3057e-64
Arhgap31	3588.84	1.27229	0.0779383	3.23601e-60	3.06814e-59
Arhgap32	3086.16	-0.380378	0.0834603	4.76553e-06	1.17787e-05
Arhgap33	2903.76	-1.44948	0.0916273	7.6687e-57	6.948e-56
Arhgap35	9752.68	0.0871815	0.0584011	0.134764	0.202862
Arhgap36	2.15886	-0.069194	0.95401	0.838309	0.883748
Arhgap39	3360.57	-1.62901	0.0822849	1.05877e-87	1.4703e-86
Arhgap4	278.476	-2.14757	0.223983	1.68739e-22	7.74993e-22
Arhgap40	9.92242	0.756622	0.939968	0.191356	0.275243
Arhgap42	4032.16	0.535407	0.0798244	1.66863e-11	5.35654e-11
Arhgap44	9.65958	-0.67168	0.902235	0.228363	0.316357
Arhgap5	8246.84	0.964072	0.068989	1.37484e-44	1.01718e-43
Arhgap6	47.2823	-1.03728	0.540918	0.0255656	0.0451461
Arhgap8	15.1303	-0.0942243	0.687335	0.84968	0.893162
Arhgap9	1853.18	6.07981	0.204055	3.67999e-195	1.24937e-193
Arhgdia	83277.3	0.83408	0.0560829	3.42607e-50	2.78963e-49
Arhgdib	122.015	0.402008	0.322601	0.18947	0.272993
Arhgdig	30.4028	1.37008	0.69082	0.0146976	0.0269014
Arhgef1	12805.1	0.288752	0.0626591	3.84328e-06	9.55149e-06
Arhgef10	3598.13	-1.12092	0.0750939	1.0128e-50	8.31037e-50
Arhgef10l	1752.04	1.93012	0.115556	2.97256e-63	2.96682e-62
Arhgef11	12125	0.482738	0.0548992	1.40537e-18	5.73693e-18
Arhgef12	9988.21	0.278905	0.0591928	2.37332e-06	5.959e-06
Arhgef15	781.559	2.17456	0.151331	1.70932e-47	1.32955e-46
Arhgef16	100.033	2.92905	0.444817	7.02483e-12	2.2908e-11
Arhgef17	7823.32	0.137659	0.0718192	0.0551184	0.0914717
Arhgef18	7075.04	1.04105	0.0633453	6.05145e-61	5.81811e-60
Arhgef19	589.213	1.81087	0.184025	1.98273e-23	9.31406e-23
Arhgef2	33986.3	-0.455045	0.0475794	7.92117e-22	3.57768e-21
Arhgef25	8304.71	-1.24788	0.0592998	1.16118e-98	1.84149e-97
Arhgef26	132.552	1.96063	0.347323	3.80005e-09	1.10019e-08
Arhgef28	718.755	2.13318	0.155534	1.75498e-43	1.27095e-42
Arhgef3	3023.11	-1.49756	0.0839865	1.40428e-71	1.57741e-70
Arhgef33	22.3599	4.87356	1.46489	0.000369578	0.000795342
Arhgef37	53.0643	4.63068	0.870485	2.43265e-08	6.7705e-08
Arhgef38	7.7918	0.74409	1.02795	0.188459	0.271795
Arhgef39	6451.31	-0.957414	0.066505	2.47651e-47	1.92135e-46
Arhgef4	616.621	-2.6597	0.16154	9.20602e-62	8.98127e-61
Arhgef40	11952.8	-1.07795	0.0621861	1.39496e-67	1.4763e-66
Arhgef5	2128.74	5.2817	0.160266	2.27679e-238	9.85942e-237
Arhgef6	247.31	-0.768986	0.228984	0.000545314	0.00115595
Arhgef7	7701.01	-0.14568	0.0626134	0.0194852	0.035006
Arhgef9	105.731	0.970897	0.357113	0.00369761	0.00726342
Arid1a	14830.2	-0.0694366	0.0744352	0.347316	0.445138
Arid1b	4607.12	0.466695	0.0937353	5.72706e-07	1.48943e-06
Arid2	11526.3	-0.0330398	0.0555614	0.54906	0.643163
Arid3a	2455.04	-0.635781	0.105911	1.48645e-09	4.37827e-09
Arid3b	61.4457	-2.25919	0.481082	4.19453e-07	1.09759e-06
Arid3c	17.3245	-0.0161646	0.660269	0.971071	0.979901
Arid4a	1803.31	0.28907	0.0975855	0.00293389	0.00582522
Arid4b	5268.36	0.114717	0.0715798	0.107445	0.166889
Arid5a	2297.21	-0.921733	0.0873798	3.21641e-26	1.60964e-25
Arid5b	1686.61	-0.46359	0.0985708	2.26952e-06	5.70986e-06
Arih1	11966.4	0.819453	0.0550493	2.43353e-50	1.9868e-49
Arih2	7136.49	0.354513	0.0620306	1.01185e-08	2.87191e-08
Arl1	14962.4	-0.23043	0.0569024	4.96937e-05	0.000114964
Arl10	2527.25	-1.42409	0.085791	2.54841e-62	2.5151e-61
Arl11	40.9846	2.24767	0.716961	0.00026534	0.000578708
Arl13a	10.5405	0.408215	0.80743	0.443511	0.542756
Arl13b	2187.61	0.590927	0.0914143	8.51456e-11	2.65575e-10
Arl14	0	NA	NA	NA	NA
Arl14ep	7947.1	-0.340474	0.0600075	1.31218e-08	3.7055e-08
Arl14epl	22.1669	-0.670885	0.677499	0.199134	0.284336
Arl15	1624.66	0.502063	0.116612	1.4559e-05	3.48165e-05
Arl16	1142.18	0.231684	0.11717	0.0466855	0.0784525
Arl2	3516.29	-0.22729	0.0805859	0.00464477	0.00901302
Arl2bp	10445.7	0.784916	0.0609257	4.08333e-38	2.67834e-37
Arl3	3147.44	0.336286	0.0804307	2.74613e-05	6.46728e-05
Arl4a	1059.91	0.529368	0.120438	9.5214e-06	2.30923e-05
Arl4c	3423.15	-1.33504	0.0761444	3.28029e-69	3.53501e-68
Arl4d	248.991	1.39827	0.245093	4.43883e-09	1.28094e-08
Arl5a	6818.01	-0.0587654	0.0648313	0.361371	0.459819
Arl5b	3852.6	1.0344	0.0743449	1.74741e-44	1.28968e-43
Arl5c	1100.72	-2.67603	0.151416	9.50748e-71	1.05018e-69
Arl6	1431.02	1.0828	0.107872	5.65778e-24	2.69297e-23
Arl6ip1	2232.61	4.04696	0.120953	3.03617e-246	1.3825e-244
Arl6ip4	3151.49	0.260833	0.0834559	0.00172904	0.00351389
Arl6ip5	18394.1	-1.16103	0.0762546	1.1587e-52	9.81498e-52
Arl6ip6	6657.26	-0.651286	0.0791677	1.50066e-16	5.73533e-16
Arl8a	7744.8	0.0327432	0.0601236	0.590165	0.679713
Arl8b	14949.9	-0.167564	0.054885	0.00223279	0.00449333
Arl9	56.3064	0.523099	0.462297	0.205301	0.29139
Armc1	5625.05	0.727157	0.0670744	1.68104e-27	8.70639e-27
Armc10	2910.75	-0.298315	0.0866513	0.000546239	0.00115756
Armc12	2.18223	0.102877	0.947217	0.780604	0.839515
Armc2	206.089	1.7012	0.277839	2.66683e-10	8.14442e-10
Armc3	2.90049	-0.105264	0.918909	0.793877	0.849828
Armc4	1.026	-0.145933	1.01201	0.516048	NA
Armc5	3284.29	-0.180421	0.0962421	0.0596751	0.098418
Armc6	2688.66	0.183225	0.0839862	0.0286633	0.050149
Armc7	860.069	-0.445694	0.1322	0.000666148	0.00140047
Armc8	4287.49	0.843031	0.0783377	3.71747e-27	1.91134e-26
Armc9	2250.75	0.84674	0.0915552	1.43653e-20	6.22837e-20
Armcx1	1091.31	1.26442	0.124263	1.15263e-24	5.56996e-24
Armcx2	4928.82	-0.417868	0.0707345	3.13134e-09	9.10565e-09
Armcx3	4279.86	-0.245922	0.0800427	0.00204974	0.00413789
Armcx4	2522.83	7.72373	0.284514	1.2869e-161	3.47415e-160
Armcx5	803.919	0.921395	0.141195	4.20336e-11	1.32903e-10
Armcx6	71.0026	-1.79594	0.435405	8.48996e-06	2.06663e-05
Armt1	4499.02	0.0521253	0.0808076	0.517029	0.612964
Arnt	7811.47	0.448138	0.0598149	6.38705e-14	2.23937e-13
Arnt2	55.1082	-2.14489	0.534394	9.96214e-06	2.41364e-05
Arntl	2027.01	1.21209	0.100772	1.19443e-33	7.11128e-33
Arntl2	2997.15	-0.0896214	0.0912916	0.322814	0.420439
Arpc1a	12079.1	1.57131	0.0622269	3.48784e-141	8.07071e-140
Arpc1b	47962	0.898659	0.055564	5.02769e-59	4.6976e-58
Arpc2	19197.4	0.417101	0.0538987	9.86822e-15	3.56415e-14
Arpc3	8649.48	0.468139	0.0775851	1.40881e-09	4.15534e-09
Arpc4	10765.8	0.36756	0.0562339	5.23957e-11	1.65027e-10
Arpc5	12577.6	0.195167	0.0559373	0.000478365	0.00101953
Arpc5l	6754.31	0.0210302	0.0697756	0.767848	0.829834
Arpin	5483.21	0.553287	0.0673987	1.92526e-16	7.33562e-16
Arpp19	6194.81	0.303605	0.065667	3.62694e-06	9.03286e-06
Arpp21	20.1754	-0.634218	0.693927	0.228554	0.316572
Arr3	2.2652	-0.210887	0.979113	0.546085	0.640234
Arrb1	12864.8	7.31769	0.118852	0	0
Arrb2	5158.54	0.963782	0.0691946	2.6168e-44	1.92798e-43
Arrdc1	2508.27	0.562064	0.0855913	4.41564e-11	1.39446e-10
Arrdc2	1949	0.301954	0.0924982	0.00104842	0.00217082
Arrdc3	5568.56	-1.47624	0.0664719	9.70801e-110	1.71662e-108
Arrdc4	0.988843	-0.170511	1.01095	0.491845	NA
Arrdc5	0.732968	-0.0282648	0.995672	0.900332	NA
Arsa	19103.2	-2.17189	0.053643	0	0
Arsb	22405.8	-1.21727	0.0527007	3.63513e-119	6.95527e-118
Arsg	291.375	-0.602229	0.210715	0.00340423	0.00671699
Arsi	3.30327	-0.00871925	0.897542	0.980663	0.986427
Arsj	2793.08	-8.66391	0.229086	0	0
Arsk	2151.58	-0.632563	0.0920684	5.0841e-12	1.66609e-11
Art1	7.69123	0.858651	1.15882	0.135391	0.203706
Art2a-ps	2.20154	-0.256419	1.00169	0.445836	0.545287
Art2b	0.445715	0.103783	1.01827	0.752588	NA
Art3	23.8475	0.782696	0.708324	0.149709	0.22289
Art4	4.4448	0.0531144	0.868358	0.910885	0.936755
Art5	60.0804	2.44125	0.552042	1.57875e-06	4.0071e-06
Artn	9.53776	-1.83794	1.3064	0.0187847	0.0338192
Arv1	1573.95	-0.758686	0.10004	2.42235e-14	8.61837e-14
Arvcf	1101.27	0.449734	0.12676	0.000350206	0.00075626
Arx	0	NA	NA	NA	NA
Arxes1	11.1104	-7.27863	2.95292	2.80768e-05	6.61002e-05
Arxes2	1025.09	-5.8149	0.17818	2.77412e-234	1.17728e-232
As3mt	1473.93	4.37157	0.168302	1.40043e-149	3.45935e-148
Asah1	34118.2	-0.654084	0.0610597	7.01946e-27	3.57356e-26
Asah2	4916	-1.06086	0.0820652	1.80509e-38	1.19508e-37
Asap1	13236.5	-0.889494	0.0542423	1.18269e-60	1.13144e-59
Asap2	5834.86	0.307609	0.0647948	1.98476e-06	5.00948e-06
Asap3	869.149	0.311498	0.131051	0.0165828	0.0300992
Asb1	3234.81	1.22298	0.0797487	2.1186e-53	1.81855e-52
Asb10	15.835	2.34871	1.17277	0.00591318	0.0113231
Asb11	7.15571	-0.0525536	0.806628	0.911983	0.937389
Asb12	0	NA	NA	NA	NA
Asb13	2250.12	0.28807	0.0964624	0.00271498	0.00541643
Asb14	70.096	1.76027	0.477374	5.6159e-05	0.000129456
Asb15	5.0969	-0.454529	0.960016	0.349159	0.446771
Asb16	9.19759	0.241417	0.792365	0.64112	0.725543
Asb17	57.7841	-2.02968	0.508749	1.20751e-05	2.90796e-05
Asb18	244.3	-1.20087	0.232782	1.1211e-07	3.02809e-07
Asb2	4.12237	0.0981686	0.908116	0.819	0.869481
Asb3	1601.69	0.538553	0.102188	1.16725e-07	3.15074e-07
Asb4	2130.28	7.82301	0.318918	3.73554e-132	7.96627e-131
Asb5	4.44428	-0.274145	0.907983	0.550822	0.644884
Asb6	5561.97	-0.18261	0.0735862	0.0127536	0.023483
Asb7	1386.28	0.331028	0.111065	0.00271805	0.00542205
Asb8	2198.19	-0.539074	0.088122	7.95545e-10	2.37555e-09
Asb9	0.735858	-0.0336592	0.990097	0.892309	NA
Ascc1	2449.29	1.13691	0.0933902	1.99237e-34	1.20685e-33
Ascc2	12525.7	-0.0463578	0.0550352	0.419819	0.518941
[truncated: 30,168 more rows]
